# Supplementary material for: Class IIa HDACs regulate learning and memory through dynamic experience-dependent repression of transcription
Source: Nat Commun. 2019 Aug 2;10:3469. doi: 10.1038/s41467-019-11409-0 (PMC6677776; doi:10.1038/s41467-019-11409-0)
Supplement: Supplementary file 5 — Supplementary Dataset 1 [file 41467_2019_11409_MOESM5_ESM.xlsx]

## Sheet: Gene lists for pathway analysis
	Regulated by HDAC4-3SA_Basal			Regulated by HDAC4-3SA_KCl				Regulated by HDAC5-3SA_Basal				Regulated by HDAC5-3SA_KCl
Gene	FC	LogP		Gene	FC	LogP		Gene	FC	LogP		Gene	FC	LogP
Gm5796	-7.60257	4.70714		Gm15958	-7.04617	5.00322		Hdac5	7.00424	--		Gda	-2.90635	47.7385
Gm28911	-6.59968	3.91848		Vip	-6.23788	6.78276		Reln	-2.64416	42.8244		Rasgrf2	-3.29199	46.3146
Aldh1a3	-4.93471	26.9619		Gm3298	-5.56263	2.87838		Mpped1	-2.45595	42.1379		Nwd2	-3.96072	44.1674
Ntf3	-4.82894	4.94857		Grp	-5.53511	3.88309		Gas7	-2.15772	32.4699		Mpped1	-2.28123	42.964
Grp	-4.67189	4.21299		Aldh1a3	-5.48621	27.1486		Gda	-2.771	32.4926		Reln	-2.2653	41.784
Vip	-4.54975	7.69975		Dclk3	-4.59564	24.8109		Adcy1	-2.27137	32.0842		Gas7	-2.12024	32.3431
Mlip	-4.52503	10.3529		Myh8	-4.58938	6.55167		Nwd2	-3.3284	29.5292		Hdac4	-5.55785	31.0833
Gda	-4.24025	64.6199		Gda	-4.40781	84.5526		Rasgrf2	-2.82365	29.0172		Adcy1	-2.23524	28.5137
Nwd2	-4.16286	43.1365		Usp43	-4.29849	11.8522		Aldh1a3	-4.18701	22.6794		Cacna1i	-3.6401	27.8586
Pnoc	-4.11513	11.3305		Ccbe1	-4.21945	32.3472		Arpp21	-1.78399	20.9902		Pde2a	-2.07279	23.8498
Dclk3	-4.08128	20.847		Mlip	-4.09083	9.63361		Hapln1	-2.25409	20.7027		6330403A02Rik	-2.67286	22.8353
Ddn	-4.06879	34.4808		Ntf3	-4.0776	4.5829		Met	-2.71508	20.5563		Fam49a	-1.53943	22.5849
Met	-3.8817	36.6707		Pnoc	-4.02328	10.775		Ddn	-2.91089	20.2283		Arc	-2.13234	22.4914
Gm3002	-3.80231	5.37924		Cpne7	-4.01839	6.74508		Necab1	-2.44576	19.697		Ddn	-3.20372	22.0284
Ptger3	-3.73072	13.1364		Irf6	-3.97934	2.72045		Cacna1i	-2.65468	19.2817		Arpp21	-1.75082	21.992
Rgs4	-3.69112	24.9399		Rgs4	-3.93815	29.2832		Caln1	-1.89596	18.8982		Caln1	-1.80526	21.8603
Ccbe1	-3.58594	23.9258		Inhba	-3.91164	4.03511		Ccbe1	-2.95559	18.6256		Fosb	-2.0856	20.983
1700001L19Rik	-3.57077	6.98933		Filip1	-3.91104	7.96772		Ntsr1	-2.51873	18.5845		Met	-2.85267	20.9328
Prss12	-3.56089	12.136		Ptger3	-3.87565	16.1421		Dok5	-2.12839	17.2535		Lmo7	-2.67607	20.5758
Kcnj4	-3.54978	17.4768		Ddn	-3.87433	29.9252		Gpr26	-1.81867	17.158		Aldh1a3	-4.13171	20.1589
Cpne4	-3.50793	25.9624		Egfem1	-3.79643	7.3719		Plxnd1	-1.60235	16.9493		Gnal	-1.57166	20.0846
Kcnv1	-3.48694	14.7073		Nwd2	-3.77902	39.6504		Fam49a	-1.56092	16.1126		Necab1	-2.51302	20.0401
Hcrtr2	-3.48417	7.05198		Nxph2	-3.75631	10.3028		Ptger3	-4.53064	15.8731		Plxnd1	-1.74012	19.442
Rprml	-3.47379	7.3384		Kcng3	-3.64299	9.32078		Pde2a	-1.73563	15.58		Cdkl5	-1.5274	19.3731
Kcng3	-3.4501	6.84741		1700001L19Rik	-3.62702	6.43786		Gnal	-1.57146	15.4129		Frmd4b	1.59313	19.1742
6430584L05Rik	-3.40703	4.58218		F730043M19Rik	-3.59421	15.1426		Dclk3	-3.16604	15.3217		Gpr26	-1.81847	18.755
Kcnj2	-3.37168	11.2805		Cpne6	-3.57814	23.1608		Rbfox3	-1.71805	15.3102		Ptger3	-4.40523	18.4617
Itpka	-3.34565	6.60074		Prss12	-3.55826	11.4544		Prkcb	-1.68729	15.1396		Dok5	-2	18.1144
Ntsr1	-3.28615	29.4131		6430584L05Rik	-3.53872	5.38608		Hpca	-2.53943	14.603		Rgs4	-2.66158	17.6679
Chst8	-3.27647	4.42345		Lmo7	-3.53005	31.027		Fam163b	-1.92594	13.691		Ntsr1	-2.32343	17.1779
Myh8	-3.25891	4.27213		Cpne4	-3.47595	25.4345		Nov	-3.20292	13.6667		Cacna2d1	-1.29048	17.0427
Usp43	-3.25172	5.70619		Necab1	-3.46874	33.6119		Camkk2	-1.72359	13.1873		Ccbe1	-2.77816	16.7389
Cpne7	-3.22868	4.84791		Adamtsl2	-3.44798	7.45747		Unc5a	-2.03028	13.1357		Nr4a1	-1.87293	16.6133
Cpne6	-3.15301	19.4276		Kcnv1	-3.43972	15.3329		Atp2b4	-1.45107	12.7988		Rbfox3	-1.8755	16.398
Rspo2	-3.14746	10.9197		Met	-3.36434	26.7259		Gucy1a3	-1.90481	12.7669		Camkk2	-1.50157	16.1204
Necab1	-3.12914	28.3503		Kcnj4	-3.32328	17.8679		Cdkl5	-1.43043	12.7305		Tnc	1.38029	16.1044
Pla2g4e	-3.10258	5.32425		Ntsr1	-3.31842	32.0191		Rgs4	-2.35062	12.4444		Arhgap20	-1.50792	15.9378
Gpr6	-3.08755	5.04552		Klf5	-3.31816	6.93466		Thy1	-1.88299	12.3582		Dclk3	-3.08194	15.8478
1110002E22Rik	-3.08122	2.57555		Cacna1i	-3.30896	23.0809		Dync1i1	-2.02555	12.341		Ptprk	-1.25633	15.1326
Arhgap28	-3.07195	9.67408		Dsc3	-3.29721	2.60625		Gabra5	-1.7534	12.3277		Gabra5	-1.68594	15.0336
Myo18b	-3.04822	3.31321		Arhgap28	-3.28521	3.27419		Cacna2d1	-1.23712	12.2468		Camk2b	-1.3115	14.7514
Inhba	-3.041	2.79846		1110002E22Rik	-3.27977	3.16476		Prss12	-3.57473	12.2269		Camkv	-1.47062	14.418
Gm2956	-3.03523	3.61021		Itpka	-3.2423	6.25899		Camkv	-1.46772	12.1823		Hdac9	-2.24738	14.2607
Klf5	-2.99414	6.07709		Rprml	-3.21826	5.2343		Frmd4b	1.44753	11.8093		Atp2b4	-1.48509	14.074
Mpped1	-2.98704	60.3032		L3mbtl4	-3.20853	2.61304		Ccdc85a	-1.65577	11.6939		Prkcb	-1.57759	13.9736
Ptk2b	-2.95302	10.5952		Gm3693	-3.20012	3.75727		Sybu	-1.38011	11.6726		Rab3c	-1.08829	13.9577
Nxph2	-2.91179	5.5855		Hcrtr2	-3.19212	8.33405		Fam124a	-1.36251	11.6276		Dbpht2	-2.07233	13.9472
6330403A02Rik	-2.89442	17.231		Adora2a	-3.16964	10.7613		Camk2b	-1.25737	11.5333		Hapln1	-1.98563	13.6492
Htr1b	-2.87854	5.99739		Gpr6	-3.16293	3.55408		Vsnl1	-1.72244	11.3034		Fam163b	-1.8473	13.4829
Rerg	-2.85163	6.63985		Slc6a7	-3.08508	2.99741		Cnksr2	-1.45522	11.2409		Kcnv1	-3.13173	13.454
Adora2a	-2.82579	10.7652		6330403A02Rik	-3.08377	28.5793		Lmo7	-2.04269	11.1399		Dync1i1	-1.90716	13.444
Nov	-2.82137	11.1367		1700016P03Rik	-3.0826	2.48026		Sez6l	-1.23112	11.1276		Ndnf	-2.43217	13.3068
Kcnip2	-2.80181	10.0126		Zfp804b	-3.0732	2.99375		Ptprk	-1.1824	11.0227		Vsnl1	-1.66822	13.1929
Hdac9	-2.72812	18.6435		Sstr4	-3.05809	3.32342		Ndnf	-2.03448	11.0024		Npas4	-1.26086	13.1547
Chrm1	-2.69283	13.9161		Tac1	-3.05147	2.79485		Nr4a3	-1.45149	10.9808		Gucy1a3	-1.72919	13.0381
Klhl4	-2.66237	5.25564		Gm44846	-3.05104	2.75948		Mical2	-1.70245	10.8295		Plcxd2	-1.56975	12.3524
Crhr1	-2.62894	4.17264		Pcp4l1	-3.03795	12.5516		Rab3c	-1.1677	10.6644		Nov	-3.06992	12.1303
Gpr12	-2.61572	6.24961		Ptk2b	-2.98625	13.7364		Kcnv1	-2.76444	10.4559		Gng7	-1.18766	11.8787
Slc6a7	-2.55123	2.54321		Sstr1	-2.96925	12.8636		Tnc	1.17313	10.327		Sybu	-1.26162	11.8643
Gucy1a3	-2.54847	20.9544		Asic4	-2.9361	11.453		Gucy1b3	-1.25339	10.2271		Gucy1b3	-1.202	11.7794
Trpc5	-2.54769	7.40191		Pla2g4e	-2.92826	4.62183		Dbpht2	-1.7823	10.1014		Cnksr2	-1.4318	11.7014
Asic4	-2.54707	8.29579		Nov	-2.91881	11.1719		Rph3a	-1.44798	9.95701		Dgkh	-1.61649	11.6807
Gas7	-2.5335	43.9143		Kcnj2	-2.91382	7.58418		Ajap1	-1.67639	9.74969		Sptbn2	-1.23027	11.6394
Reln	-2.52701	38.876		Chrm1	-2.91354	19.4114		Cobl	-1.58645	9.68561		Sez6l	-1.24702	11.4794
Sstr1	-2.513	9.10672		Chst8	-2.84401	2.68637		Kcnip2	-2.70951	9.66155		Rph3a	-1.55542	11.4188
Lmo7	-2.51186	15.3997		Rspo2	-2.81821	10.2354		Neurl1b	-1.48315	9.5858		Nr4a3	-1.36846	11.378
Doc2b	-2.51117	11.9154		Gucy1a3	-2.79326	31.115		Cachd1	1.06458	9.56832		Hpcal4	-1.21207	11.3061
Fam163b	-2.49445	21.3482		Mpped1	-2.77176	61.0107		Cdk5r2	-1.57777	9.56436		Plppr5	-1.32379	10.904
Egr3	-2.42181	3.35873		Fam163b	-2.73256	26.3011		Dlg2	-1.10055	9.52239		Rhou	-1.56123	10.8962
Gm2163	-2.42097	2.86391		Hdac9	-2.64695	18.6594		Gng7	-1.20785	9.45671		Thy1	-1.76229	10.883
Kcnk12	-2.39968	4.82624		Doc2b	-2.64383	11.5696		Rpl30-ps9	-9.52545	9.38761		Prss12	-3.37892	10.7324
Hapln1	-2.38599	22.8286		Fibin	-2.63074	2.36696		Itpr1	-1.09465	9.37724		Cntn5	-2.1015	10.6249
Kcna4	-2.35579	9.21619		Col19a1	-2.63011	5.86083		Scn2a1	-1.10498	9.29234		Plppr4	-1.18112	10.6189
Nr4a3	-2.34598	25.9727		Klhl4	-2.57314	5.03867		Adarb1	-1.148	9.28488		Hpca	-2.15808	10.5705
Pcp4l1	-2.3364	8.64125		Arpp21	-2.57249	43.1986		A830018L16Rik	-1.70704	9.21614		Fgf13	-1.24419	10.5121
Nr3c2	-2.3186	8.92186		Cntn5	-2.56369	14.9586		St8sia2	-1.08112	9.21542		Neurl1b	-1.43039	10.4605
Cntn5	-2.29439	9.54274		Gpr88	-2.54456	15.2721		Rapgefl1	-1.26456	9.17867		Tmem150c	-1.60219	10.4061
Rasgrf2	-2.2855	19.9872		Arc	-2.53685	30.24		Arhgap20	-1.28251	9.14242		Usp43	-3.6028	10.365
Fam19a2	-2.27732	22.0994		Gm2974	-2.53035	4.20174		Sptbn2	-1.17149	9.03253		Atp2b2	-1.21191	10.3204
Arpp21	-2.27432	32.0717		Sla	-2.50257	28.2037		Ldb2	-1.88447	8.96189		Gm3752	-3.15272	9.94533
Sla	-2.26705	18.0881		Gas7	-2.49916	44.0191		Hdac9	-1.79818	8.85168		F730043M19Rik	-2.78568	9.90765
Rpl30-ps9	-2.26381	4.74808		2010300C02Rik	-2.48305	8.6209		Rimbp2	-1.53715	8.819		Rimbp2	-1.85279	9.78733
Bmp3	-2.26124	5.82294		Ldb2	-2.46808	16.6385		Atp2b2	-1.14494	8.76892		Gabrb3	-1.03169	9.75909
Caln1	-2.24361	25.9137		Efcab6	-2.46669	3.21317		6330403A02Rik	-1.98889	8.74737		Kcnj3	-1.61789	9.74679
Dbpht2	-2.23284	14.9953		Gm32444	-2.46622	3.32818		Bmp3	-2.99527	8.73796		Thra	-1.1098	9.72004
Ldb2	-2.21883	11.8594		Myo5b	-2.45742	8.87746		Tmem158	-1.44906	8.72266		Cdk5r2	-1.51243	9.69748
Adamts15	-2.20585	8.36406		Npr3	-2.44864	4.71622		Eef1a2	-1.29101	8.69487		Ibsp	2.63614	9.61541
Col23a1	-2.19362	3.5752		Dlx1as	-2.44529	6.45247		Rspo2	-2.70043	8.66144		Galntl6	-2.1537	9.55657
Kcnj3	-2.17824	17.2945		Hapln1	-2.41101	19.2611		Plppr5	-1.46937	8.65618		Mlip	-3.68563	9.50639
Gm2974	-2.17789	4.16765		Reln	-2.41015	46.4647		Ibsp	2.61843	8.61704		Pgm2l1	-1.39463	9.49427
Gpr88	-2.17767	13.123		Trpc5	-2.40588	7.23665		Kcnh3	-2.2363	8.58559		Lgi2	-1.52751	9.47558
2010300C02Rik	-2.17512	4.82588		Npas2	-2.39368	4.76822		Dgkh	-1.42344	8.45045		Bend6	-1.28039	9.43396
Cntnap3	-2.17427	5.52254		Rasa4	-2.39022	2.81762		Fam19a2	-1.34926	8.45341		Trim67	-1.08262	9.3857
2900079G21Rik	-2.17245	6.27565		Crhr1	-2.37844	3.98687		Icam5	-1.90926	8.41236		Smpd3	-1.02412	9.36462
Tes	-2.17207	6.80971		Kcnk12	-2.37441	4.6768		Pcsk2	-1.30571	8.30822		St8sia2	-1.08611	9.27327
Pde2a	-2.15856	23.2447		Rerg	-2.36178	5.11522		Hdac4	-4.40601	8.28038		St8sia5	1.69304	9.26428
Trpc4	-2.15714	7.78158		Gm21093	-2.34659	4.66149		Syt7	-1.2571	8.27954		Dok4	-1.18891	9.2588
Plxnd1	-2.15512	29.5733		Dbpht2	-2.32039	16.9622		Dok4	-1.17992	8.23996		Eef1a2	-1.1669	9.15799
Gm9916	-2.1527	3.58999		Caln1	-2.3121	34.8124		Ptpru	-1.12134	8.17474		Syt7	-1.30316	9.09064
Fam49a	-2.14574	29.411		Kcnh3	-2.30633	9.20163		Kcnj3	-1.437	8.13779		Rasgrp2	-1.92599	9.01771
Syt10	-2.14045	3.04534		Egr4	-2.30391	7.61465		1700020I14Rik	-1.02359	8.09586		Icam5	-1.92936	8.93594
Myo5b	-2.13872	4.71238		Mir670hg	-2.29039	3.75335		Ppm1h	-1.13878	8.08847		Iqsec2	-1.02908	8.917
Npr3	-2.13696	4.4128		Gm19410	-2.2522	2.6295		Fgf13	-1.20458	8.02347		Kcnh3	-2.24794	8.82734
Kcnh3	-2.12536	7.87863		Fbn2	-2.23668	15.4476		F730043M19Rik	-2.43194	7.96348		Adarb1	-1.16354	8.70941
Kcnf1	-2.10334	14.6197		Rasgrf2	-2.22879	22.9622		Shank2	-1.02398	7.95038		Tmem158	-1.18011	8.70794
Oprd1	-2.09188	2.58252		Mef2c	-2.22048	25.5256		Sv2b	-1.91754	7.93562		Ccdc85a	-1.25152	8.66388
Mef2c	-2.07532	24.5706		Gm16523	-2.21296	2.50859		Pgm2l1	-1.36855	7.9162		Pcsk2	-1.22364	8.6469
Scube1	-2.07244	11.4078		Gpr12	-2.20803	6.33736		Smpd3	-1.10663	7.9132		Rgs7bp	-1.13669	8.55917
Dok5	-2.07057	16.4276		Prkcg	-2.19637	10.9735		Trim67	-1.08936	7.90132		Camk4	-1.22273	8.54569
Wipf3	-2.06894	12.8338		Pde2a	-2.19207	26.0437		Plcxd2	-1.41232	7.86096		Kcnf1	-1.37745	8.4833
Arhgef28	-2.05568	6.4527		Bmp3	-2.1866	5.57435		Rasgrp2	-1.48726	7.82392		Gab1	1.12491	8.45806
Rtn4rl1	-2.04699	9.38352		Wipf3	-2.18557	10.3059		Scube1	-1.63827	7.79663		Rspo2	-2.49142	8.45912
Htr7	-2.03364	3.17123		Icam5	-2.18551	11.0132		AI593442	-1.64329	7.71471		Adrbk2	-1.39992	8.41422
Gpc3	-2.01696	3.62899		Fam19a2	-2.18198	24.4491		Kcnj2	-2.56732	7.71511		Cpne4	-1.75619	8.35842
1700086L19Rik	-2.01487	7.21075		Arhgef28	-2.1752	6.80421		Slc16a2	-1.00726	7.7039		Macrod2	-1.125	8.35558
Gabra5	-2.0078	15.7097		Egr3	-2.17155	4.67395		Wipf3	-1.52358	7.6928		Egr4	-2.42612	8.25013
Dync1i1	-1.9949	12.2946		Dok5	-2.14281	20.3983		Ngef	-1.76225	7.67828		Gm2115	1.48172	8.25623
Hpca	-1.98456	9.4932		Col23a1	-2.14203	2.97102		Chst1	-1.38272	7.65811		Spock3	-1.44682	8.25301
Cnnm1	-1.98136	5.46851		Nrgn	-2.14004	6.75915		Camk4	-1.20417	7.57307		Cald1	1.19291	8.23243
Crym	-1.97933	9.89659		Gm3667	-2.11901	2.94289		Galntl6	-2.05735	7.5262		Gprin1	-1.03621	8.22783
Klf8	-1.97373	9.55165		Nr4a3	-2.11723	24.869		Prkcg	-1.77649	7.49851		2019-03-01	-1.06348	8.16853
Cck	-1.96554	6.2589		Kcnf1	-2.11437	17.8975		Mlip	-3.31862	7.45929		Apba1	-1.07662	8.10152
Adcy1	-1.96466	24.3506		Fam49a	-2.11212	41.2002		Syt1	-1.17761	7.45942		Fam19a2	-1.19226	8.06489
Cobl	-1.96031	14.2235		Khdrbs2	-2.11073	6.16828		Rhof	-1.74681	7.43091		Scn1a	-1.51897	8.06424
Cnksr2	-1.95971	19.2751		Kcnip2	-2.1104	5.46056		Doc2b	-1.90078	7.34172		Kcnh7	-1.14089	7.90123
Lancl3	-1.95885	6.22132		Gm9916	-2.10516	3.9122		Vim	1.13744	7.30998		Tlr3	1.61317	7.89335
Dlx1as	-1.95021	3.68973		Gm38102	-2.09329	3.46052		Zfp703	1.02576	7.21432		Gap43	-1.11331	7.86575
Clvs2	-1.94626	3.71189		Hpca	-2.08843	9.92201		Plppr4	-1.08018	7.19342		Nell2	-1.02081	7.79051
Lgi1	-1.93094	8.79389		Adcy1	-2.08791	25.0821		Lmo4	-1.06944	7.16504		Crym	-1.58793	7.71523
Penk	-1.90188	4.40531		Syt10	-2.07195	3.09949		Lgi2	-1.40016	7.15236		Ajap1	-1.70905	7.69851
Rhou	-1.86723	14.5673		Cnnm1	-2.07101	5.7808		Fstl1	1.13555	7.11222		Rims4	-1.2277	7.69752
Col19a1	-1.85632	2.91307		1700086L19Rik	-2.05924	9.52033		Gap43	-1.1944	7.07845		Syt1	-1.12395	7.65245
Lypd6b	-1.85596	5.26044		Mical2	-2.05669	10.1791		Rpl23a-ps3	8.5857	7.03898		Doc2b	-2.07953	7.62163
Gpr26	-1.85441	17.7603		Cnksr2	-2.05508	22.4972		Rtn4rl1	-1.70652	6.92817		Kcnq5	-1.47652	7.61879
F730043M19Rik	-1.84603	4.91301		Trpc4	-2.05057	8.88701		Htr1b	-3.20613	6.91874		Fam124a	-1.14869	7.60357
Prkcg	-1.83771	7.74594		Gpr26	-2.03995	23.0644		St6gal2	-1.0737	6.91637		Atp1a3	-1.00328	7.57129
Vsnl1	-1.83553	12.6732		2900079G21Rik	-2.03646	5.8855		Necab2	-1.64388	6.74478		Mkl2	-1.03364	7.57043
Galntl6	-1.8216	6.18085		Synj2	-2.03204	3.47593		Sulf1	2.47671	6.70961		Tenm1	-1.04595	7.47288
Plppr5	-1.82123	12.6901		Klhl14	-2.01925	3.14984		Jph4	-1.00372	6.69427		Gpc6	1.05725	7.38881
Palm3	-1.81921	3.34635		Slc35f4	-2.00623	2.77809		Thra	-1.17781	6.68844		2010300C02Rik	-2.31972	7.35779
Npy1r	-1.79558	4.99974		Gabra5	-1.98191	20.0917		Rhou	-1.19573	6.57875		Gpr12	-2.26874	7.31693
Ahnak2	-1.78392	2.68711		Ppp1r1b	-1.9709	10.3282		Gprin1	-1.02159	6.56511		Rras2	-1.2534	7.28743
Epha8	-1.78079	4.66677		Epha8	-1.96215	5.77269		Cpne4	-1.56875	6.52767		Jph4	-1.03217	7.27508
Camk4	-1.77463	15.3891		Kcnj3	-1.94489	13.556		Ppp1r1b	-1.48782	6.45863		Kcnma1	-1.0196	7.27011
Camkk2	-1.77216	13.8708		Cntnap3	-1.90726	4.50301		Bend6	-1.20926	6.41078		Adamtsl3	2.20098	7.26479
Icam5	-1.77152	7.39287		Cck	-1.90527	5.47599		Rims1	-1.12705	6.36905		Kcnj4	-1.84025	7.26309
Fam124a	-1.76801	18.7066		Apold1	-1.90492	3.76355		St8sia5	1.56288	6.3498		Rapgefl1	-1.21948	7.21524
Cacna1i	-1.76405	8.66132		Gm26871	-1.8982	3.29879		Rims4	-1.21777	6.34031		Chrm1	-1.60457	7.11434
Nell2	-1.75835	18.7602		Scube1	-1.88901	6.8065		Rgs7bp	-1.08988	6.25182		Lgi1	-1.39303	7.10034
Fbn2	-1.75324	8.96066		Ipcef1	-1.87803	2.67514		Kcnj4	-1.81442	6.24566		1700086L19Rik	-1.71057	6.97904
Fgf13	-1.75112	15.8169		Gm10600	-1.87615	5.48419		Opcml	-1.1077	6.23489		AI593442	-1.41326	6.95749
Gm3488	-1.75014	2.96637		Htr7	-1.87126	2.48923		Kcnq5	-1.23491	6.20269		Pla2g7	1.06366	6.95694
Zfp804a	-1.73206	7.24837		Has3	-1.86778	5.30283		Cdh13	-1.16432	6.15193		Ppp2r2c	-1.03114	6.95697
Cdkl5	-1.72678	18.0008		Lancl3	-1.85057	5.4665		Nptxr	-1.09794	6.15134		Lmo4	-1.08836	6.8878
Kctd16	-1.72617	4.72967		Adamts15	-1.85023	6.56412		Sncb	-1.4109	6.10127		Necab2	-1.58065	6.87767
Kcnh4	-1.72492	3.46433		Lpl	-1.84511	8.41141		Slc2a13	-1.28967	6.07023		Kcnj2	-2.69207	6.79551
Apold1	-1.7152	3.40511		Rxrg	-1.83858	4.99971		Loxl3	1.90129	6.05646		Epha8	-2.16875	6.77696
Thy1	-1.71222	10.3923		Penk	-1.82671	4.02587		Vip	-3.47022	6.0434		Cobl	-1.58026	6.71224
Dlg2	-1.6986	21.4515		Hecw2	-1.81868	14.698		Zdhhc2	-1.40921	5.96584		Cpt1a	1.02676	6.69525
Cish	-1.69733	3.66802		Gpr22	-1.81265	3.38729		Cyp46a1	-1.34655	5.93614		Megf10	1.15287	6.61256
Gucy1b3	-1.69061	17.5924		Gm37928	-1.80625	3.05877		Slc8a2	-1.08098	5.92354		Adcy5	-1.01279	6.58191
Sema3d	-1.69032	3.50064		Crym	-1.80122	9.58471		Whrn	1.19518	5.84662		Zfp781	-8.00888	6.58324
Bhlhe22	-1.67722	18.0434		Nr4a1	-1.79499	15.4087		Ackr1	-1.59148	5.81427		Htr1b	-3.32168	6.5788
Gm3411	-1.67594	2.65854		Rasgrp2	-1.78417	7.80409		Pnoc	-2.39449	5.63636		Slco3a1	-1.25689	6.56837
Calb1	-1.6426	2.87524		Nr3c2	-1.7717	6.19392		Cnih3	-1.54328	5.63158		Gpr88	-1.56353	6.53314
Adamts3	-1.63866	12.4321		Bhlhe22	-1.76936	30.4289		Tmem150c	-1.27533	5.61666		Sncb	-1.43385	6.53131
Slit3	-1.63586	7.43639		Fam124a	-1.76924	16.7797		Cntnap3	-2.19174	5.60089		Ptk2b	-1.85901	6.52121
Plppr4	-1.63129	15.3049		Zbtb16	-1.76865	9.26466		Golga7b	-1.37083	5.55895		Prdm16	1.00203	6.49452
Rgs7bp	-1.61912	12.733		Plppr4	-1.76721	22.4215		Spock3	-1.31355	5.54345		Stxbp5	-1.11582	6.45808
Drd2	-1.61041	4.12381		Camk4	-1.76374	16.7397		Rcan2	-1.28438	5.54083		Sv2c	-1.27286	6.38064
Neurl1b	-1.60031	11.0805		Gng7	-1.76141	24.6455		Kcnf1	-1.2043	5.52214		Kcnq3	-1.3201	6.37095
Gng7	-1.5927	15.6254		Cnih3	-1.7554	6.98731		Sema7a	-1.15105	5.52225		Slc8a2	-1.0498	6.3271
Has3	-1.57209	3.74031		Fosb	-1.74985	15.2488		Rgs6	-1.17896	5.51201		A830018L16Rik	-1.50391	6.31343
Dgkh	-1.57195	10.0409		Plppr5	-1.74912	17.9051		Crym	-1.40938	5.50561		Osmr	1.72749	6.31345
Mical2	-1.57031	9.31466		Gm3752	-1.74811	3.55076		Megf10	1.02478	5.4997		Sparc	1.09139	6.27209
Syt7	-1.5693	12.3764		Baiap2	-1.74694	5.95396		Mtus2	-1.18876	5.5013		Rims1	-1.16924	6.26796
Cemip	-1.56758	5.27493		Cobl	-1.7417	7.85783		Prmt8	-1.27392	5.50151		Akap5	-1.21931	6.23884
Rph3a	-1.56506	11.4726		Cdh9	-1.74095	2.8921		Arhgdig	-1.43487	5.47291		Pde1a	-1.23419	6.20348
Fam107a	-1.56347	7.32618		Arntl2	-1.74073	2.48088		Gpr88	-1.31981	5.44427		Sema7a	-1.0989	6.19742
Gnal	-1.55294	15.0742		Fblim1	-1.73681	7.04079		Lrfn5	-1.0719	5.43506		Fam184b	-1.69163	6.18513
Reps2	-1.55251	13.1823		Vsnl1	-1.73529	14.1645		Nxph2	-2.84693	5.40627		Bhlhe41	1.17987	6.14784
Sertm1	-1.54224	8.64683		Thy1	-1.73122	10.5358		Cemip	-1.58442	5.40072		Stx1a	-1.16282	6.11368
Cpne5	-1.53875	5.94207		Fam101b	-1.72554	2.85191		Grb14	-1.38621	5.3731		Adamtsl2	-3.05838	6.09862
Itpr1	-1.53857	17.5307		Ephx4	-1.72063	3.06883		Adora2a	-1.811	5.36929		Cdh13	-1.15522	6.09906
Cdk5r2	-1.53712	9.11677		Fgf9	-1.71759	3.32841		Klhl4	-2.68799	5.34625		Unc5a	-1.4695	6.099
Slc16a2	-1.53614	16.7051		Mctp1	-1.71109	6.42911		Lgi1	-1.4409	5.32492		Tbc1d30	-1.03412	6.09126
Sh3rf3	-1.5248	11.2535		Kcnh4	-1.70844	3.67076		1700086L19Rik	-1.66996	5.28777		Ddit4l	1.47286	6.06688
Sv2c	-1.514	8.2015		Scn1a	-1.70778	9.83305		Kcne1l	1.14956	5.28501		Prkcg	-1.55822	6.06657
Gm10419	-1.51234	3.91739		Nell2	-1.70758	20.2969		Snap25	-1.0294	5.27789		Golga7b	-1.42062	6.05768
Rbfox3	-1.51106	12.1059		Kcnc2	-1.70601	4.58883		Frmpd4	-1.00897	5.27595		Sv2b	-2.22331	6.05691
Slco3a1	-1.50814	6.86357		Gnal	-1.69853	23.2323		Crb2	1.39568	5.26057		Eml1	-1.09755	6.00549
Arhgap20	-1.50063	12.2156		Calb1	-1.69645	3.46449		Crtac1	-1.26213	5.24475		Nrgn	-1.97986	5.98428
AI593442	-1.49586	6.53536		Rimbp2	-1.69615	8.3107		Gabra1	-1.60201	5.23705		Rapgef5	-1.17085	5.96972
Ube2ql1	-1.49303	10.3002		Lgi1	-1.69572	9.93093		Slco3a1	-1.29059	5.2111		6430584L05Rik	-3.80038	5.96083
Fst	-1.47846	2.9429		Kcnab1	-1.695	3.51419		Shroom3	1.54109	5.20014		Adamts3	-1.00627	5.96113
Lgi2	-1.47793	7.84758		Gm3636	-1.67719	4.26315		Hmox1	1.27422	5.1712		Cyp46a1	-1.29816	5.94863
Rasgrp2	-1.46976	7.66826		Rph3a	-1.6752	13.0464		Tgif2	1.17239	5.16761		Col23a1	-3.20185	5.91391
Grm3	-1.46925	8.51895		Rhou	-1.67361	12.3324		Itpka	-2.74619	5.09576		Nxph2	-2.48444	5.91004
Ppp1r1a	-1.4627	7.18075		Htr1b	-1.66184	2.39557		St3gal1	-1.21385	5.08572		Ldb2	-1.3889	5.89451
Kcnq4	-1.46266	3.04571		Reps2	-1.65949	18.8826		Tap1	1.14185	5.06565		Cemip	-1.5692	5.88791
Prkcb	-1.45235	11.4871		Rbfox3	-1.6579	13.1027		Cpne7	-3.19151	5.06065		Vip	-3.53755	5.88887
Fam131b	-1.45196	7.91949		Cdkl5	-1.65683	22.3785		Cpd	-1.14991	5.04522		Arhgdig	-1.3548	5.8626
Mgst3	-1.44765	5.42984		Plxnd1	-1.65353	17.6336		Cpne6	-1.38727	5.04412		Cpne6	-1.50056	5.83576
Sobp	-1.44451	10.3794		Nab2	-1.65045	3.64898		Palld	1.10215	4.98335		Shank2	-1.03345	5.82615
Ablim1	-1.44056	11.7285		Dgkh	-1.64269	12.0082		Gm2956	-4.12641	4.91263		Sstr1	-1.76756	5.81555
Sphkap	-1.43574	6.85794		Tes	-1.6426	3.52423		Vstm2l	-1.11872	4.87288		Rtn4rl1	-1.5772	5.78877
Ngef	-1.43042	5.38899		Camkk2	-1.64205	18.9834		Epha8	-1.82658	4.86775		Apbb2	-1.00918	5.78389
Vstm2l	-1.42703	7.42064		Rasd2	-1.63979	2.68977		Kat2b	1.07183	4.79704		Snap25	-1.014	5.76828
Zbtb16	-1.42647	5.53218		Gucy1b3	-1.63815	20.7007		Efna3	-1.02202	4.78319		Epha6	-1.18747	5.76182
Gabra2	-1.42584	7.11889		Zfp804a	-1.6329	5.73574		Ntf3	-4.52756	4.77473		Prmt8	-1.2707	5.76015
Gad1	-1.42362	19.6505		Rtn4rl1	-1.63133	6.1267		Cpne5	-1.35639	4.77013		Mical2	-1.49557	5.75335
Pcsk2	-1.42336	9.68941		Kctd16	-1.63098	4.95445		Pla2g4e	-2.84911	4.76887		Adamts17	-1.81732	5.74978
Col6a1	-1.42222	3.09185		Ppargc1b	-1.62854	2.54884		Cyr61	1.25259	4.75292		Nptxr	-1.03109	5.72373
Slc35f2	-1.42097	2.58725		Egr2	-1.62105	2.88445		Hcrtr2	-2.57355	4.73923		Hecw2	-1.08379	5.6542
Lrfn5	-1.41189	8.83685		Rapgef4	-1.61093	10.3275		Phyhip	-1.13479	4.73169		Cnih3	-1.55977	5.65091
Gnb4	-1.40131	10.6242		Dlg2	-1.60973	22.4367		Epha10	-1.89795	4.71462		Clic6	5.02013	5.61354
Glra2	-1.40108	6.69126		Ppfibp1	-1.60811	6.88002		Rtn4rl2	-1.3551	4.71436		Kcng3	-2.45459	5.57333
Lpl	-1.39446	4.20366		Kcnq3	-1.6066	9.12848		Rasgef1a	-1.25521	4.69813		Cdh9	-2.64643	5.57172
Acsl4	-1.39256	5.96571		Zmat4	-1.6044	3.68152		Synm	-1.46793	4.67887		Klhl1	-2.24648	5.56029
Mctp1	-1.392	4.06482		Tshr	-1.59516	4.00583		Myo5b	-2.07281	4.64355		Col19a1	-2.53439	5.55334
Sprn	-1.38646	4.64927		Kcna1	-1.59484	3.24064		Sstr1	-1.65132	4.64066		Col12a1	1.62856	5.54765
Thrb	-1.38592	4.0896		Syt7	-1.59334	13.1005		Zfp804a	-1.32372	4.61211		Ank1	-1.45738	5.52272
Rxrg	-1.37865	2.89452		Slco3a1	-1.5904	9.99752		Slc7a8	-1.17564	4.60963		Kcne1l	1.11101	5.51899
Ccsap	-1.37755	6.2552		Plch2	-1.58462	5.91033		Dusp7	-1.23059	4.52528		Bmp3	-2.19025	5.50417
Gpr85	-1.37422	7.48835		Cemip	-1.58137	5.96663		Snca	-1.24393	4.51206		Cntnap3	-2.15373	5.47782
Ptprk	-1.36733	14.4186		Slit3	-1.57478	6.57783		Gpr6	-2.82803	4.47655		Phf24	-1.0331	5.44756
Rbm24	-1.36549	3.54349		Sv2c	-1.57191	9.2425		Rras2	-1.26881	4.42497		Efcab6	-3.30231	5.42207
Syt4	-1.36529	7.39885		Zfp536	-1.56992	12.7338		Ass1	1.18559	4.38723		Zdhhc2	-1.04759	5.399
Rras2	-1.359	4.97784		Tmem74	-1.56817	3.77378		Creb3l2	1.13236	4.38793		Kit	-1.39376	5.39749
Larp6	-1.35578	3.54617		Rgs7bp	-1.56614	15.2885		Sertm1	-1.04311	4.35586		Slc2a13	-1.169	5.37924
Sybu	-1.35528	11.2845		Itpr1	-1.5657	11.6886		Kctd4	-1.36173	4.34394		BC030500	-3.11278	5.36784
Chml	-1.35085	3.91307		Rgs6	-1.56143	7.65753		Tmem63c	-1.67013	4.32714		Pla2g4e	-3.06395	5.36808
Grb14	-1.35075	5.15087		Thrb	-1.559	5.86771		Eda2r	1.01433	4.31193		Vstm2l	-1.12502	5.31442
Tmtc1	-1.34215	5.63107		Ptprk	-1.55863	22.642		Rprml	-2.37319	4.30914		Ppp1r1b	-1.35578	5.30814
Pdgfa	-1.33944	6.23706		Dync1i1	-1.54826	9.43732		Adamts17	-1.6454	4.30186		Kat2b	1.06457	5.29748
Arhgdig	-1.33631	4.84214		Palm3	-1.54549	2.37845		Cnnm1	-1.69905	4.28174		Ackr1	-1.37514	5.28777
Fosl2	-1.33551	7.13383		Fosl2	-1.54295	11.8201		Gpc4	1.03706	4.23291		Gpc4	1.14756	5.25629
Snx7	-1.33284	3.29326		Gm13716	-1.53368	4.14111		Gfod1	-1.10633	4.22732		Dennd4c	1.22128	5.23593
Kcnc2	-1.32956	2.53733		Sphkap	-1.53238	17.3937		Ddit4l	1.17424	4.21109		Rtn4r	-1.48942	5.22508
Zfp536	-1.32606	7.85405		Arhgap20	-1.52334	16.3763		Klf4	1.9846	4.21417		Mtus2	-1.16909	5.21117
Ppp1r1b	-1.32469	5.17917		Fgf13	-1.52269	15.0605		Acsl4	-1.14261	4.20491		Slc39a12	1.05888	5.18744
Pgbd5	-1.32125	4.58795		Ppp1r1a	-1.51212	8.82836		6430584L05Rik	-3.19364	4.1855		Aspm	1.03409	5.10567
Lmo4	-1.31903	10.5192		Neurl1b	-1.50996	11.519		Phf19	2.06473	4.17794		Col8a1	2.9173	5.1036
Tmem74	-1.30728	2.76193		Homer2	-1.50096	15.5866		Myh8	-3.15418	4.1036		Cpne5	-1.38121	5.10375
St3gal1	-1.30256	5.74521		AI593442	-1.49598	7.68781		Adamts15	-1.42489	4.09641		Eda2r	1.08433	5.08233
Atp2b4	-1.30099	10.479		Npy1r	-1.49574	4.09116		Acsl1	-1.21517	4.08707		Fstl1	1.02007	5.07226
St8sia2	-1.30066	12.9622		Fam107a	-1.49015	6.58321		Cntn5	-1.39204	4.0679		Adamts15	-1.57627	5.04739
Ccdc85a	-1.30019	7.51362		Vstm2l	-1.48703	8.61895		Mal2	-1.26928	4.06832		Kcnh1	-1.59257	5.04668
Camkv	-1.29996	9.72919		Pik3cd	-1.48315	6.36594		Tmtc1	-1.11094	4.06375		Ngef	-1.36655	4.99837
Cnih3	-1.29004	4.15079		Gabra2	-1.47136	8.52766		Usp43	-2.6509	4.06376		Snca	-1.16657	4.99819
Rapgef4	-1.28652	6.92793		Adamts3	-1.47051	11.4976		Chrm1	-1.31511	4.0616		Ehd2	1.77427	4.97113
Necab2	-1.27007	4.35262		Sema3d	-1.46943	3.95657		Fabp3	-1.2401	4.06167		Id1	1.3873	4.91438
Tshr	-1.26642	2.86255		Glra2	-1.46678	9.84496		Mcam	1.90341	4.05617		Cnnm1	-1.86743	4.89091
Fgd3	-1.26268	6.65309		Cacna2d2	-1.46237	7.23586		Ppp1r1a	-1.04033	4.00576		Gfod1	-1.11617	4.87111
Nsf	-1.25989	11.6392		Pcsk2	-1.44299	11.6258		Sv2c	-1.0037	3.99302		Sowaha	-1.90468	4.86221
Gfod1	-1.25654	5.25988		Cpne5	-1.44174	5.54056		Lama5	1.48132	3.98546		Ptpru	-1.27111	4.84354
Hivep2	-1.25368	8.09346		Sobp	-1.44147	10.5564		Kit	-1.0517	3.97055		Tmem151a	-1.14476	4.82456
Cyp46a1	-1.25282	5.23522		Kcna4	-1.43968	3.14695		Lingo3	-1.2068	3.93074		Mgst3	-1.17396	4.77717
Prmt8	-1.25018	5.32167		Cdk5r2	-1.4264	8.71272		Stard13	1.68528	3.92939		Cacnb4	-1.02228	4.77432
Tshz2	-1.24617	3.93061		Clmp	-1.4252	14.4354		Col12a1	1.39598	3.92727		Rida	1.00573	4.76219
Epha7	-1.24398	5.77383		Epha6	-1.41918	7.75982		Tcerg1l	-1.20052	3.91699		St3gal1	-1.16052	4.75201
Frmpd4	-1.24242	7.59134		Lgi2	-1.41528	8.29313		Hs6st3	-1.47065	3.9159		Mal2	-1.29566	4.72346
Epha6	-1.24005	5.21997		Gad1	-1.41244	19.6179		Chst8	-3.04288	3.91016		Myo1e	1.04093	4.70051
Rab3c	-1.23208	11.7757		St8sia2	-1.40702	15.0048		Baiap2	-1.21579	3.89358		Fam19a1	-1.70612	4.67723
Baiap2	-1.23186	3.94839		Stc2	-1.40121	2.64632		Lonrf3	1.14817	3.87138		Sema3d	-1.62169	4.66062
Ppfibp1	-1.23157	6.19911		Bend6	-1.39672	11.0319		Stx1a	-1.04053	3.86797		Adora2a	-1.8409	4.60808
Gap43	-1.22923	7.45762		Grb14	-1.39019	4.91337		Bub1b	1.07929	3.85632		Synm	-1.44615	4.54418
Tnfrsf19	-1.2234	7.52035		Hdac5	-1.37637	10.4131		Col8a1	2.44355	3.84207		Creb3l2	1.40737	4.50051
Wasf1	-1.22324	9.96461		Gfod1	-1.37596	7.01059		Sprn	-1.23103	3.82221		Inhba	-4.49815	4.48916
Lrrc55	-1.22138	5.53816		Synpo	-1.37382	3.54524		Kcng3	-2.24293	3.81951		Kctd16	-1.53378	4.48374
Adcy2	-1.21082	6.49242		Prkcb	-1.37291	10.8183		Coro2a	-1.19587	3.81377		Ppp1r1a	-1.0202	4.47429
Golga7b	-1.20723	4.46086		Rfx3	-1.36861	21.4999		Klhl1	-2.02472	3.79996		Chst1	-1.12415	4.46794
Tmem150c	-1.20593	5.10044		Slc16a2	-1.36857	11.1863		Pdzd2	-1.08762	3.7776		Myh8	-3.13381	4.46631
Ncdn	-1.20505	10.189		Macrod2	-1.36456	11.893		Cdkl2	-1.05629	3.77209		Myo5b	-1.58934	4.44323
Add2	-1.20173	12.4557		Kcnt2	-1.36395	2.50207		Ston1	1.35002	3.7346		Pcp4l1	-1.59541	4.42743
Mal2	-1.20142	3.70582		Tenm1	-1.36378	12.0712		Rtn4r	-1.27651	3.73286		Scube1	-1.45927	4.40274
Ogfrl1	-1.20036	6.75377		Fgd3	-1.35856	7.74185		Tlr3	1.3535	3.72656		Acsl1	-1.06823	4.39766
Klf6	-1.20025	7.89486		Sertm1	-1.35465	5.93713		Plch2	-1.0561	3.72384		Ndst4	-2.54214	4.3666
Tmem108	-1.20023	6.57941		Nrsn1	-1.34685	5.69922		Mgst3	-1.15392	3.70517		Pgbd5	-1.21162	4.36653
Cacna2d3	-1.19899	6.83469		Ube2ql1	-1.34602	8.74252		Htr7	-2.27109	3.69953		Trpc5	-1.74679	4.35131
Rgs6	-1.19847	5.64609		Syt4	-1.34533	9.98965		2010300C02Rik	-1.86773	3.68281		Ankrd34a	-1.71083	4.34785
Smpd3	-1.19634	9.11987		Camkv	-1.34331	12.2012		Chml	-1.28483	3.66022		Lingo3	-1.22927	4.33453
Scn1a	-1.19456	5.45763		Fst	-1.33484	2.52315		Kcnab2	-1.03562	3.66069		Pitpnm3	-1.48981	4.32534
Msra	-1.1884	4.14764		Kcnab2	-1.32953	9.62893		Otof	-1.78557	3.62214		Kcna4	-1.69218	4.32301
Lrrfip1	-1.18583	6.40094		Akap5	-1.32862	7.25362		Prdm8	-1.26394	3.59372		Hcrtr2	-2.02751	4.29903
Homer2	-1.18583	3.96827		Rras2	-1.32733	8.05413		Cck	-1.41449	3.56381		Ifi44	1.99578	4.29968
Tmem28	-1.18412	3.38034		Adam11	-1.32583	4.43181		Sowaha	-1.59781	3.55899		Klhl4	-2.31507	4.28542
Tshz3	-1.1817	3.29614		Rxfp3	-1.32388	2.72033		Garnl3	-1.09362	3.55161		Fgd6	1.07579	4.23238
Gm13716	-1.17864	2.48673		Pgbd5	-1.32288	5.13408		Ninl	1.23607	3.54925		Tns1	1.25814	4.22573
Bend6	-1.17472	6.06032		Msra	-1.32098	5.82629		Cenpa	1.33156	3.54455		Gpsm2	1.18669	4.2153
Cdh13	-1.1702	6.2072		Sh3rf3	-1.3143	5.77219		Npnt	-1.23389	3.52452		E2f8	1.63508	4.19378
Coro2a	-1.16988	3.70151		Mtus2	-1.30824	6.30283		Pde1a	-1.06156	3.51964		Rit2	-1.2959	4.19267
Pcdha4	-1.16858	2.7506		Lrfn5	-1.29341	7.46467		Trpc5	-1.59121	3.50088		Arhgef28	-1.61449	4.15522
Ajap1	-1.16716	5.17494		Frmpd4	-1.29306	8.96487		Tap2	1.21782	3.49546		Rgs6	-1.10191	4.14059
Spock3	-1.16681	4.52167		Stx1a	-1.29297	7.39885		Synpo2	1.21297	3.48912		Epha10	-1.69815	4.12722
6330403L08Rik	-1.16649	3.51182		Klhdc8b	-1.28495	4.90712		Has3	-1.51351	3.48518		Ifit3	1.14493	4.10171
Nrsn1	-1.16485	2.90253		Thsd7a	-1.28398	12.7797		Rab3b	-1.18715	3.45873		Crtac1	-1.07903	4.0859
Klhdc8b	-1.1644	5.07731		Cyp46a1	-1.28374	5.83324		Rnd1	-1.18818	3.45633		Hmox1	1.12141	4.07478
Prkca	-1.1641	8.02062		Rab3c	-1.28299	18.9976		Kcnk3	-1.65794	3.42762		Fabp3	-1.05952	4.06545
Syn2	-1.14898	6.92759		AW047730	-1.28298	5.39328		Larp6	-1.32223	3.40701		Cd44	1.14585	4.05762
Htr1a	-1.14878	3.01163		Tmem200a	-1.28295	4.27541		Kif4	1.01919	3.40423		Rnd1	-1.11776	4.05623
Dner	-1.14291	10.5974		Atp2b4	-1.27642	10.6427		Cdh9	-2.00489	3.39357		Ccdc80	1.13341	4.05527
Macrod2	-1.14237	7.35048		Stxbp5	-1.27209	8.21809		Fmod	2.56488	3.39211		Ass1	1.2569	4.04901
Stx1a	-1.14034	4.53647		Gpr85	-1.26954	5.46166		Mctp1	-1.2383	3.39455		Kctd4	-1.21232	4.04909
Grm5	-1.13605	9.38522		2019-03-01	-1.26679	11.2191		Gpr12	-1.78385	3.37784		Rab3b	-1.02501	4.00938
Tmem35	-1.13596	5.93917		Fos	-1.26534	14.8709		Gpc3	-1.91693	3.36509		Adgrg6	1.56051	4.00209
Il1rapl1	-1.1292	3.64591		Cish	-1.26049	2.35282		Gm28035	1.29458	3.36048		Egr3	-1.95512	3.97644
Tenm1	-1.12543	9.23675		Spock3	-1.25967	6.46223		Col23a1	-2.22829	3.35512		Hs6st3	-1.3915	3.95761
Dact1	-1.12319	5.9534		Slitrk4	-1.25882	9.21957		Mapkapk3	1.47147	3.32848		Rasgef1a	-1.17725	3.93916
Lrrc3	-1.12297	3.59312		Add2	-1.25434	12.8625		Ankrd34a	-1.36531	3.31982		Lpl	-1.17492	3.92268
Slitrk4	-1.12271	5.67274		Lmo4	-1.25295	8.88148		Lmln	-1.07696	3.29435		Csf1	1.16865	3.9061
Rai2	-1.12257	2.64544		Fam131b	-1.25225	7.55824		Cp	1.85323	3.27965		Garnl3	-1.07644	3.87544
AW047730	-1.12122	4.26422		Cacna2d3	-1.24601	7.24711		Csf1	1.01063	3.26594		Wipf3	-1.23348	3.86095
Ets2	-1.11583	4.05041		Mal2	-1.24171	4.39181		Klf5	-1.97153	3.26579		Grb14	-1.20291	3.85694
Snap25	-1.11457	6.07807		Gnb4	-1.23985	5.86749		Ttr	5.25483	3.26584		Gm42429	1.73564	3.8361
St6gal2	-1.11002	7.31917		Osbpl1a	-1.23942	9.14431		Pacrg	1.04483	3.23136		Itpka	-2.24994	3.80615
Rnd1	-1.10918	3.09145		Cntnap4	-1.23798	4.11151		1700001L19Rik	-2.03318	3.21412		Grb10	-1.03349	3.80507
Cntn1	-1.10836	7.51346		Synm	-1.2362	3.49513		Homer2	-1.0466	3.21028		Mns1	1.06039	3.77035
Hecw1	-1.10745	9.21942		St3gal1	-1.23415	5.28476		Emx1	-1.27481	3.20753		Sh2d5	-1.34443	3.7708
Pdk1	-1.10632	5.05088		Impdh1	-1.2336	6.7926		Asic4	-1.40414	3.19493		Folh1	1.47859	3.76347
Rapgef5	-1.10377	4.8007		Ndnf	-1.22213	3.86519		Fkbp1b	-1.48048	3.18682		Ppfia4	-1.13041	3.76271
Clmp	-1.10253	6.54209		Hivep2	-1.21851	6.58357		1500015O10Rik	1.38044	3.16632		Inppl1	1.00995	3.74396
Chst1	-1.10109	5.11232		Sybu	-1.21829	11.1205		Slc35f4	-2.0948	3.14403		Ntf3	-3.35396	3.73787
Gm21887	-1.09936	2.88249		Prkar1b	-1.2108	7.1064		Pgr	-1.54324	3.13096		Stk17b	1.23145	3.71275
Lingo3	-1.09796	3.35808		Npas4	-1.20844	12.1666		Creg2	-1.42307	3.1264		Prdm8	-1.25513	3.71008
Smyd4	-1.09587	2.69692		Prmt8	-1.20738	5.26959		Ackr3	1.09747	3.11795		Zfp804a	-1.25407	3.68046
Tmem200a	-1.09463	2.74263		Coro2a	-1.20577	4.53755		Col19a1	-1.91973	3.11501		Rtn4rl2	-1.17739	3.66066
Stmn2	-1.09266	6.8361		Prkca	-1.20345	12.3392		Tes	-1.37598	3.11331		Tes	-1.67024	3.65815
Nfil3	-1.09136	4.06855		Neurod6	-1.20168	6.08797		Kcnc2	-1.5041	3.10076		Lpcat4	-1.02791	3.65425
Hs3st1	-1.08114	3.24606		Cadps2	-1.20118	5.19037		Ndst4	-2.2012	3.09772		Cav2	1.22616	3.65173
Trim67	-1.08008	7.77776		Grm5	-1.20064	14.8156		Gm2974	-1.80063	3.09409		Rerg	-1.88535	3.63735
Slc29a4	-1.07972	5.77744		Grm3	-1.19859	6.45822		Pcdha4	-1.24805	3.06267		Rreb1	1.34957	3.63156
Syt1	-1.07654	6.34004		Dact1	-1.19561	7.77249		Coch	-2.09105	3.0578		Irf1	1.32892	3.63007
2019-03-01	-1.07484	6.44974		Smyd2	-1.19502	6.98047		Rasal1	-2.43633	3.05017		Stk32c	-1.07956	3.60195
A830018L16Rik	-1.0747	4.14274		Snap25	-1.1871	7.65396		Tpbg	1.10627	3.05055		Col2a1	1.70698	3.59151
Arid5b	-1.07435	4.32044		Gabra1	-1.18467	2.8088		Kcna4	-1.24219	3.04513		Stard8	1.14729	3.5863
AW551984	-1.0739	2.75017		Rapgef5	-1.1839	6.08401		Col18a1	1.65156	3.03556		Pgr	-1.50891	3.57993
Elmod1	-1.07344	6.26646		Adarb2	-1.17779	7.70796		Slc2a6	-1.46966	3.03523		Adamts7	1.08528	3.57721
Dpysl3	-1.06565	6.99628		Syndig1	-1.17493	2.37551		Col11a2	1.22671	3.03289		Gm4366	1.82334	3.56594
Adarb1	-1.05857	8.0427		Cacnb4	-1.17415	6.15481		Serpina3n	1.1583	3.01942		Otof	-2.61182	3.56426
Cadps2	-1.05589	3.26769		Htr1a	-1.17382	3.26656		Nfkbiz	1.34608	3.01785		Faah	-1.01719	3.55812
Syngr1	-1.05122	6.74849		4933427D14Rik	-1.17097	4.28756		Crhr1	-2.10132	3.01574		Filip1	-2.21153	3.55547
Ncald	-1.05048	5.77541		Pou2f2	-1.16912	4.36109		Ect2	1.07107	3.0075		Plch2	-1.17826	3.55241
Nptxr	-1.04477	5.62621		Mgst3	-1.16716	4.72875		Osmr	1.08063	2.963		Akna	1.00705	3.53785
Prkar2b	-1.04316	6.87933		Ndst3	-1.16637	2.55949		Adamts2	-1.48001	2.96031		Trpc4	-1.1706	3.50722
Adcy5	-1.04125	5.71432		Eml1	-1.16184	6.67988		Pcp4l1	-1.20732	2.94858		C1ql3	-1.28574	3.50252
Cds1	-1.03794	2.86881		Ccsap	-1.15555	5.22501		Gem	1.20469	2.94329		1500015O10Rik	1.54652	3.50139
Mtus2	-1.03551	4.28347		Ftx	-1.15468	3.00391		Man2a1	1.05101	2.92944		Crhr1	-2.18143	3.49964
Zfp365	-1.03544	4.79683		Kcnq5	-1.1508	4.98536		Rerg	-1.72252	2.9267		Cpne7	-2.46956	3.49818
Ust	-1.03367	3.35218		Etv4	-1.14682	3.36309		Mns1	1.00249	2.91761		Tgfbr3	1.60358	3.48826
Cnr1	-1.03259	6.41516		Sema3f	-1.14585	4.00834		Mmp2	1.50327	2.91303		Asic4	-1.3669	3.47753
Hs6st2	-1.02714	3.69865		Etl4	-1.14482	2.81782		Ccdc141	1.17077	2.91081		Stard13	1.1506	3.47457
Kcnq5	-1.02399	4.55716		Ncald	-1.14247	12.2784		Mcm2	1.0329	2.90018		Serpina3n	1.32896	3.45255
Synm	-1.02332	2.54632		Ngef	-1.14165	3.78025		Fam184b	-1.23724	2.88371		Etl4	-1.28313	3.44576
Peak1	-1.02016	4.27276		Hecw1	-1.14118	10.5655		Egfem1	-2.33069	2.87727		Gm38102	-2.09849	3.44384
Afap1	-1.01788	8.79203		Trim67	-1.13678	10.2678		4833422C13Rik	-1.31613	2.8748		Sgol1	1.55202	3.42004
Lmln	-1.01693	3.01069		Wasf1	-1.1348	11.6203		Pgbd5	-1.0048	2.86361		Slc6a7	-3.41917	3.3979
Mgat4a	-1.01658	2.93618		Sprn	-1.12909	4.11232		Arhgef28	-1.25205	2.86123		Bgn	1.3621	3.38488
Bhlhe40	-1.01548	3.14111		Ablim1	-1.12762	10.4665		Ptk2b	-1.31717	2.86133		Loxl3	1.30852	3.38267
Satb2	-1.01412	4.65027		Adcy5	-1.1256	7.96045		Ppp3cc	-1.06284	2.84402		Rnf112	-1.0583	3.37076
Sh3gl2	-1.01262	5.16512		Prkar2b	-1.12532	11.0832		Plscr2	1.55515	2.84261		M5C1000I18Rik	-3.32855	3.36961
Exoc6	-1.00983	4.59138		Larp6	-1.11994	2.66801		Gulp1	1.24747	2.83709		Klhl3	-1.0608	3.36826
Robo1	-1.00862	8.95084		Dner	-1.11708	11.5432		Gm9726	-1.77542	2.82591		2810417H13Rik	1.03955	3.3606
Kctd4	-1.0075	2.6325		Ryr3	-1.11663	7.80703		Col8a2	2.50803	2.7587		Gm3893	4.39199	3.35666
Sema3a	-1.00381	3.12196		Exoc6	-1.11441	5.91577		Ifit3b	1.12717	2.75782		Gpr6	-3.01805	3.35029
Ppm1e	-1.00298	8.8027		Adarb1	-1.11068	8.03388		Osbpl10	-1.22946	2.74967		Itih5	1.02212	3.34518
Gabrb3	-1.00258	7.22729		Arhgef3	-1.10535	3.50858		Rin2	1.01231	2.73473		Igtp	1.19214	3.32437
Lsm11	-1.00157	3.83028		Kctd4	-1.10439	3.46538		Ncaph	1.00098	2.70392		P4ha3	1.09341	3.31259
Abhd3	1.00305	3.06649		Gap43	-1.10412	7.74754		Etl4	-1.2768	2.69211		Scml4	1.02261	3.29598
Rnd3	1.00916	8.09808		Pdgfa	-1.09896	4.727		Zic5	1.50738	2.69301		Klf8	-1.13693	3.28876
Ddit4l	1.01379	3.2473		Vgf	-1.09621	4.20338		Akr1b10	1.16669	2.68344		Osbp2	-1.19358	3.28295
Decr1	1.01638	3.57546		Arhgdig	-1.09582	4.07568		Thbs2	1.47116	2.67249		Shroom3	1.14761	3.28121
Gm43305	1.02284	8.77759		Cntn1	-1.09567	10.0901		Kctd16	-1.20832	2.66742		Emx1	-1.1307	3.27801
Inppl1	1.02359	4.73825		Mycn	-1.0923	6.28997		Cyp4x1	-1.32244	2.66283		Osbpl10	-1.34969	3.27731
Thbs1	1.02653	2.78371		Trank1	-1.08553	6.99215		Lect1	1.97184	2.66187		Rhoj	1.43745	3.27739
Vit	1.02964	3.45053		6330403L08Rik	-1.08182	3.37801		Sh2d5	-1.3282	2.65927		Slc24a4	1.19624	3.25499
Frmd4b	1.03004	6.29305		Ppm1e	-1.08146	11.6759		Doc2a	-1.15295	2.65092		Kcnj6	-1.51157	3.24932
Tspan15	1.03372	3.90454		Smpd3	-1.08048	10.331		Icam1	1.3722	2.63183		Tmem63a	1.87406	3.24483
Egln3	1.0356	3.54321		Syt1	-1.07596	7.06954		Igtp	1.04337	2.61763		Dlk1	1.97733	3.23634
Adamts9	1.04031	2.86495		Cnr1	-1.069	7.14154		Pros1	1.03313	2.60719		S100a6	1.08973	3.23508
Ncaph	1.04357	2.89108		Lingo3	-1.06852	3.43048		Pask	1.13499	2.60334		Spta1	2.09018	3.21854
Tnc	1.05028	8.40305		Sh2d5	-1.06505	2.56698		C1qtnf6	1.02929	2.59675		Hspg2	1.1908	3.21552
Col5a1	1.05053	2.72718		Afap1	-1.06489	11.6468		Slc24a4	1.0766	2.59138		Kcnip2	-1.52185	3.21779
Insm1	1.05487	6.64299		Prkg1	-1.06043	2.32927		Gm973	1.08753	2.58932		Tmem28	-1.00659	3.21546
Lxn	1.05664	8.36388		Shisa9	-1.05881	6.55258		Lpl	-1.04062	2.58889		Gm9916	-1.84252	3.1899
Nfia	1.05787	8.85985		Erdr1	-1.05868	4.13918		Spata6	1.28947	2.58384		Mamdc4	1.73765	3.16911
Rbms1	1.06721	3.48637		Plekha1	-1.05849	7.60481		Col22a1	1.48468	2.58067		Dcxr	1.13747	3.15598
Tom1l1	1.07811	4.41238		Golga7b	-1.05738	3.64233		Kcnk12	-1.59411	2.58173		Kcnab1	-1.57369	3.14416
Fam53b	1.0841	3.16871		Sh3d19	-1.05702	8.92506		Ndst3	-1.09825	2.57944		Klf4	1.40061	3.13745
Cenpa	1.08424	2.49357		Arid5b	-1.05637	4.64731		Arhgap17	1.02914	2.57379		Slc2a1	1.08602	3.13808
Ampd3	1.09392	5.18818		Rbm24	-1.0556	2.53691		Col5a2	1.03056	2.57331		Kcnk9	-1.28974	3.11356
Fignl1	1.10046	2.64871		Arhgap26	-1.05541	5.26065		Dctd	-1.08111	2.54969		Brca1	1.26563	3.10812
Casc5	1.10119	2.66674		Tmem28	-1.05384	3.4664		Aga	1.28328	2.54144		Pltp	1.19958	3.10713
Rnf152	1.1026	4.63491		Tshz3	-1.0494	2.40243		1700030C10Rik	-1.85478	2.49093		Htr7	-2.20512	3.07343
Plekhg1	1.10848	5.56657		Drd2	-1.04707	2.31698		Pla2g16	1.01783	2.48202		Ncaph	1.07418	3.06092
Tap1	1.10866	4.80653		Cgref1	-1.04641	2.3688		Chek2	1.92824	2.46878		Pnoc	-1.61284	3.04376
Slc24a4	1.10953	2.72453		Isyna1	-1.0457	2.60466		Efhc1	1.87587	2.45459		Klf5	-1.85042	3.02509
Gbp6	1.11247	5.15836		Satb2	-1.04378	7.61229		Gpr22	-1.65936	2.45382		Tmem123	1.04168	3.02398
Hmox1	1.1136	4.06173		Adcy2	-1.04365	4.81697		Kcnip4	-1.65785	2.43889		Coch	-1.82283	3.01951
Gm29260	1.11489	3.20671		Dock9	-1.0436	4.56635		Zbtb8b	-1.30698	2.43768		Dusp7	-1.18173	3.01749
Inhbb	1.11818	6.16919		Ank1	-1.04268	3.11092		Kcnab1	-1.10905	2.43541		Egfem1	-2.21466	3.01149
C4b	1.12439	6.1057		Syn2	-1.04108	6.07154		Slc17a7	-2.35773	2.43419		Bmp6	1.26409	2.99663
Bgn	1.13035	2.74228		Klf6	-1.03875	8.40874		--	--	--		Arhgef6	1.09578	2.99301
Cygb	1.13352	3.97549		Epha7	-1.03829	5.10623		--	--	--		Gm3636	-1.33611	2.98876
Cachd1	1.13717	10.8671		St6gal2	-1.03751	7.17696		--	--	--		Phldb2	1.20705	2.98316
Cxcr4	1.14648	4.29757		Sptbn2	-1.03071	8.38865		--	--	--		Cck	-1.3303	2.97745
Igfbpl1	1.1679	9.40259		Stmn2	-1.02977	5.65346		--	--	--		Pidd1	1.22828	2.96182
Dcc	1.17224	10.2058		C230034O21Rik	-1.02659	2.65341		--	--	--		Krt222	-2.28012	2.96034
Fzd5	1.17916	2.75661		Ubash3b	-1.02209	6.61935		--	--	--		Kif18b	1.21655	2.95514
Gfra2	1.18015	4.07347		C1ql3	-1.02018	2.41067		--	--	--		Gm10600	-1.27575	2.95229
Ackr3	1.18269	3.54523		Stk32c	-1.01928	3.27148		--	--	--		Klhdc7a	1.26207	2.95027
Zfp703	1.18558	9.44467		Tmem150c	-1.01795	4.61416		--	--	--		Ackr3	1.08873	2.94656
Stac2	1.19177	3.36007		Acsl4	-1.01751	5.41651		--	--	--		Rprml	-2.15193	2.94654
Lca5	1.19696	3.14903		Fdps	-1.01645	5.16339		--	--	--		Acta2	2.80416	2.94512
Gm15663	1.20003	2.51161		Rims4	-1.01433	5.48315		--	--	--		Fkbp1b	-1.47113	2.9448
Vangl1	1.20204	2.81355		Hpcal4	-1.01319	8.07808		--	--	--		Tspan11	1.64309	2.93271
Crb2	1.20904	4.10077		Sez6l	-1.01092	7.82254		--	--	--		Crlf1	-1.03414	2.93055
Osmr	1.21529	3.60273		Lrrc55	-1.01086	4.03074		--	--	--		Lif	2.6027	2.93089
Sstr2	1.21609	4.10588		Fam184b	-1.01058	2.65202		--	--	--		Gabra1	-1.21264	2.91865
Heg1	1.22506	4.20258		Necab2	-1.00511	3.192		--	--	--		Cdk1	1.00735	2.9168
Gm2115	1.25909	4.00725		Cdr1	-1.00198	6.42577		--	--	--		Mctp1	-1.05699	2.91622
Gse1	1.26103	14.4062		Rtn4r	-1.0019	2.69202		--	--	--		1700001L19Rik	-2.02381	2.91357
Celsr1	1.26277	8.5776		Fzd8	1.00338	4.77951		--	--	--		Fam189a1	-1.21071	2.90222
Bub1b	1.27322	5.14505		Tmem100	1.00429	3.48502		--	--	--		E130114P18Rik	1.03192	2.8969
Synpo2	1.29375	3.88826		Ect2	1.00431	2.31194		--	--	--		S100a11	1.34166	2.88928
Fam196b	1.29859	3.76898		Gas1	1.007	6.28511		--	--	--		Slc2a8	-1.12997	2.88817
Ajuba	1.30732	2.49749		Naaa	1.00763	5.92614		--	--	--		Slc25a35	2.21508	2.87817
Pdyn	1.3107	2.64321		Mdk	1.00854	4.65463		--	--	--		Espl1	1.00184	2.86106
Lgi4	1.32126	2.47925		Palld	1.01383	4.33555		--	--	--		Bst2	1.0654	2.85527
Fstl1	1.32404	9.44995		Nt5dc2	1.01393	5.41162		--	--	--		Fam185a	-1.07657	2.84741
Cyr61	1.32414	5.24915		Espl1	1.01415	2.92129		--	--	--		Lin7b	-1.39744	2.8427
Rad54l	1.32583	2.54802		Cxxc5	1.01477	6.13326		--	--	--		Rbm24	-1.13232	2.84074
Pi15	1.32911	3.03461		Syt13	1.01501	2.87972		--	--	--		Lect1	1.69587	2.83184
Col11a2	1.33975	3.54778		Gsta4	1.01692	3.29156		--	--	--		Larp6	-1.15808	2.81673
Spata6	1.35483	2.80115		Gpc5	1.01885	2.54102		--	--	--		Fpgs	-1.10301	2.80817
Mxra8	1.35715	2.80527		Creb3l2	1.02269	2.59285		--	--	--		Tmem74	-1.30332	2.80816
Chtf18	1.3661	2.57808		Kif20a	1.02277	3.08017		--	--	--		Trim30a	1.21687	2.80052
Kcnj11	1.37506	3.06298		Ddit4l	1.02359	3.18831		--	--	--		Sapcd2	1.17176	2.79677
Adamts5	1.38114	4.67946		Ephb4	1.02399	2.94264		--	--	--		Gpr22	-1.56988	2.78952
Stk32b	1.38453	8.48412		Hspg2	1.02689	2.50575		--	--	--		Rbms1	1.03747	2.78491
Nrn1	1.38985	5.61348		Rcor2	1.02946	5.78485		--	--	--		Sema4f	-1.01071	2.77981
Alk	1.41651	4.87346		Slc24a4	1.03114	2.5223		--	--	--		Kcnk3	-1.24636	2.76891
Nfatc2	1.42285	3.0683		Mest	1.03356	10.1784		--	--	--		Syde1	1.08793	2.76516
Gulp1	1.42772	3.5279		Cdkn1c	1.03399	2.93449		--	--	--		Ston1	1.20299	2.76259
1500015O10Rik	1.43431	3.38435		Abca1	1.0352	7.58989		--	--	--		Gm28042	1.49833	2.74408
Trp53i11	1.43624	11.6081		Gm43305	1.03777	9.51431		--	--	--		Trhde	-1.15992	2.72946
Ikzf2	1.44704	4.73634		Fam167a	1.04064	5.52739		--	--	--		Efhc1	2.06442	2.72473
Lockd	1.4618	2.6308		Bst2	1.04206	2.74915		--	--	--		Galr1	2.82736	2.72464
Kcne1l	1.47639	8.36314		Serpinh1	1.04214	4.60851		--	--	--		Plin2	1.10312	2.71568
Prkd2	1.4787	3.38439		Man1c1	1.04703	6.27421		--	--	--		Lgals3	1.9989	2.70892
Col2a1	1.53111	2.9429		Ncaph	1.0499	2.9437		--	--	--		Birc5	1.15801	2.69735
Shisa2	1.53834	4.60858		F2r	1.05264	7.63742		--	--	--		Smim17	-1.34878	2.69636
Tecta	1.53946	2.54675		Nfatc1	1.05608	2.67647		--	--	--		Creg2	-1.29104	2.6924
Nfkbiz	1.571	3.95409		Cpt2	1.05945	2.45913		--	--	--		Crb2	1.00841	2.67974
Bmp6	1.58375	4.90813		Egln3	1.06282	3.5779		--	--	--		Kcns1	-2.03229	2.66039
Rassf4	1.60625	3.19873		Ackr3	1.06449	2.83344		--	--	--		Gprc5c	3.0072	2.65668
Tgfbr3	1.63008	3.48466		Nfia	1.06648	8.23561		--	--	--		Pxdc1	1.05335	2.63839
Chrna5	1.6306	3.56845		Gm29260	1.06738	3.06925		--	--	--		Gpc3	-1.73766	2.63252
St8sia5	1.64138	6.95544		Aspm	1.06742	5.38349		--	--	--		Flnc	1.2028	2.61431
Ssc5d	1.65229	2.89336		Loxl3	1.0708	2.4177		--	--	--		Steap3	1.93272	2.59599
Shroom3	1.667	5.98001		Stac2	1.07535	2.80286		--	--	--		Plekhf2	1.05433	2.5911
Emp1	1.69237	2.99098		Gli2	1.079	3.83476		--	--	--		Prrg4	1.3335	2.59155
Ccdc3	1.69725	3.56077		Gpc4	1.07993	4.71528		--	--	--		Kcnk12	-1.61214	2.57665
Col18a1	1.70205	3.22819		Maml3	1.0834	4.93926		--	--	--		Pla2g16	1.00917	2.57426
Car12	1.74302	3.81391		Vcam1	1.08351	9.18653		--	--	--		Rasgef1c	-1.94964	2.57438
Col12a1	1.86665	6.62423		Col5a1	1.08472	2.95651		--	--	--		Mxd3	1.3319	2.56526
Palmd	1.86916	6.24115		Cpt1a	1.08715	7.43497		--	--	--		Vim	1.23154	2.54193
Adamtsl3	1.94959	2.91616		Gm4737	1.08961	3.67367		--	--	--		Myrip	-1.03322	2.53689
Plagl1	1.96682	16.7188		P4ha3	1.09101	3.29951		--	--	--		Slc10a7	1.05169	2.53825
Arsg	2.00718	4.38656		Thbs1	1.09686	3.24546		--	--	--		Slc2a6	-1.2837	2.53728
Sulf1	2.04076	4.75624		Calb2	1.0972	10.371		--	--	--		Kcnc2	-1.18407	2.53301
Fbln5	2.06632	2.53491		Sapcd2	1.10056	2.49044		--	--	--		Mgat4c	-1.28116	2.53248
Gpr139	2.11889	8.93667		Plin2	1.10197	2.6966		--	--	--		Ajuba	1.25988	2.52438
Loxl3	2.19449	7.8431		Gem	1.10708	2.34464		--	--	--		Lrrc3b	-1.48976	2.52249
Col22a1	2.21244	5.23181		Abhd3	1.10767	4.18399		--	--	--		Edaradd	1.2112	2.51863
Ucp2	2.24249	3.9868		Ephb3	1.10846	5.36926		--	--	--		Rfc4	1.12547	2.49929
Eomes	2.26895	5.16741		Birc5	1.1098	2.49947		--	--	--		Dnhd1	-1.38965	2.49867
Fmod	2.28052	2.75352		Gjd2	1.11087	3.44483		--	--	--		Trim30d	1.17779	2.483
Lhcgr	2.28619	3.64889		Syde1	1.11233	2.87185		--	--	--		Dlx1as	-1.31429	2.46972
Sostdc1	2.33656	4.10693		Rem2	1.11443	3.02882		--	--	--		Thbs2	1.24624	2.46897
Adra2c	2.47762	11.0188		Kntc1	1.11828	2.89639		--	--	--		Ttr	4.07544	2.46531
Col8a2	2.48063	2.68462		Cdc20	1.11939	2.60889		--	--	--		Rbm38	1.0448	2.45377
Pappa2	2.58383	2.60677		Flnc	1.12189	2.33782		--	--	--		Dlgap5	1.13778	2.43533
Abi3bp	2.73565	4.12396		Pla2g16	1.12342	3.0997		--	--	--		Esco2	1.08104	2.43338
Kank4	2.78884	2.66145		Hat1	1.12611	4.33568		--	--	--		AF529169	-1.00256	2.42684
Nkx6-2	2.95112	3.27125		Loxl1	1.12684	3.46852		--	--	--		Atoh8	1.84788	2.41108
Hist1h4n	3.04483	2.68275		Iqgap2	1.12731	4.24867		--	--	--		Plscr2	1.37742	2.40596
Galr1	3.51733	5.50789		Frmd4b	1.12806	9.95124		--	--	--		Kcnip4	-1.52085	2.40479
Nxph4	4.21598	10.4862		Lpar1	1.12921	2.88901		--	--	--		Plekha2	2.15126	2.39857
Gpr50	4.74008	8.91053		Bmper	1.13398	5.47967		--	--	--		Rasal1	-1.83331	2.38752
DXBay18	5.81085	3.12207		Gbp6	1.14048	5.61144		--	--	--		Lama4	1.49869	2.38524
Slc18a3	6.48527	4.00098		Spc25	1.14817	3.6495		--	--	--		Synj2	-1.5818	2.36821
Rpl23a-ps3	6.61477	4.3522		Lpar4	1.15111	3.34188		--	--	--		Cyp4v3	1.08938	2.36715
--	--	--		Rnf152	1.15208	4.65766		--	--	--		Gm3055	1.63869	2.36573
--	--	--		Ccdc61	1.15222	2.37682		--	--	--		3300002P13Rik	-1.20133	2.35938
--	--	--		Serpina3n	1.1528	2.70185		--	--	--		AU020206	1.57462	2.35964
--	--	--		Ston2	1.15933	5.87293		--	--	--		Fam101b	-1.52538	2.36027
--	--	--		Rab13	1.1596	2.97253		--	--	--		Grem2	-1.88773	2.35469
--	--	--		Kif26a	1.16064	7.87156		--	--	--		4930523C07Rik	1.7061	2.33763
--	--	--		Plekhg1	1.16208	5.35205		--	--	--		Gtse1	1.0674	2.32499
--	--	--		Itih5	1.16423	4.19813		--	--	--		2610307P16Rik	1.61615	2.32364
--	--	--		Rreb1	1.16465	2.8426		--	--	--		Fam114a1	1.4216	2.316
--	--	--		Plce1	1.16494	7.03764		--	--	--		Itga3	-1.12434	2.31249
--	--	--		Myo1e	1.17021	5.80771		--	--	--		Dab2	1.28911	2.29699
--	--	--		Adamtsl3	1.17456	2.46074		--	--	--		--	--	--
--	--	--		Bdh2	1.18015	2.32332		--	--	--		--	--	--
--	--	--		Cbfa2t3	1.18103	6.7728		--	--	--		--	--	--
--	--	--		Hells	1.18434	3.10194		--	--	--		--	--	--
--	--	--		Dcc	1.19655	12.3354		--	--	--		--	--	--
--	--	--		Grm4	1.201	7.52246		--	--	--		--	--	--
--	--	--		Pltp	1.20502	3.14054		--	--	--		--	--	--
--	--	--		Fam196b	1.20604	3.54363		--	--	--		--	--	--
--	--	--		Crabp1	1.208	3.09392		--	--	--		--	--	--
--	--	--		S100a11	1.20817	2.41837		--	--	--		--	--	--
--	--	--		Trim30a	1.20961	2.76514		--	--	--		--	--	--
--	--	--		Zfp811	1.21206	6.89164		--	--	--		--	--	--
--	--	--		E2f8	1.21221	2.49725		--	--	--		--	--	--
--	--	--		Lxn	1.21228	12.9098		--	--	--		--	--	--
--	--	--		Klf4	1.21258	2.44897		--	--	--		--	--	--
--	--	--		Tspan15	1.21374	6.0713		--	--	--		--	--	--
--	--	--		Sparc	1.22874	7.78305		--	--	--		--	--	--
--	--	--		Rfx2	1.23271	2.53813		--	--	--		--	--	--
--	--	--		Inhbb	1.23539	9.21165		--	--	--		--	--	--
--	--	--		Shisa2	1.23804	3.71381		--	--	--		--	--	--
--	--	--		Gfra2	1.23898	5.06596		--	--	--		--	--	--
--	--	--		Plod1	1.24328	6.12591		--	--	--		--	--	--
--	--	--		Ifit3	1.24874	4.78938		--	--	--		--	--	--
--	--	--		Vit	1.25256	5.77974		--	--	--		--	--	--
--	--	--		Tnc	1.25279	13.3913		--	--	--		--	--	--
--	--	--		Vim	1.2535	2.61788		--	--	--		--	--	--
--	--	--		Litaf	1.2591	3.03086		--	--	--		--	--	--
--	--	--		Prkcdbp	1.25938	4.73615		--	--	--		--	--	--
--	--	--		Ajuba	1.2602	2.5252		--	--	--		--	--	--
--	--	--		Itga7	1.26284	2.57285		--	--	--		--	--	--
--	--	--		Rnd3	1.27538	9.41072		--	--	--		--	--	--
--	--	--		Papss2	1.27735	2.92006		--	--	--		--	--	--
--	--	--		C4b	1.28442	5.96693		--	--	--		--	--	--
--	--	--		Megf10	1.30128	8.26339		--	--	--		--	--	--
--	--	--		Stard13	1.30428	4.32859		--	--	--		--	--	--
--	--	--		Prdm16	1.3065	10.6807		--	--	--		--	--	--
--	--	--		Cxcr4	1.31196	5.96693		--	--	--		--	--	--
--	--	--		Ptrf	1.31995	2.89023		--	--	--		--	--	--
--	--	--		Cygb	1.32449	6.99629		--	--	--		--	--	--
--	--	--		Unc5b	1.33927	3.77721		--	--	--		--	--	--
--	--	--		Kcnj11	1.34801	3.92748		--	--	--		--	--	--
--	--	--		Emp1	1.34912	2.44398		--	--	--		--	--	--
--	--	--		Tpk1	1.34955	2.39021		--	--	--		--	--	--
--	--	--		Zfp703	1.36209	12.4857		--	--	--		--	--	--
--	--	--		Bhlhe41	1.36317	8.01671		--	--	--		--	--	--
--	--	--		Skap2	1.36402	3.88968		--	--	--		--	--	--
--	--	--		Osmr	1.3687	4.16852		--	--	--		--	--	--
--	--	--		Rbms1	1.3693	4.62377		--	--	--		--	--	--
--	--	--		Celsr1	1.37659	11.668		--	--	--		--	--	--
--	--	--		Igfbpl1	1.38162	11.7926		--	--	--		--	--	--
--	--	--		Shroom3	1.38236	4.53601		--	--	--		--	--	--
--	--	--		Tecta	1.38259	2.66267		--	--	--		--	--	--
--	--	--		Nfkbiz	1.39003	5.00123		--	--	--		--	--	--
--	--	--		Insm1	1.3959	11.4498		--	--	--		--	--	--
--	--	--		Myl9	1.39748	2.89944		--	--	--		--	--	--
--	--	--		Nrn1	1.40236	5.22934		--	--	--		--	--	--
--	--	--		Heg1	1.40765	10.4383		--	--	--		--	--	--
--	--	--		Thbs2	1.41157	3.05596		--	--	--		--	--	--
--	--	--		St8sia5	1.42611	6.70286		--	--	--		--	--	--
--	--	--		Trp53i11	1.44359	11.4712		--	--	--		--	--	--
--	--	--		Gse1	1.45666	22.7549		--	--	--		--	--	--
--	--	--		Glis3	1.45756	5.25785		--	--	--		--	--	--
--	--	--		Lgi4	1.46767	2.62221		--	--	--		--	--	--
--	--	--		Tlr3	1.47797	6.70878		--	--	--		--	--	--
--	--	--		H19	1.4893	3.1611		--	--	--		--	--	--
--	--	--		Id1	1.52114	5.81998		--	--	--		--	--	--
--	--	--		Tgfbr3	1.53769	3.23133		--	--	--		--	--	--
--	--	--		Tmem132d	1.54336	3.67108		--	--	--		--	--	--
--	--	--		Pif1	1.55949	2.67387		--	--	--		--	--	--
--	--	--		Fstl1	1.57043	11.1733		--	--	--		--	--	--
--	--	--		Stk32b	1.57851	12.2917		--	--	--		--	--	--
--	--	--		Brca1	1.58718	4.59462		--	--	--		--	--	--
--	--	--		Arsg	1.59347	2.37561		--	--	--		--	--	--
--	--	--		Chrna5	1.59356	4.20648		--	--	--		--	--	--
--	--	--		Gbp2	1.60265	3.44875		--	--	--		--	--	--
--	--	--		Alk	1.6103	7.16532		--	--	--		--	--	--
--	--	--		Kcne1l	1.6226	11.1416		--	--	--		--	--	--
--	--	--		Gm2115	1.62429	9.93004		--	--	--		--	--	--
--	--	--		Slc2a12	1.66066	2.86202		--	--	--		--	--	--
--	--	--		Crb2	1.74544	7.07711		--	--	--		--	--	--
--	--	--		Mxra8	1.74636	5.57149		--	--	--		--	--	--
--	--	--		Ccdc3	1.7505	4.36817		--	--	--		--	--	--
--	--	--		Ucp2	1.76135	2.50494		--	--	--		--	--	--
--	--	--		Kif19a	1.82368	2.90308		--	--	--		--	--	--
--	--	--		Dab2	1.82574	4.19241		--	--	--		--	--	--
--	--	--		Ryr1	1.83425	4.11769		--	--	--		--	--	--
--	--	--		Gm7729	1.85455	2.94842		--	--	--		--	--	--
--	--	--		Cxcl10	1.86055	3.30382		--	--	--		--	--	--
--	--	--		1500015O10Rik	1.87995	4.96301		--	--	--		--	--	--
--	--	--		Tspan11	1.88875	3.74369		--	--	--		--	--	--
--	--	--		Bmp6	1.89466	6.16175		--	--	--		--	--	--
--	--	--		Itih3	1.9035	3.46924		--	--	--		--	--	--
--	--	--		Plagl1	1.91108	17.0963		--	--	--		--	--	--
--	--	--		Ehd2	1.91244	5.75857		--	--	--		--	--	--
--	--	--		Htra3	1.9296	3.05034		--	--	--		--	--	--
--	--	--		Adamts5	1.937	9.16861		--	--	--		--	--	--
--	--	--		Car12	1.96877	3.83363		--	--	--		--	--	--
--	--	--		Pappa2	1.97742	2.39958		--	--	--		--	--	--
--	--	--		Col12a1	2.03511	8.35912		--	--	--		--	--	--
--	--	--		Eomes	2.04607	4.18811		--	--	--		--	--	--
--	--	--		Cldn19	2.05657	4.0719		--	--	--		--	--	--
--	--	--		Ermn	2.15668	3.25291		--	--	--		--	--	--
--	--	--		Col22a1	2.16627	5.99161		--	--	--		--	--	--
--	--	--		Ccdc109b	2.17997	3.67504		--	--	--		--	--	--
--	--	--		Impg2	2.18359	3.85073		--	--	--		--	--	--
--	--	--		Tmem63a	2.20555	4.29493		--	--	--		--	--	--
--	--	--		Gpr139	2.21802	10.9132		--	--	--		--	--	--
--	--	--		Adra2c	2.40016	12.2083		--	--	--		--	--	--
--	--	--		Nfatc2	2.48036	7.49454		--	--	--		--	--	--
--	--	--		Tfap2c	2.49861	2.3553		--	--	--		--	--	--
--	--	--		Sostdc1	2.52017	4.96426		--	--	--		--	--	--
--	--	--		Dlk1	2.52184	5.09399		--	--	--		--	--	--
--	--	--		Abi3bp	2.54304	3.42368		--	--	--		--	--	--
--	--	--		Bgn	2.54446	10.5724		--	--	--		--	--	--
--	--	--		Col8a1	2.56571	4.03607		--	--	--		--	--	--
--	--	--		Nkx6-2	2.60074	3.18169		--	--	--		--	--	--
--	--	--		Pou6f2	2.77723	3.38623		--	--	--		--	--	--
--	--	--		Acta2	2.92378	3.1623		--	--	--		--	--	--
--	--	--		Gpr50	3.54227	4.33803		--	--	--		--	--	--
--	--	--		Galr1	3.98795	5.06894		--	--	--		--	--	--
--	--	--		Ly6g6e	4.15261	4.28724		--	--	--		--	--	--
--	--	--		Gprc5c	4.21464	4.91042		--	--	--		--	--	--
--	--	--		Nxph4	4.69614	13.9452		--	--	--		--	--	--
--	--	--		Slc18a3	4.83312	4.29502		--	--	--		--	--	--
--	--	--		Gm2956	5.36329	2.45854		--	--	--		--	--	--
--	--	--		Gm24305	7.39908	4.52118		--	--	--		--	--	--
--	--	--		--	--	--		--	--	--		--	--	--
--	--	--		--	--	--		--	--	--		--	--	--
--	--	--		--	--	--		--	--	--		--	--	--
--	--	--		--	--	--		--	--	--		--	--	--
--	--	--		--	--	--		--	--	--		--	--	--
--	--	--		--	--	--		--	--	--		--	--	--
--	--	--		--	--	--		--	--	--		--	--	--
--	--	--		--	--	--		--	--	--		--	--	--
--	--	--		--	--	--		--	--	--		--	--	--
--	--	--		--	--	--		--	--	--		--	--	--
--	--	--		--	--	--		--	--	--		--	--	--
--	--	--		--	--	--		--	--	--		--	--	--
--	--	--		--	--	--		--	--	--		--	--	--
--	--	--		--	--	--		--	--	--		--	--	--
--	--	--		--	--	--		--	--	--		--	--	--
--	--	--		--	--	--		--	--	--		--	--	--
--	--	--		--	--	--		--	--	--		--	--	--
--	--	--		--	--	--		--	--	--		--	--	--
--	--	--		--	--	--		--	--	--		--	--	--
--	--	--		--	--	--		--	--	--		--	--	--
--	--	--		--	--	--		--	--	--		--	--	--
--	--	--		--	--	--		--	--	--		--	--	--
--	--	--		--	--	--		--	--	--		--	--	--
--	--	--		--	--	--		--	--	--		--	--	--
--	--	--		--	--	--		--	--	--		--	--	--
--	--	--		--	--	--		--	--	--		--	--	--
--	--	--		--	--	--		--	--	--		--	--	--
--	--	--		--	--	--		--	--	--		--	--	--
--	--	--		--	--	--		--	--	--		--	--	--
--	--	--		--	--	--		--	--	--		--	--	--
--	--	--		--	--	--		--	--	--		--	--	--
--	--	--		--	--	--		--	--	--		--	--	--
--	--	--		--	--	--		--	--	--		--	--	--
--	--	--		--	--	--		--	--	--		--	--	--
--	--	--		--	--	--		--	--	--		--	--	--
--	--	--		--	--	--		--	--	--		--	--	--
--	--	--		--	--	--		--	--	--		--	--	--
--	--	--		--	--	--		--	--	--		--	--	--
--	--	--		--	--	--		--	--	--		--	--	--
--	--	--		--	--	--		--	--	--		--	--	--
--	--	--		--	--	--		--	--	--		--	--	--
--	--	--		--	--	--		--	--	--		--	--	--
--	--	--		--	--	--		--	--	--		--	--	--
--	--	--		--	--	--		--	--	--		--	--	--
--	--	--		--	--	--		--	--	--		--	--	--
--	--	--		--	--	--		--	--	--		--	--	--
--	--	--		--	--	--		--	--	--		--	--	--
--	--	--		--	--	--		--	--	--		--	--	--
--	--	--		--	--	--		--	--	--		--	--	--
--	--	--		--	--	--		--	--	--		--	--	--
--	--	--		--	--	--		--	--	--		--	--	--
--	--	--		--	--	--		--	--	--		--	--	--
--	--	--		--	--	--		--	--	--		--	--	--
--	--	--		--	--	--		--	--	--		--	--	--
--	--	--		--	--	--		--	--	--		--	--	--
--	--	--		--	--	--		--	--	--		--	--	--
--	--	--		--	--	--		--	--	--		--	--	--
--	--	--		--	--	--		--	--	--		--	--	--
--	--	--		--	--	--		--	--	--		--	--	--
--	--	--		--	--	--		--	--	--		--	--	--
--	--	--		--	--	--		--	--	--		--	--	--
--	--	--		--	--	--		--	--	--		--	--	--
--	--	--		--	--	--		--	--	--		--	--	--
--	--	--		--	--	--		--	--	--		--	--	--
--	--	--		--	--	--		--	--	--		--	--	--
--	--	--		--	--	--		--	--	--		--	--	--
--	--	--		--	--	--		--	--	--		--	--	--
--	--	--		--	--	--		--	--	--		--	--	--
--	--	--		--	--	--		--	--	--		--	--	--
--	--	--		--	--	--		--	--	--		--	--	--
--	--	--		--	--	--		--	--	--		--	--	--
--	--	--		--	--	--		--	--	--		--	--	--
--	--	--		--	--	--		--	--	--		--	--	--
--	--	--		--	--	--		--	--	--		--	--	--
--	--	--		--	--	--		--	--	--		--	--	--
--	--	--		--	--	--		--	--	--		--	--	--
--	--	--		--	--	--		--	--	--		--	--	--
--	--	--		--	--	--		--	--	--		--	--	--
--	--	--		--	--	--		--	--	--		--	--	--
--	--	--		--	--	--		--	--	--		--	--	--
--	--	--		--	--	--		--	--	--		--	--	--
--	--	--		--	--	--		--	--	--		--	--	--
--	--	--		--	--	--		--	--	--		--	--	--
--	--	--		--	--	--		--	--	--		--	--	--
--	--	--		--	--	--		--	--	--		--	--	--
--	--	--		--	--	--		--	--	--		--	--	--
--	--	--		--	--	--		--	--	--		--	--	--
--	--	--		--	--	--		--	--	--		--	--	--
--	--	--		--	--	--		--	--	--		--	--	--
--	--	--		--	--	--		--	--	--		--	--	--
--	--	--		--	--	--		--	--	--		--	--	--
--	--	--		--	--	--		--	--	--		--	--	--
--	--	--		--	--	--		--	--	--		--	--	--
--	--	--		--	--	--		--	--	--		--	--	--
--	--	--		--	--	--		--	--	--		--	--	--
--	--	--		--	--	--		--	--	--		--	--	--
--	--	--		--	--	--		--	--	--		--	--	--
--	--	--		--	--	--		--	--	--		--	--	--
--	--	--		--	--	--		--	--	--		--	--	--
--	--	--		--	--	--		--	--	--		--	--	--
--	--	--		--	--	--		--	--	--		--	--	--
--	--	--		--	--	--		--	--	--		--	--	--
--	--	--		--	--	--		--	--	--		--	--	--
--	--	--		--	--	--		--	--	--		--	--	--
--	--	--		--	--	--		--	--	--		--	--	--
--	--	--		--	--	--		--	--	--		--	--	--
--	--	--		--	--	--		--	--	--		--	--	--
--	--	--		--	--	--		--	--	--		--	--	--
--	--	--		--	--	--		--	--	--		--	--	--
--	--	--		--	--	--		--	--	--		--	--	--
--	--	--		--	--	--		--	--	--		--	--	--
--	--	--		--	--	--		--	--	--		--	--	--
--	--	--		--	--	--		--	--	--		--	--	--
--	--	--		--	--	--		--	--	--		--	--	--
--	--	--		--	--	--		--	--	--		--	--	--
--	--	--		--	--	--		--	--	--		--	--	--
--	--	--		--	--	--		--	--	--		--	--	--
--	--	--		--	--	--		--	--	--		--	--	--
--	--	--		--	--	--		--	--	--		--	--	--
--	--	--		--	--	--		--	--	--		--	--	--
--	--	--		--	--	--		--	--	--		--	--	--
--	--	--		--	--	--		--	--	--		--	--	--
--	--	--		--	--	--		--	--	--		--	--	--
--	--	--		--	--	--		--	--	--		--	--	--
--	--	--		--	--	--		--	--	--		--	--	--
--	--	--		--	--	--		--	--	--		--	--	--
--	--	--		--	--	--		--	--	--		--	--	--
--	--	--		--	--	--		--	--	--		--	--	--
--	--	--		--	--	--		--	--	--		--	--	--
--	--	--		--	--	--		--	--	--		--	--	--
--	--	--		--	--	--		--	--	--		--	--	--
--	--	--		--	--	--		--	--	--		--	--	--
--	--	--		--	--	--		--	--	--		--	--	--
--	--	--		--	--	--		--	--	--		--	--	--
--	--	--		--	--	--		--	--	--		--	--	--
--	--	--		--	--	--		--	--	--		--	--	--
--	--	--		--	--	--		--	--	--		--	--	--
--	--	--		--	--	--		--	--	--		--	--	--
--	--	--		--	--	--		--	--	--		--	--	--
--	--	--		--	--	--		--	--	--		--	--	--
--	--	--		--	--	--		--	--	--		--	--	--
--	--	--		--	--	--		--	--	--		--	--	--
--	--	--		--	--	--		--	--	--		--	--	--
--	--	--		--	--	--		--	--	--		--	--	--
--	--	--		--	--	--		--	--	--		--	--	--
--	--	--		--	--	--		--	--	--		--	--	--
--	--	--		--	--	--		--	--	--		--	--	--
--	--	--		--	--	--		--	--	--		--	--	--
--	--	--		--	--	--		--	--	--		--	--	--
--	--	--		--	--	--		--	--	--		--	--	--
--	--	--		--	--	--		--	--	--		--	--	--
--	--	--		--	--	--		--	--	--		--	--	--
--	--	--		--	--	--		--	--	--		--	--	--
--	--	--		--	--	--		--	--	--		--	--	--
--	--	--		--	--	--		--	--	--		--	--	--
--	--	--		--	--	--		--	--	--		--	--	--
--	--	--		--	--	--		--	--	--		--	--	--
--	--	--		--	--	--		--	--	--		--	--	--
--	--	--		--	--	--		--	--	--		--	--	--
--	--	--		--	--	--		--	--	--		--	--	--
--	--	--		--	--	--		--	--	--		--	--	--
--	--	--		--	--	--		--	--	--		--	--	--
--	--	--		--	--	--		--	--	--		--	--	--
--	--	--		--	--	--		--	--	--		--	--	--
--	--	--		--	--	--		--	--	--		--	--	--
--	--	--		--	--	--		--	--	--		--	--	--
--	--	--		--	--	--		--	--	--		--	--	--
--	--	--		--	--	--		--	--	--		--	--	--
--	--	--		--	--	--		--	--	--		--	--	--
--	--	--		--	--	--		--	--	--		--	--	--
--	--	--		--	--	--		--	--	--		--	--	--
--	--	--		--	--	--		--	--	--		--	--	--
--	--	--		--	--	--		--	--	--		--	--	--
--	--	--		--	--	--		--	--	--		--	--	--
--	--	--		--	--	--		--	--	--		--	--	--
--	--	--		--	--	--		--	--	--		--	--	--
--	--	--		--	--	--		--	--	--		--	--	--
--	--	--		--	--	--		--	--	--		--	--	--
--	--	--		--	--	--		--	--	--		--	--	--
--	--	--		--	--	--		--	--	--		--	--	--
--	--	--		--	--	--		--	--	--		--	--	--
--	--	--		--	--	--		--	--	--		--	--	--
--	--	--		--	--	--		--	--	--		--	--	--
--	--	--		--	--	--		--	--	--		--	--	--
--	--	--		--	--	--		--	--	--		--	--	--
--	--	--		--	--	--		--	--	--		--	--	--
--	--	--		--	--	--		--	--	--		--	--	--
--	--	--		--	--	--		--	--	--		--	--	--
--	--	--		--	--	--		--	--	--		--	--	--
--	--	--		--	--	--		--	--	--		--	--	--
--	--	--		--	--	--		--	--	--		--	--	--
--	--	--		--	--	--		--	--	--		--	--	--
--	--	--		--	--	--		--	--	--		--	--	--
--	--	--		--	--	--		--	--	--		--	--	--
--	--	--		--	--	--		--	--	--		--	--	--
--	--	--		--	--	--		--	--	--		--	--	--
--	--	--		--	--	--		--	--	--		--	--	--
--	--	--		--	--	--		--	--	--		--	--	--
--	--	--		--	--	--		--	--	--		--	--	--
--	--	--		--	--	--		--	--	--		--	--	--
--	--	--		--	--	--		--	--	--		--	--	--
--	--	--		--	--	--		--	--	--		--	--	--
--	--	--		--	--	--		--	--	--		--	--	--
--	--	--		--	--	--		--	--	--		--	--	--
--	--	--		--	--	--		--	--	--		--	--	--
--	--	--		--	--	--		--	--	--		--	--	--
--	--	--		--	--	--		--	--	--		--	--	--
--	--	--		--	--	--		--	--	--		--	--	--
--	--	--		--	--	--		--	--	--		--	--	--
--	--	--		--	--	--		--	--	--		--	--	--
--	--	--		--	--	--		--	--	--		--	--	--
--	--	--		--	--	--		--	--	--		--	--	--
--	--	--		--	--	--		--	--	--		--	--	--
--	--	--		--	--	--		--	--	--		--	--	--
--	--	--		--	--	--		--	--	--		--	--	--
--	--	--		--	--	--		--	--	--		--	--	--
--	--	--		--	--	--		--	--	--		--	--	--
--	--	--		--	--	--		--	--	--		--	--	--
--	--	--		--	--	--		--	--	--		--	--	--
--	--	--		--	--	--		--	--	--		--	--	--
--	--	--		--	--	--		--	--	--		--	--	--
--	--	--		--	--	--		--	--	--		--	--	--
--	--	--		--	--	--		--	--	--		--	--	--
--	--	--		--	--	--		--	--	--		--	--	--
--	--	--		--	--	--		--	--	--		--	--	--
--	--	--		--	--	--		--	--	--		--	--	--
--	--	--		--	--	--		--	--	--		--	--	--
--	--	--		--	--	--		--	--	--		--	--	--
--	--	--		--	--	--		--	--	--		--	--	--
--	--	--		--	--	--		--	--	--		--	--	--
--	--	--		--	--	--		--	--	--		--	--	--
--	--	--		--	--	--		--	--	--		--	--	--
--	--	--		--	--	--		--	--	--		--	--	--
--	--	--		--	--	--		--	--	--		--	--	--
--	--	--		--	--	--		--	--	--		--	--	--
--	--	--		--	--	--		--	--	--		--	--	--
--	--	--		--	--	--		--	--	--		--	--	--
--	--	--		--	--	--		--	--	--		--	--	--
--	--	--		--	--	--		--	--	--		--	--	--
--	--	--		--	--	--		--	--	--		--	--	--
--	--	--		--	--	--		--	--	--		--	--	--
--	--	--		--	--	--		--	--	--		--	--	--
--	--	--		--	--	--		--	--	--		--	--	--
--	--	--		--	--	--		--	--	--		--	--	--
--	--	--		--	--	--		--	--	--		--	--	--
--	--	--		--	--	--		--	--	--		--	--	--
--	--	--		--	--	--		--	--	--		--	--	--
--	--	--		--	--	--		--	--	--		--	--	--
--	--	--		--	--	--		--	--	--		--	--	--
--	--	--		--	--	--		--	--	--		--	--	--
--	--	--		--	--	--		--	--	--		--	--	--
--	--	--		--	--	--		--	--	--		--	--	--
--	--	--		--	--	--		--	--	--		--	--	--
--	--	--		--	--	--		--	--	--		--	--	--
--	--	--		--	--	--		--	--	--		--	--	--
--	--	--		--	--	--		--	--	--		--	--	--
--	--	--		--	--	--		--	--	--		--	--	--
--	--	--		--	--	--		--	--	--		--	--	--
--	--	--		--	--	--		--	--	--		--	--	--
--	--	--		--	--	--		--	--	--		--	--	--
--	--	--		--	--	--		--	--	--		--	--	--
--	--	--		--	--	--		--	--	--		--	--	--
--	--	--		--	--	--		--	--	--		--	--	--
--	--	--		--	--	--		--	--	--		--	--	--
--	--	--		--	--	--		--	--	--		--	--	--
--	--	--		--	--	--		--	--	--		--	--	--
--	--	--		--	--	--		--	--	--		--	--	--
--	--	--		--	--	--		--	--	--		--	--	--
--	--	--		--	--	--		--	--	--		--	--	--
--	--	--		--	--	--		--	--	--		--	--	--
--	--	--		--	--	--		--	--	--		--	--	--
--	--	--		--	--	--		--	--	--		--	--	--
--	--	--		--	--	--		--	--	--		--	--	--
--	--	--		--	--	--		--	--	--		--	--	--
--	--	--		--	--	--		--	--	--		--	--	--
--	--	--		--	--	--		--	--	--		--	--	--
--	--	--		--	--	--		--	--	--		--	--	--
--	--	--		--	--	--		--	--	--		--	--	--
--	--	--		--	--	--		--	--	--		--	--	--
--	--	--		--	--	--		--	--	--		--	--	--
--	--	--		--	--	--		--	--	--		--	--	--
--	--	--		--	--	--		--	--	--		--	--	--
--	--	--		--	--	--		--	--	--		--	--	--
--	--	--		--	--	--		--	--	--		--	--	--
--	--	--		--	--	--		--	--	--		--	--	--
--	--	--		--	--	--		--	--	--		--	--	--
--	--	--		--	--	--		--	--	--		--	--	--
--	--	--		--	--	--		--	--	--		--	--	--
--	--	--		--	--	--		--	--	--		--	--	--
--	--	--		--	--	--		--	--	--		--	--	--
--	--	--		--	--	--		--	--	--		--	--	--
--	--	--		--	--	--		--	--	--		--	--	--
--	--	--		--	--	--		--	--	--		--	--	--
--	--	--		--	--	--		--	--	--		--	--	--
--	--	--		--	--	--		--	--	--		--	--	--
--	--	--		--	--	--		--	--	--		--	--	--
--	--	--		--	--	--		--	--	--		--	--	--
--	--	--		--	--	--		--	--	--		--	--	--
--	--	--		--	--	--		--	--	--		--	--	--
--	--	--		--	--	--		--	--	--		--	--	--
--	--	--		--	--	--		--	--	--		--	--	--
--	--	--		--	--	--		--	--	--		--	--	--
--	--	--		--	--	--		--	--	--		--	--	--
--	--	--		--	--	--		--	--	--		--	--	--
--	--	--		--	--	--		--	--	--		--	--	--
--	--	--		--	--	--		--	--	--		--	--	--
--	--	--		--	--	--		--	--	--		--	--	--
--	--	--		--	--	--		--	--	--		--	--	--
--	--	--		--	--	--		--	--	--		--	--	--
--	--	--		--	--	--		--	--	--		--	--	--
--	--	--		--	--	--		--	--	--		--	--	--
--	--	--		--	--	--		--	--	--		--	--	--
--	--	--		--	--	--		--	--	--		--	--	--
--	--	--		--	--	--		--	--	--		--	--	--
--	--	--		--	--	--		--	--	--		--	--	--
--	--	--		--	--	--		--	--	--		--	--	--
--	--	--		--	--	--		--	--	--		--	--	--
--	--	--		--	--	--		--	--	--		--	--	--
--	--	--		--	--	--		--	--	--		--	--	--
--	--	--		--	--	--		--	--	--		--	--	--
--	--	--		--	--	--		--	--	--		--	--	--
--	--	--		--	--	--		--	--	--		--	--	--
--	--	--		--	--	--		--	--	--		--	--	--
--	--	--		--	--	--		--	--	--		--	--	--
--	--	--		--	--	--		--	--	--		--	--	--
--	--	--		--	--	--		--	--	--		--	--	--
--	--	--		--	--	--		--	--	--		--	--	--
--	--	--		--	--	--		--	--	--		--	--	--
--	--	--		--	--	--		--	--	--		--	--	--
--	--	--		--	--	--		--	--	--		--	--	--
--	--	--		--	--	--		--	--	--		--	--	--
--	--	--		--	--	--		--	--	--		--	--	--
--	--	--		--	--	--		--	--	--		--	--	--
--	--	--		--	--	--		--	--	--		--	--	--
--	--	--		--	--	--		--	--	--		--	--	--
--	--	--		--	--	--		--	--	--		--	--	--
--	--	--		--	--	--		--	--	--		--	--	--
--	--	--		--	--	--		--	--	--		--	--	--
--	--	--		--	--	--		--	--	--		--	--	--
--	--	--		--	--	--		--	--	--		--	--	--
--	--	--		--	--	--		--	--	--		--	--	--
--	--	--		--	--	--		--	--	--		--	--	--
--	--	--		--	--	--		--	--	--		--	--	--
--	--	--		--	--	--		--	--	--		--	--	--
--	--	--		--	--	--		--	--	--		--	--	--
--	--	--		--	--	--		--	--	--		--	--	--
--	--	--		--	--	--		--	--	--		--	--	--
--	--	--		--	--	--		--	--	--		--	--	--
--	--	--		--	--	--		--	--	--		--	--	--
--	--	--		--	--	--		--	--	--		--	--	--
--	--	--		--	--	--		--	--	--		--	--	--
--	--	--		--	--	--		--	--	--		--	--	--
--	--	--		--	--	--		--	--	--		--	--	--
--	--	--		--	--	--		--	--	--		--	--	--
--	--	--		--	--	--		--	--	--		--	--	--
--	--	--		--	--	--		--	--	--		--	--	--
--	--	--		--	--	--		--	--	--		--	--	--
--	--	--		--	--	--		--	--	--		--	--	--
--	--	--		--	--	--		--	--	--		--	--	--
--	--	--		--	--	--		--	--	--		--	--	--
--	--	--		--	--	--		--	--	--		--	--	--
--	--	--		--	--	--		--	--	--		--	--	--
--	--	--		--	--	--		--	--	--		--	--	--
--	--	--		--	--	--		--	--	--		--	--	--
--	--	--		--	--	--		--	--	--		--	--	--
--	--	--		--	--	--		--	--	--		--	--	--
--	--	--		--	--	--		--	--	--		--	--	--
--	--	--		--	--	--		--	--	--		--	--	--
--	--	--		--	--	--		--	--	--		--	--	--
--	--	--		--	--	--		--	--	--		--	--	--
--	--	--		--	--	--		--	--	--		--	--	--
--	--	--		--	--	--		--	--	--		--	--	--
--	--	--		--	--	--		--	--	--		--	--	--
--	--	--		--	--	--		--	--	--		--	--	--
--	--	--		--	--	--		--	--	--		--	--	--
--	--	--		--	--	--		--	--	--		--	--	--
--	--	--		--	--	--		--	--	--		--	--	--
--	--	--		--	--	--		--	--	--		--	--	--
--	--	--		--	--	--		--	--	--		--	--	--
--	--	--		--	--	--		--	--	--		--	--	--
--	--	--		--	--	--		--	--	--		--	--	--
--	--	--		--	--	--		--	--	--		--	--	--
--	--	--		--	--	--		--	--	--		--	--	--
--	--	--		--	--	--		--	--	--		--	--	--
--	--	--		--	--	--		--	--	--		--	--	--
--	--	--		--	--	--		--	--	--		--	--	--
--	--	--		--	--	--		--	--	--		--	--	--
--	--	--		--	--	--		--	--	--		--	--	--
--	--	--		--	--	--		--	--	--		--	--	--
--	--	--		--	--	--		--	--	--		--	--	--
--	--	--		--	--	--		--	--	--		--	--	--
--	--	--		--	--	--		--	--	--		--	--	--
--	--	--		--	--	--		--	--	--		--	--	--
--	--	--		--	--	--		--	--	--		--	--	--
--	--	--		--	--	--		--	--	--		--	--	--
--	--	--		--	--	--		--	--	--		--	--	--
--	--	--		--	--	--		--	--	--		--	--	--
--	--	--		--	--	--		--	--	--		--	--	--
--	--	--		--	--	--		--	--	--		--	--	--
--	--	--		--	--	--		--	--	--		--	--	--
--	--	--		--	--	--		--	--	--		--	--	--
--	--	--		--	--	--		--	--	--		--	--	--
--	--	--		--	--	--		--	--	--		--	--	--
--	--	--		--	--	--		--	--	--		--	--	--
--	--	--		--	--	--		--	--	--		--	--	--
--	--	--		--	--	--		--	--	--		--	--	--
--	--	--		--	--	--		--	--	--		--	--	--
--	--	--		--	--	--		--	--	--		--	--	--
--	--	--		--	--	--		--	--	--		--	--	--
--	--	--		--	--	--		--	--	--		--	--	--
--	--	--		--	--	--		--	--	--		--	--	--
--	--	--		--	--	--		--	--	--		--	--	--
--	--	--		--	--	--		--	--	--		--	--	--
--	--	--		--	--	--		--	--	--		--	--	--
--	--	--		--	--	--		--	--	--		--	--	--
--	--	--		--	--	--		--	--	--		--	--	--
--	--	--		--	--	--		--	--	--		--	--	--
--	--	--		--	--	--		--	--	--		--	--	--
--	--	--		--	--	--		--	--	--		--	--	--
--	--	--		--	--	--		--	--	--		--	--	--
--	--	--		--	--	--		--	--	--		--	--	--
--	--	--		--	--	--		--	--	--		--	--	--
--	--	--		--	--	--		--	--	--		--	--	--
--	--	--		--	--	--		--	--	--		--	--	--
--	--	--		--	--	--		--	--	--		--	--	--
--	--	--		--	--	--		--	--	--		--	--	--
--	--	--		--	--	--		--	--	--		--	--	--
--	--	--		--	--	--		--	--	--		--	--	--
--	--	--		--	--	--		--	--	--		--	--	--
--	--	--		--	--	--		--	--	--		--	--	--
--	--	--		--	--	--		--	--	--		--	--	--
--	--	--		--	--	--		--	--	--		--	--	--
--	--	--		--	--	--		--	--	--		--	--	--
--	--	--		--	--	--		--	--	--		--	--	--
--	--	--		--	--	--		--	--	--		--	--	--
--	--	--		--	--	--		--	--	--		--	--	--
--	--	--		--	--	--		--	--	--		--	--	--
--	--	--		--	--	--		--	--	--		--	--	--
--	--	--		--	--	--		--	--	--		--	--	--
--	--	--		--	--	--		--	--	--		--	--	--
--	--	--		--	--	--		--	--	--		--	--	--
--	--	--		--	--	--		--	--	--		--	--	--
--	--	--		--	--	--		--	--	--		--	--	--
--	--	--		--	--	--		--	--	--		--	--	--
--	--	--		--	--	--		--	--	--		--	--	--
--	--	--		--	--	--		--	--	--		--	--	--
--	--	--		--	--	--		--	--	--		--	--	--
--	--	--		--	--	--		--	--	--		--	--	--
--	--	--		--	--	--		--	--	--		--	--	--
--	--	--		--	--	--		--	--	--		--	--	--
--	--	--		--	--	--		--	--	--		--	--	--
--	--	--		--	--	--		--	--	--		--	--	--
--	--	--		--	--	--		--	--	--		--	--	--
--	--	--		--	--	--		--	--	--		--	--	--
--	--	--		--	--	--		--	--	--		--	--	--
--	--	--		--	--	--		--	--	--		--	--	--
--	--	--		--	--	--		--	--	--		--	--	--
--	--	--		--	--	--		--	--	--		--	--	--
--	--	--		--	--	--		--	--	--		--	--	--
--	--	--		--	--	--		--	--	--		--	--	--
--	--	--		--	--	--		--	--	--		--	--	--
--	--	--		--	--	--		--	--	--		--	--	--
--	--	--		--	--	--		--	--	--		--	--	--
--	--	--		--	--	--		--	--	--		--	--	--
--	--	--		--	--	--		--	--	--		--	--	--
--	--	--		--	--	--		--	--	--		--	--	--
--	--	--		--	--	--		--	--	--		--	--	--
--	--	--		--	--	--		--	--	--		--	--	--
--	--	--		--	--	--		--	--	--		--	--	--
--	--	--		--	--	--		--	--	--		--	--	--
--	--	--		--	--	--		--	--	--		--	--	--
--	--	--		--	--	--		--	--	--		--	--	--
--	--	--		--	--	--		--	--	--		--	--	--
--	--	--		--	--	--		--	--	--		--	--	--
--	--	--		--	--	--		--	--	--		--	--	--
--	--	--		--	--	--		--	--	--		--	--	--
--	--	--		--	--	--		--	--	--		--	--	--
--	--	--		--	--	--		--	--	--		--	--	--
--	--	--		--	--	--		--	--	--		--	--	--
--	--	--		--	--	--		--	--	--		--	--	--
--	--	--		--	--	--		--	--	--		--	--	--
--	--	--		--	--	--		--	--	--		--	--	--
--	--	--		--	--	--		--	--	--		--	--	--
--	--	--		--	--	--		--	--	--		--	--	--
--	--	--		--	--	--		--	--	--		--	--	--
--	--	--		--	--	--		--	--	--		--	--	--
--	--	--		--	--	--		--	--	--		--	--	--
--	--	--		--	--	--		--	--	--		--	--	--
--	--	--		--	--	--		--	--	--		--	--	--
--	--	--		--	--	--		--	--	--		--	--	--
--	--	--		--	--	--		--	--	--		--	--	--
--	--	--		--	--	--		--	--	--		--	--	--
--	--	--		--	--	--		--	--	--		--	--	--
--	--	--		--	--	--		--	--	--		--	--	--
--	--	--		--	--	--		--	--	--		--	--	--
--	--	--		--	--	--		--	--	--		--	--	--
--	--	--		--	--	--		--	--	--		--	--	--
--	--	--		--	--	--		--	--	--		--	--	--
--	--	--		--	--	--		--	--	--		--	--	--
--	--	--		--	--	--		--	--	--		--	--	--
--	--	--		--	--	--		--	--	--		--	--	--
--	--	--		--	--	--		--	--	--		--	--	--
--	--	--		--	--	--		--	--	--		--	--	--
--	--	--		--	--	--		--	--	--		--	--	--
--	--	--		--	--	--		--	--	--		--	--	--
--	--	--		--	--	--		--	--	--		--	--	--
--	--	--		--	--	--		--	--	--		--	--	--
--	--	--		--	--	--		--	--	--		--	--	--
--	--	--		--	--	--		--	--	--		--	--	--
--	--	--		--	--	--		--	--	--		--	--	--
--	--	--		--	--	--		--	--	--		--	--	--
--	--	--		--	--	--		--	--	--		--	--	--
--	--	--		--	--	--		--	--	--		--	--	--
--	--	--		--	--	--		--	--	--		--	--	--
--	--	--		--	--	--		--	--	--		--	--	--
--	--	--		--	--	--		--	--	--		--	--	--
--	--	--		--	--	--		--	--	--		--	--	--
--	--	--		--	--	--		--	--	--		--	--	--
--	--	--		--	--	--		--	--	--		--	--	--
--	--	--		--	--	--		--	--	--		--	--	--
--	--	--		--	--	--		--	--	--		--	--	--
--	--	--		--	--	--		--	--	--		--	--	--
--	--	--		--	--	--		--	--	--		--	--	--
--	--	--		--	--	--		--	--	--		--	--	--
--	--	--		--	--	--		--	--	--		--	--	--
--	--	--		--	--	--		--	--	--		--	--	--
--	--	--		--	--	--		--	--	--		--	--	--
--	--	--		--	--	--		--	--	--		--	--	--
--	--	--		--	--	--		--	--	--		--	--	--
--	--	--		--	--	--		--	--	--		--	--	--
--	--	--		--	--	--		--	--	--		--	--	--
--	--	--		--	--	--		--	--	--		--	--	--
--	--	--		--	--	--		--	--	--		--	--	--
--	--	--		--	--	--		--	--	--		--	--	--
--	--	--		--	--	--		--	--	--		--	--	--
--	--	--		--	--	--		--	--	--		--	--	--
--	--	--		--	--	--		--	--	--		--	--	--
--	--	--		--	--	--		--	--	--		--	--	--
--	--	--		--	--	--		--	--	--		--	--	--
--	--	--		--	--	--		--	--	--		--	--	--
--	--	--		--	--	--		--	--	--		--	--	--
--	--	--		--	--	--		--	--	--		--	--	--
--	--	--		--	--	--		--	--	--		--	--	--
--	--	--		--	--	--		--	--	--		--	--	--
--	--	--		--	--	--		--	--	--		--	--	--
--	--	--		--	--	--		--	--	--		--	--	--
--	--	--		--	--	--		--	--	--		--	--	--
--	--	--		--	--	--		--	--	--		--	--	--
--	--	--		--	--	--		--	--	--		--	--	--
--	--	--		--	--	--		--	--	--		--	--	--
--	--	--		--	--	--		--	--	--		--	--	--
--	--	--		--	--	--		--	--	--		--	--	--
--	--	--		--	--	--		--	--	--		--	--	--
--	--	--		--	--	--		--	--	--		--	--	--
--	--	--		--	--	--		--	--	--		--	--	--
--	--	--		--	--	--		--	--	--		--	--	--
--	--	--		--	--	--		--	--	--		--	--	--
--	--	--		--	--	--		--	--	--		--	--	--
--	--	--		--	--	--		--	--	--		--	--	--
--	--	--		--	--	--		--	--	--		--	--	--
--	--	--		--	--	--		--	--	--		--	--	--
--	--	--		--	--	--		--	--	--		--	--	--
--	--	--		--	--	--		--	--	--		--	--	--
--	--	--		--	--	--		--	--	--		--	--	--
--	--	--		--	--	--		--	--	--		--	--	--
--	--	--		--	--	--		--	--	--		--	--	--
--	--	--		--	--	--		--	--	--		--	--	--
--	--	--		--	--	--		--	--	--		--	--	--
--	--	--		--	--	--		--	--	--		--	--	--
--	--	--		--	--	--		--	--	--		--	--	--
--	--	--		--	--	--		--	--	--		--	--	--
--	--	--		--	--	--		--	--	--		--	--	--
--	--	--		--	--	--		--	--	--		--	--	--
--	--	--		--	--	--		--	--	--		--	--	--
--	--	--		--	--	--		--	--	--		--	--	--
--	--	--		--	--	--		--	--	--		--	--	--
--	--	--		--	--	--		--	--	--		--	--	--
--	--	--		--	--	--		--	--	--		--	--	--
--	--	--		--	--	--		--	--	--		--	--	--
--	--	--		--	--	--		--	--	--		--	--	--
--	--	--		--	--	--		--	--	--		--	--	--
--	--	--		--	--	--		--	--	--		--	--	--
--	--	--		--	--	--		--	--	--		--	--	--
--	--	--		--	--	--		--	--	--		--	--	--
--	--	--		--	--	--		--	--	--		--	--	--
--	--	--		--	--	--		--	--	--		--	--	--
--	--	--		--	--	--		--	--	--		--	--	--
--	--	--		--	--	--		--	--	--		--	--	--
--	--	--		--	--	--		--	--	--		--	--	--
--	--	--		--	--	--		--	--	--		--	--	--
--	--	--		--	--	--		--	--	--		--	--	--
--	--	--		--	--	--		--	--	--		--	--	--
--	--	--		--	--	--		--	--	--		--	--	--
--	--	--		--	--	--		--	--	--		--	--	--
--	--	--		--	--	--		--	--	--		--	--	--
--	--	--		--	--	--		--	--	--		--	--	--
--	--	--		--	--	--		--	--	--		--	--	--
--	--	--		--	--	--		--	--	--		--	--	--
--	--	--		--	--	--		--	--	--		--	--	--
--	--	--		--	--	--		--	--	--		--	--	--
--	--	--		--	--	--		--	--	--		--	--	--
--	--	--		--	--	--		--	--	--		--	--	--
--	--	--		--	--	--		--	--	--		--	--	--
--	--	--		--	--	--		--	--	--		--	--	--
--	--	--		--	--	--		--	--	--		--	--	--
--	--	--		--	--	--		--	--	--		--	--	--
--	--	--		--	--	--		--	--	--		--	--	--
--	--	--		--	--	--		--	--	--		--	--	--
--	--	--		--	--	--		--	--	--		--	--	--
--	--	--		--	--	--		--	--	--		--	--	--
--	--	--		--	--	--		--	--	--		--	--	--
--	--	--		--	--	--		--	--	--		--	--	--
--	--	--		--	--	--		--	--	--		--	--	--
--	--	--		--	--	--		--	--	--		--	--	--
--	--	--		--	--	--		--	--	--		--	--	--
--	--	--		--	--	--		--	--	--		--	--	--
--	--	--		--	--	--		--	--	--		--	--	--
--	--	--		--	--	--		--	--	--		--	--	--
--	--	--		--	--	--		--	--	--		--	--	--
--	--	--		--	--	--		--	--	--		--	--	--
--	--	--		--	--	--		--	--	--		--	--	--
--	--	--		--	--	--		--	--	--		--	--	--
--	--	--		--	--	--		--	--	--		--	--	--
--	--	--		--	--	--		--	--	--		--	--	--
--	--	--		--	--	--		--	--	--		--	--	--
--	--	--		--	--	--		--	--	--		--	--	--
--	--	--		--	--	--		--	--	--		--	--	--
--	--	--		--	--	--		--	--	--		--	--	--
--	--	--		--	--	--		--	--	--		--	--	--
--	--	--		--	--	--		--	--	--		--	--	--
--	--	--		--	--	--		--	--	--		--	--	--
--	--	--		--	--	--		--	--	--		--	--	--
--	--	--		--	--	--		--	--	--		--	--	--
--	--	--		--	--	--		--	--	--		--	--	--
--	--	--		--	--	--		--	--	--		--	--	--
--	--	--		--	--	--		--	--	--		--	--	--
--	--	--		--	--	--		--	--	--		--	--	--
--	--	--		--	--	--		--	--	--		--	--	--
--	--	--		--	--	--		--	--	--		--	--	--
--	--	--		--	--	--		--	--	--		--	--	--
--	--	--		--	--	--		--	--	--		--	--	--
--	--	--		--	--	--		--	--	--		--	--	--
--	--	--		--	--	--		--	--	--		--	--	--
--	--	--		--	--	--		--	--	--		--	--	--
--	--	--		--	--	--		--	--	--		--	--	--
--	--	--		--	--	--		--	--	--		--	--	--
--	--	--		--	--	--		--	--	--		--	--	--
--	--	--		--	--	--		--	--	--		--	--	--
--	--	--		--	--	--		--	--	--		--	--	--
--	--	--		--	--	--		--	--	--		--	--	--
--	--	--		--	--	--		--	--	--		--	--	--
--	--	--		--	--	--		--	--	--		--	--	--
--	--	--		--	--	--		--	--	--		--	--	--
--	--	--		--	--	--		--	--	--		--	--	--
--	--	--		--	--	--		--	--	--		--	--	--
--	--	--		--	--	--		--	--	--		--	--	--
--	--	--		--	--	--		--	--	--		--	--	--
--	--	--		--	--	--		--	--	--		--	--	--
--	--	--		--	--	--		--	--	--		--	--	--
--	--	--		--	--	--		--	--	--		--	--	--
--	--	--		--	--	--		--	--	--		--	--	--
--	--	--		--	--	--		--	--	--		--	--	--
--	--	--		--	--	--		--	--	--		--	--	--
--	--	--		--	--	--		--	--	--		--	--	--
--	--	--		--	--	--		--	--	--		--	--	--
--	--	--		--	--	--		--	--	--		--	--	--
--	--	--		--	--	--		--	--	--		--	--	--
--	--	--		--	--	--		--	--	--		--	--	--
--	--	--		--	--	--		--	--	--		--	--	--
--	--	--		--	--	--		--	--	--		--	--	--
--	--	--		--	--	--		--	--	--		--	--	--
--	--	--		--	--	--		--	--	--		--	--	--
--	--	--		--	--	--		--	--	--		--	--	--
--	--	--		--	--	--		--	--	--		--	--	--
--	--	--		--	--	--		--	--	--		--	--	--
--	--	--		--	--	--		--	--	--		--	--	--
--	--	--		--	--	--		--	--	--		--	--	--
--	--	--		--	--	--		--	--	--		--	--	--
--	--	--		--	--	--		--	--	--		--	--	--
--	--	--		--	--	--		--	--	--		--	--	--
--	--	--		--	--	--		--	--	--		--	--	--
--	--	--		--	--	--		--	--	--		--	--	--
--	--	--		--	--	--		--	--	--		--	--	--
--	--	--		--	--	--		--	--	--		--	--	--
--	--	--		--	--	--		--	--	--		--	--	--
--	--	--		--	--	--		--	--	--		--	--	--
--	--	--		--	--	--		--	--	--		--	--	--
--	--	--		--	--	--		--	--	--		--	--	--
--	--	--		--	--	--		--	--	--		--	--	--
--	--	--		--	--	--		--	--	--		--	--	--
--	--	--		--	--	--		--	--	--		--	--	--
--	--	--		--	--	--		--	--	--		--	--	--
--	--	--		--	--	--		--	--	--		--	--	--
--	--	--		--	--	--		--	--	--		--	--	--
--	--	--		--	--	--		--	--	--		--	--	--
--	--	--		--	--	--		--	--	--		--	--	--
--	--	--		--	--	--		--	--	--		--	--	--
--	--	--		--	--	--		--	--	--		--	--	--
--	--	--		--	--	--		--	--	--		--	--	--
--	--	--		--	--	--		--	--	--		--	--	--
--	--	--		--	--	--		--	--	--		--	--	--
--	--	--		--	--	--		--	--	--		--	--	--
--	--	--		--	--	--		--	--	--		--	--	--
--	--	--		--	--	--		--	--	--		--	--	--
--	--	--		--	--	--		--	--	--		--	--	--
--	--	--		--	--	--		--	--	--		--	--	--
--	--	--		--	--	--		--	--	--		--	--	--
--	--	--		--	--	--		--	--	--		--	--	--
--	--	--		--	--	--		--	--	--		--	--	--
--	--	--		--	--	--		--	--	--		--	--	--
--	--	--		--	--	--		--	--	--		--	--	--
--	--	--		--	--	--		--	--	--		--	--	--
--	--	--		--	--	--		--	--	--		--	--	--
--	--	--		--	--	--		--	--	--		--	--	--
--	--	--		--	--	--		--	--	--		--	--	--
--	--	--		--	--	--		--	--	--		--	--	--
--	--	--		--	--	--		--	--	--		--	--	--
--	--	--		--	--	--		--	--	--		--	--	--
--	--	--		--	--	--		--	--	--		--	--	--
--	--	--		--	--	--		--	--	--		--	--	--
--	--	--		--	--	--		--	--	--		--	--	--
--	--	--		--	--	--		--	--	--		--	--	--
--	--	--		--	--	--		--	--	--		--	--	--
--	--	--		--	--	--		--	--	--		--	--	--
--	--	--		--	--	--		--	--	--		--	--	--
--	--	--		--	--	--		--	--	--		--	--	--
--	--	--		--	--	--		--	--	--		--	--	--
--	--	--		--	--	--		--	--	--		--	--	--
--	--	--		--	--	--		--	--	--		--	--	--
--	--	--		--	--	--		--	--	--		--	--	--
--	--	--		--	--	--		--	--	--		--	--	--
--	--	--		--	--	--		--	--	--		--	--	--
--	--	--		--	--	--		--	--	--		--	--	--
--	--	--		--	--	--		--	--	--		--	--	--
--	--	--		--	--	--		--	--	--		--	--	--
--	--	--		--	--	--		--	--	--		--	--	--
--	--	--		--	--	--		--	--	--		--	--	--
--	--	--		--	--	--		--	--	--		--	--	--
--	--	--		--	--	--		--	--	--		--	--	--
--	--	--		--	--	--		--	--	--		--	--	--
--	--	--		--	--	--		--	--	--		--	--	--
--	--	--		--	--	--		--	--	--		--	--	--
--	--	--		--	--	--		--	--	--		--	--	--
--	--	--		--	--	--		--	--	--		--	--	--
--	--	--		--	--	--		--	--	--		--	--	--
--	--	--		--	--	--		--	--	--		--	--	--
--	--	--		--	--	--		--	--	--		--	--	--
--	--	--		--	--	--		--	--	--		--	--	--
--	--	--		--	--	--		--	--	--		--	--	--
--	--	--		--	--	--		--	--	--		--	--	--
--	--	--		--	--	--		--	--	--		--	--	--
--	--	--		--	--	--		--	--	--		--	--	--
--	--	--		--	--	--		--	--	--		--	--	--
--	--	--		--	--	--		--	--	--		--	--	--
--	--	--		--	--	--		--	--	--		--	--	--
--	--	--		--	--	--		--	--	--		--	--	--
--	--	--		--	--	--		--	--	--		--	--	--
--	--	--		--	--	--		--	--	--		--	--	--
--	--	--		--	--	--		--	--	--		--	--	--
--	--	--		--	--	--		--	--	--		--	--	--
--	--	--		--	--	--		--	--	--		--	--	--
--	--	--		--	--	--		--	--	--		--	--	--
--	--	--		--	--	--		--	--	--		--	--	--
--	--	--		--	--	--		--	--	--		--	--	--
--	--	--		--	--	--		--	--	--		--	--	--
--	--	--		--	--	--		--	--	--		--	--	--
--	--	--		--	--	--		--	--	--		--	--	--
--	--	--		--	--	--		--	--	--		--	--	--
--	--	--		--	--	--		--	--	--		--	--	--
--	--	--		--	--	--		--	--	--		--	--	--
--	--	--		--	--	--		--	--	--		--	--	--
--	--	--		--	--	--		--	--	--		--	--	--
--	--	--		--	--	--		--	--	--		--	--	--
--	--	--		--	--	--		--	--	--		--	--	--
--	--	--		--	--	--		--	--	--		--	--	--
--	--	--		--	--	--		--	--	--		--	--	--
--	--	--		--	--	--		--	--	--		--	--	--
--	--	--		--	--	--		--	--	--		--	--	--
--	--	--		--	--	--		--	--	--		--	--	--
--	--	--		--	--	--		--	--	--		--	--	--
--	--	--		--	--	--		--	--	--		--	--	--
--	--	--		--	--	--		--	--	--		--	--	--
--	--	--		--	--	--		--	--	--		--	--	--
--	--	--		--	--	--		--	--	--		--	--	--
--	--	--		--	--	--		--	--	--		--	--	--
--	--	--		--	--	--		--	--	--		--	--	--
--	--	--		--	--	--		--	--	--		--	--	--
--	--	--		--	--	--		--	--	--		--	--	--
--	--	--		--	--	--		--	--	--		--	--	--
--	--	--		--	--	--		--	--	--		--	--	--
--	--	--		--	--	--		--	--	--		--	--	--
--	--	--		--	--	--		--	--	--		--	--	--
--	--	--		--	--	--		--	--	--		--	--	--
--	--	--		--	--	--		--	--	--		--	--	--
--	--	--		--	--	--		--	--	--		--	--	--
--	--	--		--	--	--		--	--	--		--	--	--
--	--	--		--	--	--		--	--	--		--	--	--
--	--	--		--	--	--		--	--	--		--	--	--
--	--	--		--	--	--		--	--	--		--	--	--
--	--	--		--	--	--		--	--	--		--	--	--
--	--	--		--	--	--		--	--	--		--	--	--
--	--	--		--	--	--		--	--	--		--	--	--
--	--	--		--	--	--		--	--	--		--	--	--
--	--	--		--	--	--		--	--	--		--	--	--
--	--	--		--	--	--		--	--	--		--	--	--
--	--	--		--	--	--		--	--	--		--	--	--
--	--	--		--	--	--		--	--	--		--	--	--
--	--	--		--	--	--		--	--	--		--	--	--
--	--	--		--	--	--		--	--	--		--	--	--
--	--	--		--	--	--		--	--	--		--	--	--
--	--	--		--	--	--		--	--	--		--	--	--
--	--	--		--	--	--		--	--	--		--	--	--
--	--	--		--	--	--		--	--	--		--	--	--
--	--	--		--	--	--		--	--	--		--	--	--
--	--	--		--	--	--		--	--	--		--	--	--
--	--	--		--	--	--		--	--	--		--	--	--
--	--	--		--	--	--		--	--	--		--	--	--
--	--	--		--	--	--		--	--	--		--	--	--
--	--	--		--	--	--		--	--	--		--	--	--
--	--	--		--	--	--		--	--	--		--	--	--
--	--	--		--	--	--		--	--	--		--	--	--
--	--	--		--	--	--		--	--	--		--	--	--
--	--	--		--	--	--		--	--	--		--	--	--
--	--	--		--	--	--		--	--	--		--	--	--
--	--	--		--	--	--		--	--	--		--	--	--
--	--	--		--	--	--		--	--	--		--	--	--
--	--	--		--	--	--		--	--	--		--	--	--
--	--	--		--	--	--		--	--	--		--	--	--
--	--	--		--	--	--		--	--	--		--	--	--
--	--	--		--	--	--		--	--	--		--	--	--
--	--	--		--	--	--		--	--	--		--	--	--
--	--	--		--	--	--		--	--	--		--	--	--
--	--	--		--	--	--		--	--	--		--	--	--
--	--	--		--	--	--		--	--	--		--	--	--
--	--	--		--	--	--		--	--	--		--	--	--
--	--	--		--	--	--		--	--	--		--	--	--
--	--	--		--	--	--		--	--	--		--	--	--
--	--	--		--	--	--		--	--	--		--	--	--
--	--	--		--	--	--		--	--	--		--	--	--
--	--	--		--	--	--		--	--	--		--	--	--
--	--	--		--	--	--		--	--	--		--	--	--
--	--	--		--	--	--		--	--	--		--	--	--
--	--	--		--	--	--		--	--	--		--	--	--
--	--	--		--	--	--		--	--	--		--	--	--
--	--	--		--	--	--		--	--	--		--	--	--
--	--	--		--	--	--		--	--	--		--	--	--
--	--	--		--	--	--		--	--	--		--	--	--
--	--	--		--	--	--		--	--	--		--	--	--
--	--	--		--	--	--		--	--	--		--	--	--
--	--	--		--	--	--		--	--	--		--	--	--
--	--	--		--	--	--		--	--	--		--	--	--
--	--	--		--	--	--		--	--	--		--	--	--
--	--	--		--	--	--		--	--	--		--	--	--
--	--	--		--	--	--		--	--	--		--	--	--
--	--	--		--	--	--		--	--	--		--	--	--
--	--	--		--	--	--		--	--	--		--	--	--
--	--	--		--	--	--		--	--	--		--	--	--
--	--	--		--	--	--		--	--	--		--	--	--
--	--	--		--	--	--		--	--	--		--	--	--
--	--	--		--	--	--		--	--	--		--	--	--
--	--	--		--	--	--		--	--	--		--	--	--
--	--	--		--	--	--		--	--	--		--	--	--
--	--	--		--	--	--		--	--	--		--	--	--
--	--	--		--	--	--		--	--	--		--	--	--
--	--	--		--	--	--		--	--	--		--	--	--
--	--	--		--	--	--		--	--	--		--	--	--
--	--	--		--	--	--		--	--	--		--	--	--
--	--	--		--	--	--		--	--	--		--	--	--
--	--	--		--	--	--		--	--	--		--	--	--
--	--	--		--	--	--		--	--	--		--	--	--
--	--	--		--	--	--		--	--	--		--	--	--
--	--	--		--	--	--		--	--	--		--	--	--
--	--	--		--	--	--		--	--	--		--	--	--
--	--	--		--	--	--		--	--	--		--	--	--
--	--	--		--	--	--		--	--	--		--	--	--
--	--	--		--	--	--		--	--	--		--	--	--
--	--	--		--	--	--		--	--	--		--	--	--
--	--	--		--	--	--		--	--	--		--	--	--
--	--	--		--	--	--		--	--	--		--	--	--
--	--	--		--	--	--		--	--	--		--	--	--
--	--	--		--	--	--		--	--	--		--	--	--
--	--	--		--	--	--		--	--	--		--	--	--
--	--	--		--	--	--		--	--	--		--	--	--
--	--	--		--	--	--		--	--	--		--	--	--
--	--	--		--	--	--		--	--	--		--	--	--
--	--	--		--	--	--		--	--	--		--	--	--
--	--	--		--	--	--		--	--	--		--	--	--
--	--	--		--	--	--		--	--	--		--	--	--
--	--	--		--	--	--		--	--	--		--	--	--
--	--	--		--	--	--		--	--	--		--	--	--
--	--	--		--	--	--		--	--	--		--	--	--
--	--	--		--	--	--		--	--	--		--	--	--
--	--	--		--	--	--		--	--	--		--	--	--
--	--	--		--	--	--		--	--	--		--	--	--
--	--	--		--	--	--		--	--	--		--	--	--
--	--	--		--	--	--		--	--	--		--	--	--
--	--	--		--	--	--		--	--	--		--	--	--
--	--	--		--	--	--		--	--	--		--	--	--
--	--	--		--	--	--		--	--	--		--	--	--
--	--	--		--	--	--		--	--	--		--	--	--
--	--	--		--	--	--		--	--	--		--	--	--
--	--	--		--	--	--		--	--	--		--	--	--
--	--	--		--	--	--		--	--	--		--	--	--
--	--	--		--	--	--		--	--	--		--	--	--
--	--	--		--	--	--		--	--	--		--	--	--
--	--	--		--	--	--		--	--	--		--	--	--
--	--	--		--	--	--		--	--	--		--	--	--
--	--	--		--	--	--		--	--	--		--	--	--
--	--	--		--	--	--		--	--	--		--	--	--
--	--	--		--	--	--		--	--	--		--	--	--
--	--	--		--	--	--		--	--	--		--	--	--
--	--	--		--	--	--		--	--	--		--	--	--
--	--	--		--	--	--		--	--	--		--	--	--
--	--	--		--	--	--		--	--	--		--	--	--
--	--	--		--	--	--		--	--	--		--	--	--
--	--	--		--	--	--		--	--	--		--	--	--
--	--	--		--	--	--		--	--	--		--	--	--
--	--	--		--	--	--		--	--	--		--	--	--
--	--	--		--	--	--		--	--	--		--	--	--
--	--	--		--	--	--		--	--	--		--	--	--
--	--	--		--	--	--		--	--	--		--	--	--
--	--	--		--	--	--		--	--	--		--	--	--
--	--	--		--	--	--		--	--	--		--	--	--
--	--	--		--	--	--		--	--	--		--	--	--
--	--	--		--	--	--		--	--	--		--	--	--
--	--	--		--	--	--		--	--	--		--	--	--
--	--	--		--	--	--		--	--	--		--	--	--
--	--	--		--	--	--		--	--	--		--	--	--
--	--	--		--	--	--		--	--	--		--	--	--
--	--	--		--	--	--		--	--	--		--	--	--
--	--	--		--	--	--		--	--	--		--	--	--
--	--	--		--	--	--		--	--	--		--	--	--
--	--	--		--	--	--		--	--	--		--	--	--
--	--	--		--	--	--		--	--	--		--	--	--
--	--	--		--	--	--		--	--	--		--	--	--
--	--	--		--	--	--		--	--	--		--	--	--
--	--	--		--	--	--		--	--	--		--	--	--
--	--	--		--	--	--		--	--	--		--	--	--
--	--	--		--	--	--		--	--	--		--	--	--
--	--	--		--	--	--		--	--	--		--	--	--
--	--	--		--	--	--		--	--	--		--	--	--
--	--	--		--	--	--		--	--	--		--	--	--
--	--	--		--	--	--		--	--	--		--	--	--
--	--	--		--	--	--		--	--	--		--	--	--
--	--	--		--	--	--		--	--	--		--	--	--
--	--	--		--	--	--		--	--	--		--	--	--
--	--	--		--	--	--		--	--	--		--	--	--
--	--	--		--	--	--		--	--	--		--	--	--
--	--	--		--	--	--		--	--	--		--	--	--
--	--	--		--	--	--		--	--	--		--	--	--
--	--	--		--	--	--		--	--	--		--	--	--
--	--	--		--	--	--		--	--	--		--	--	--
--	--	--		--	--	--		--	--	--		--	--	--
--	--	--		--	--	--		--	--	--		--	--	--
--	--	--		--	--	--		--	--	--		--	--	--
--	--	--		--	--	--		--	--	--		--	--	--
--	--	--		--	--	--		--	--	--		--	--	--
--	--	--		--	--	--		--	--	--		--	--	--
--	--	--		--	--	--		--	--	--		--	--	--
--	--	--		--	--	--		--	--	--		--	--	--
--	--	--		--	--	--		--	--	--		--	--	--
--	--	--		--	--	--		--	--	--		--	--	--
--	--	--		--	--	--		--	--	--		--	--	--
--	--	--		--	--	--		--	--	--		--	--	--
--	--	--		--	--	--		--	--	--		--	--	--
--	--	--		--	--	--		--	--	--		--	--	--
--	--	--		--	--	--		--	--	--		--	--	--
--	--	--		--	--	--		--	--	--		--	--	--
--	--	--		--	--	--		--	--	--		--	--	--
--	--	--		--	--	--		--	--	--		--	--	--
--	--	--		--	--	--		--	--	--		--	--	--
--	--	--		--	--	--		--	--	--		--	--	--
--	--	--		--	--	--		--	--	--		--	--	--
--	--	--		--	--	--		--	--	--		--	--	--
--	--	--		--	--	--		--	--	--		--	--	--
--	--	--		--	--	--		--	--	--		--	--	--
--	--	--		--	--	--		--	--	--		--	--	--
--	--	--		--	--	--		--	--	--		--	--	--
--	--	--		--	--	--		--	--	--		--	--	--
--	--	--		--	--	--		--	--	--		--	--	--
--	--	--		--	--	--		--	--	--		--	--	--
--	--	--		--	--	--		--	--	--		--	--	--
--	--	--		--	--	--		--	--	--		--	--	--
--	--	--		--	--	--		--	--	--		--	--	--
--	--	--		--	--	--		--	--	--		--	--	--
--	--	--		--	--	--		--	--	--		--	--	--
--	--	--		--	--	--		--	--	--		--	--	--
--	--	--		--	--	--		--	--	--		--	--	--
--	--	--		--	--	--		--	--	--		--	--	--
--	--	--		--	--	--		--	--	--		--	--	--
--	--	--		--	--	--		--	--	--		--	--	--
--	--	--		--	--	--		--	--	--		--	--	--
--	--	--		--	--	--		--	--	--		--	--	--
--	--	--		--	--	--		--	--	--		--	--	--
--	--	--		--	--	--		--	--	--		--	--	--
--	--	--		--	--	--		--	--	--		--	--	--
--	--	--		--	--	--		--	--	--		--	--	--
--	--	--		--	--	--		--	--	--		--	--	--
--	--	--		--	--	--		--	--	--		--	--	--
--	--	--		--	--	--		--	--	--		--	--	--
--	--	--		--	--	--		--	--	--		--	--	--
--	--	--		--	--	--		--	--	--		--	--	--
--	--	--		--	--	--		--	--	--		--	--	--
--	--	--		--	--	--		--	--	--		--	--	--
--	--	--		--	--	--		--	--	--		--	--	--
--	--	--		--	--	--		--	--	--		--	--	--
--	--	--		--	--	--		--	--	--		--	--	--
--	--	--		--	--	--		--	--	--		--	--	--
--	--	--		--	--	--		--	--	--		--	--	--
--	--	--		--	--	--		--	--	--		--	--	--
--	--	--		--	--	--		--	--	--		--	--	--
--	--	--		--	--	--		--	--	--		--	--	--
--	--	--		--	--	--		--	--	--		--	--	--
--	--	--		--	--	--		--	--	--		--	--	--
--	--	--		--	--	--		--	--	--		--	--	--
--	--	--		--	--	--		--	--	--		--	--	--
--	--	--		--	--	--		--	--	--		--	--	--
--	--	--		--	--	--		--	--	--		--	--	--
--	--	--		--	--	--		--	--	--		--	--	--
--	--	--		--	--	--		--	--	--		--	--	--
--	--	--		--	--	--		--	--	--		--	--	--
--	--	--		--	--	--		--	--	--		--	--	--
--	--	--		--	--	--		--	--	--		--	--	--
--	--	--		--	--	--		--	--	--		--	--	--
--	--	--		--	--	--		--	--	--		--	--	--
--	--	--		--	--	--		--	--	--		--	--	--
--	--	--		--	--	--		--	--	--		--	--	--
--	--	--		--	--	--		--	--	--		--	--	--
--	--	--		--	--	--		--	--	--		--	--	--
--	--	--		--	--	--		--	--	--		--	--	--
--	--	--		--	--	--		--	--	--		--	--	--
--	--	--		--	--	--		--	--	--		--	--	--
--	--	--		--	--	--		--	--	--		--	--	--
--	--	--		--	--	--		--	--	--		--	--	--
--	--	--		--	--	--		--	--	--		--	--	--
--	--	--		--	--	--		--	--	--		--	--	--
--	--	--		--	--	--		--	--	--		--	--	--
--	--	--		--	--	--		--	--	--		--	--	--
--	--	--		--	--	--		--	--	--		--	--	--
--	--	--		--	--	--		--	--	--		--	--	--
--	--	--		--	--	--		--	--	--		--	--	--
--	--	--		--	--	--		--	--	--		--	--	--
--	--	--		--	--	--		--	--	--		--	--	--
--	--	--		--	--	--		--	--	--		--	--	--
--	--	--		--	--	--		--	--	--		--	--	--
--	--	--		--	--	--		--	--	--		--	--	--
--	--	--		--	--	--		--	--	--		--	--	--
--	--	--		--	--	--		--	--	--		--	--	--
--	--	--		--	--	--		--	--	--		--	--	--
--	--	--		--	--	--		--	--	--		--	--	--
--	--	--		--	--	--		--	--	--		--	--	--
--	--	--		--	--	--		--	--	--		--	--	--
--	--	--		--	--	--		--	--	--		--	--	--
--	--	--		--	--	--		--	--	--		--	--	--
--	--	--		--	--	--		--	--	--		--	--	--
--	--	--		--	--	--		--	--	--		--	--	--
--	--	--		--	--	--		--	--	--		--	--	--
--	--	--		--	--	--		--	--	--		--	--	--
--	--	--		--	--	--		--	--	--		--	--	--
--	--	--		--	--	--		--	--	--		--	--	--
--	--	--		--	--	--		--	--	--		--	--	--
--	--	--		--	--	--		--	--	--		--	--	--
--	--	--		--	--	--		--	--	--		--	--	--
--	--	--		--	--	--		--	--	--		--	--	--
--	--	--		--	--	--		--	--	--		--	--	--
--	--	--		--	--	--		--	--	--		--	--	--
--	--	--		--	--	--		--	--	--		--	--	--
--	--	--		--	--	--		--	--	--		--	--	--
--	--	--		--	--	--		--	--	--		--	--	--
--	--	--		--	--	--		--	--	--		--	--	--
--	--	--		--	--	--		--	--	--		--	--	--
--	--	--		--	--	--		--	--	--		--	--	--
--	--	--		--	--	--		--	--	--		--	--	--
--	--	--		--	--	--		--	--	--		--	--	--
--	--	--		--	--	--		--	--	--		--	--	--
--	--	--		--	--	--		--	--	--		--	--	--
--	--	--		--	--	--		--	--	--		--	--	--
--	--	--		--	--	--		--	--	--		--	--	--
--	--	--		--	--	--		--	--	--		--	--	--
--	--	--		--	--	--		--	--	--		--	--	--
--	--	--		--	--	--		--	--	--		--	--	--
--	--	--		--	--	--		--	--	--		--	--	--
--	--	--		--	--	--		--	--	--		--	--	--
--	--	--		--	--	--		--	--	--		--	--	--
--	--	--		--	--	--		--	--	--		--	--	--
--	--	--		--	--	--		--	--	--		--	--	--
--	--	--		--	--	--		--	--	--		--	--	--
--	--	--		--	--	--		--	--	--		--	--	--
--	--	--		--	--	--		--	--	--		--	--	--
--	--	--		--	--	--		--	--	--		--	--	--
--	--	--		--	--	--		--	--	--		--	--	--
--	--	--		--	--	--		--	--	--		--	--	--
--	--	--		--	--	--		--	--	--		--	--	--
--	--	--		--	--	--		--	--	--		--	--	--
--	--	--		--	--	--		--	--	--		--	--	--
--	--	--		--	--	--		--	--	--		--	--	--
--	--	--		--	--	--		--	--	--		--	--	--
--	--	--		--	--	--		--	--	--		--	--	--
--	--	--		--	--	--		--	--	--		--	--	--
--	--	--		--	--	--		--	--	--		--	--	--
--	--	--		--	--	--		--	--	--		--	--	--
--	--	--		--	--	--		--	--	--		--	--	--
--	--	--		--	--	--		--	--	--		--	--	--
--	--	--		--	--	--		--	--	--		--	--	--
--	--	--		--	--	--		--	--	--		--	--	--
--	--	--		--	--	--		--	--	--		--	--	--
--	--	--		--	--	--		--	--	--		--	--	--
--	--	--		--	--	--		--	--	--		--	--	--
--	--	--		--	--	--		--	--	--		--	--	--
--	--	--		--	--	--		--	--	--		--	--	--
--	--	--		--	--	--		--	--	--		--	--	--
--	--	--		--	--	--		--	--	--		--	--	--
--	--	--		--	--	--		--	--	--		--	--	--
--	--	--		--	--	--		--	--	--		--	--	--
--	--	--		--	--	--		--	--	--		--	--	--
--	--	--		--	--	--		--	--	--		--	--	--
--	--	--		--	--	--		--	--	--		--	--	--
--	--	--		--	--	--		--	--	--		--	--	--
--	--	--		--	--	--		--	--	--		--	--	--
--	--	--		--	--	--		--	--	--		--	--	--
--	--	--		--	--	--		--	--	--		--	--	--
--	--	--		--	--	--		--	--	--		--	--	--
--	--	--		--	--	--		--	--	--		--	--	--
--	--	--		--	--	--		--	--	--		--	--	--
--	--	--		--	--	--		--	--	--		--	--	--
--	--	--		--	--	--		--	--	--		--	--	--
--	--	--		--	--	--		--	--	--		--	--	--
--	--	--		--	--	--		--	--	--		--	--	--
--	--	--		--	--	--		--	--	--		--	--	--
--	--	--		--	--	--		--	--	--		--	--	--
--	--	--		--	--	--		--	--	--		--	--	--
--	--	--		--	--	--		--	--	--		--	--	--
--	--	--		--	--	--		--	--	--		--	--	--
--	--	--		--	--	--		--	--	--		--	--	--
--	--	--		--	--	--		--	--	--		--	--	--
--	--	--		--	--	--		--	--	--		--	--	--
--	--	--		--	--	--		--	--	--		--	--	--
--	--	--		--	--	--		--	--	--		--	--	--
--	--	--		--	--	--		--	--	--		--	--	--
--	--	--		--	--	--		--	--	--		--	--	--
--	--	--		--	--	--		--	--	--		--	--	--
--	--	--		--	--	--		--	--	--		--	--	--
--	--	--		--	--	--		--	--	--		--	--	--
--	--	--		--	--	--		--	--	--		--	--	--
--	--	--		--	--	--		--	--	--		--	--	--
--	--	--		--	--	--		--	--	--		--	--	--
--	--	--		--	--	--		--	--	--		--	--	--
--	--	--		--	--	--		--	--	--		--	--	--
--	--	--		--	--	--		--	--	--		--	--	--
--	--	--		--	--	--		--	--	--		--	--	--
--	--	--		--	--	--		--	--	--		--	--	--
--	--	--		--	--	--		--	--	--		--	--	--
--	--	--		--	--	--		--	--	--		--	--	--
--	--	--		--	--	--		--	--	--		--	--	--
--	--	--		--	--	--		--	--	--		--	--	--
--	--	--		--	--	--		--	--	--		--	--	--
--	--	--		--	--	--		--	--	--		--	--	--
--	--	--		--	--	--		--	--	--		--	--	--
--	--	--		--	--	--		--	--	--		--	--	--
--	--	--		--	--	--		--	--	--		--	--	--
--	--	--		--	--	--		--	--	--		--	--	--
--	--	--		--	--	--		--	--	--		--	--	--
--	--	--		--	--	--		--	--	--		--	--	--
--	--	--		--	--	--		--	--	--		--	--	--
--	--	--		--	--	--		--	--	--		--	--	--
--	--	--		--	--	--		--	--	--		--	--	--
--	--	--		--	--	--		--	--	--		--	--	--
--	--	--		--	--	--		--	--	--		--	--	--
--	--	--		--	--	--		--	--	--		--	--	--
--	--	--		--	--	--		--	--	--		--	--	--
--	--	--		--	--	--		--	--	--		--	--	--
--	--	--		--	--	--		--	--	--		--	--	--
--	--	--		--	--	--		--	--	--		--	--	--
--	--	--		--	--	--		--	--	--		--	--	--
--	--	--		--	--	--		--	--	--		--	--	--
--	--	--		--	--	--		--	--	--		--	--	--
--	--	--		--	--	--		--	--	--		--	--	--
--	--	--		--	--	--		--	--	--		--	--	--
--	--	--		--	--	--		--	--	--		--	--	--
--	--	--		--	--	--		--	--	--		--	--	--
--	--	--		--	--	--		--	--	--		--	--	--
--	--	--		--	--	--		--	--	--		--	--	--
--	--	--		--	--	--		--	--	--		--	--	--
--	--	--		--	--	--		--	--	--		--	--	--
--	--	--		--	--	--		--	--	--		--	--	--
--	--	--		--	--	--		--	--	--		--	--	--
--	--	--		--	--	--		--	--	--		--	--	--
--	--	--		--	--	--		--	--	--		--	--	--
--	--	--		--	--	--		--	--	--		--	--	--
--	--	--		--	--	--		--	--	--		--	--	--
--	--	--		--	--	--		--	--	--		--	--	--
--	--	--		--	--	--		--	--	--		--	--	--
--	--	--		--	--	--		--	--	--		--	--	--
--	--	--		--	--	--		--	--	--		--	--	--
--	--	--		--	--	--		--	--	--		--	--	--
--	--	--		--	--	--		--	--	--		--	--	--
--	--	--		--	--	--		--	--	--		--	--	--
--	--	--		--	--	--		--	--	--		--	--	--
--	--	--		--	--	--		--	--	--		--	--	--
--	--	--		--	--	--		--	--	--		--	--	--
--	--	--		--	--	--		--	--	--		--	--	--
--	--	--		--	--	--		--	--	--		--	--	--
--	--	--		--	--	--		--	--	--		--	--	--
--	--	--		--	--	--		--	--	--		--	--	--
--	--	--		--	--	--		--	--	--		--	--	--
--	--	--		--	--	--		--	--	--		--	--	--
--	--	--		--	--	--		--	--	--		--	--	--
--	--	--		--	--	--		--	--	--		--	--	--
--	--	--		--	--	--		--	--	--		--	--	--
--	--	--		--	--	--		--	--	--		--	--	--
--	--	--		--	--	--		--	--	--		--	--	--
--	--	--		--	--	--		--	--	--		--	--	--
--	--	--		--	--	--		--	--	--		--	--	--
--	--	--		--	--	--		--	--	--		--	--	--
--	--	--		--	--	--		--	--	--		--	--	--
--	--	--		--	--	--		--	--	--		--	--	--
--	--	--		--	--	--		--	--	--		--	--	--
--	--	--		--	--	--		--	--	--		--	--	--
--	--	--		--	--	--		--	--	--		--	--	--
--	--	--		--	--	--		--	--	--		--	--	--
--	--	--		--	--	--		--	--	--		--	--	--
--	--	--		--	--	--		--	--	--		--	--	--
--	--	--		--	--	--		--	--	--		--	--	--
--	--	--		--	--	--		--	--	--		--	--	--
--	--	--		--	--	--		--	--	--		--	--	--
--	--	--		--	--	--		--	--	--		--	--	--
--	--	--		--	--	--		--	--	--		--	--	--
--	--	--		--	--	--		--	--	--		--	--	--
--	--	--		--	--	--		--	--	--		--	--	--
--	--	--		--	--	--		--	--	--		--	--	--
--	--	--		--	--	--		--	--	--		--	--	--
--	--	--		--	--	--		--	--	--		--	--	--
--	--	--		--	--	--		--	--	--		--	--	--
--	--	--		--	--	--		--	--	--		--	--	--
--	--	--		--	--	--		--	--	--		--	--	--
--	--	--		--	--	--		--	--	--		--	--	--
--	--	--		--	--	--		--	--	--		--	--	--
--	--	--		--	--	--		--	--	--		--	--	--
--	--	--		--	--	--		--	--	--		--	--	--
--	--	--		--	--	--		--	--	--		--	--	--
--	--	--		--	--	--		--	--	--		--	--	--
--	--	--		--	--	--		--	--	--		--	--	--
--	--	--		--	--	--		--	--	--		--	--	--
--	--	--		--	--	--		--	--	--		--	--	--
--	--	--		--	--	--		--	--	--		--	--	--
--	--	--		--	--	--		--	--	--		--	--	--
--	--	--		--	--	--		--	--	--		--	--	--
--	--	--		--	--	--		--	--	--		--	--	--
--	--	--		--	--	--		--	--	--		--	--	--
--	--	--		--	--	--		--	--	--		--	--	--
--	--	--		--	--	--		--	--	--		--	--	--
--	--	--		--	--	--		--	--	--		--	--	--
--	--	--		--	--	--		--	--	--		--	--	--
--	--	--		--	--	--		--	--	--		--	--	--
--	--	--		--	--	--		--	--	--		--	--	--
--	--	--		--	--	--		--	--	--		--	--	--
--	--	--		--	--	--		--	--	--		--	--	--
--	--	--		--	--	--		--	--	--		--	--	--
--	--	--		--	--	--		--	--	--		--	--	--
--	--	--		--	--	--		--	--	--		--	--	--
--	--	--		--	--	--		--	--	--		--	--	--
--	--	--		--	--	--		--	--	--		--	--	--
--	--	--		--	--	--		--	--	--		--	--	--
--	--	--		--	--	--		--	--	--		--	--	--
--	--	--		--	--	--		--	--	--		--	--	--
--	--	--		--	--	--		--	--	--		--	--	--
--	--	--		--	--	--		--	--	--		--	--	--
--	--	--		--	--	--		--	--	--		--	--	--
--	--	--		--	--	--		--	--	--		--	--	--
--	--	--		--	--	--		--	--	--		--	--	--
--	--	--		--	--	--		--	--	--		--	--	--
--	--	--		--	--	--		--	--	--		--	--	--
--	--	--		--	--	--		--	--	--		--	--	--
--	--	--		--	--	--		--	--	--		--	--	--
--	--	--		--	--	--		--	--	--		--	--	--
--	--	--		--	--	--		--	--	--		--	--	--
--	--	--		--	--	--		--	--	--		--	--	--
--	--	--		--	--	--		--	--	--		--	--	--
--	--	--		--	--	--		--	--	--		--	--	--
--	--	--		--	--	--		--	--	--		--	--	--
--	--	--		--	--	--		--	--	--		--	--	--
--	--	--		--	--	--		--	--	--		--	--	--
--	--	--		--	--	--		--	--	--		--	--	--
--	--	--		--	--	--		--	--	--		--	--	--
--	--	--		--	--	--		--	--	--		--	--	--
--	--	--		--	--	--		--	--	--		--	--	--
--	--	--		--	--	--		--	--	--		--	--	--
--	--	--		--	--	--		--	--	--		--	--	--
--	--	--		--	--	--		--	--	--		--	--	--
--	--	--		--	--	--		--	--	--		--	--	--
--	--	--		--	--	--		--	--	--		--	--	--
--	--	--		--	--	--		--	--	--		--	--	--
--	--	--		--	--	--		--	--	--		--	--	--
--	--	--		--	--	--		--	--	--		--	--	--
--	--	--		--	--	--		--	--	--		--	--	--
--	--	--		--	--	--		--	--	--		--	--	--
--	--	--		--	--	--		--	--	--		--	--	--
--	--	--		--	--	--		--	--	--		--	--	--
--	--	--		--	--	--		--	--	--		--	--	--
--	--	--		--	--	--		--	--	--		--	--	--
--	--	--		--	--	--		--	--	--		--	--	--
--	--	--		--	--	--		--	--	--		--	--	--
--	--	--		--	--	--		--	--	--		--	--	--
--	--	--		--	--	--		--	--	--		--	--	--
--	--	--		--	--	--		--	--	--		--	--	--
--	--	--		--	--	--		--	--	--		--	--	--
--	--	--		--	--	--		--	--	--		--	--	--
--	--	--		--	--	--		--	--	--		--	--	--
--	--	--		--	--	--		--	--	--		--	--	--
--	--	--		--	--	--		--	--	--		--	--	--
--	--	--		--	--	--		--	--	--		--	--	--
--	--	--		--	--	--		--	--	--		--	--	--
--	--	--		--	--	--		--	--	--		--	--	--
--	--	--		--	--	--		--	--	--		--	--	--
--	--	--		--	--	--		--	--	--		--	--	--
--	--	--		--	--	--		--	--	--		--	--	--
--	--	--		--	--	--		--	--	--		--	--	--
--	--	--		--	--	--		--	--	--		--	--	--
--	--	--		--	--	--		--	--	--		--	--	--
--	--	--		--	--	--		--	--	--		--	--	--
--	--	--		--	--	--		--	--	--		--	--	--
--	--	--		--	--	--		--	--	--		--	--	--
--	--	--		--	--	--		--	--	--		--	--	--
--	--	--		--	--	--		--	--	--		--	--	--
--	--	--		--	--	--		--	--	--		--	--	--
--	--	--		--	--	--		--	--	--		--	--	--
--	--	--		--	--	--		--	--	--		--	--	--
--	--	--		--	--	--		--	--	--		--	--	--
--	--	--		--	--	--		--	--	--		--	--	--
--	--	--		--	--	--		--	--	--		--	--	--
--	--	--		--	--	--		--	--	--		--	--	--
--	--	--		--	--	--		--	--	--		--	--	--
--	--	--		--	--	--		--	--	--		--	--	--
--	--	--		--	--	--		--	--	--		--	--	--
--	--	--		--	--	--		--	--	--		--	--	--
--	--	--		--	--	--		--	--	--		--	--	--
--	--	--		--	--	--		--	--	--		--	--	--
--	--	--		--	--	--		--	--	--		--	--	--
--	--	--		--	--	--		--	--	--		--	--	--
--	--	--		--	--	--		--	--	--		--	--	--
--	--	--		--	--	--		--	--	--		--	--	--
--	--	--		--	--	--		--	--	--		--	--	--
--	--	--		--	--	--		--	--	--		--	--	--
--	--	--		--	--	--		--	--	--		--	--	--
--	--	--		--	--	--		--	--	--		--	--	--
--	--	--		--	--	--		--	--	--		--	--	--
--	--	--		--	--	--		--	--	--		--	--	--
--	--	--		--	--	--		--	--	--		--	--	--
--	--	--		--	--	--		--	--	--		--	--	--
--	--	--		--	--	--		--	--	--		--	--	--
--	--	--		--	--	--		--	--	--		--	--	--
--	--	--		--	--	--		--	--	--		--	--	--
--	--	--		--	--	--		--	--	--		--	--	--
--	--	--		--	--	--		--	--	--		--	--	--
--	--	--		--	--	--		--	--	--		--	--	--
--	--	--		--	--	--		--	--	--		--	--	--
--	--	--		--	--	--		--	--	--		--	--	--
--	--	--		--	--	--		--	--	--		--	--	--
--	--	--		--	--	--		--	--	--		--	--	--
--	--	--		--	--	--		--	--	--		--	--	--
--	--	--		--	--	--		--	--	--		--	--	--
--	--	--		--	--	--		--	--	--		--	--	--
--	--	--		--	--	--		--	--	--		--	--	--
--	--	--		--	--	--		--	--	--		--	--	--
--	--	--		--	--	--		--	--	--		--	--	--
--	--	--		--	--	--		--	--	--		--	--	--
--	--	--		--	--	--		--	--	--		--	--	--
--	--	--		--	--	--		--	--	--		--	--	--
[truncated: 5,080 more rows]

## Sheet: 4-3SA vs 4-WT
Gene	baseMean	log2FoldChange	lfcSE	stat	pvalue	padj	363-1	363-4	399-1	399-4
Gda	518.753	-4.24025	0.248375	-17.072	2.39924e-65	3.6586e-61	21.9822	16.4558	1.03836	1.06849
Mpped1	1092.68	-2.98704	0.181235	-16.4816	4.97473e-61	3.79298e-57	72.3362	61.4163	8.27531	9.26938
Gas7	2066.36	-2.5335	0.180738	-14.0175	1.21801e-44	6.19113e-41	89.0157	66.574	13.8237	14.1201
Nwd2	288.272	-4.16286	0.299706	-13.8898	7.30219e-44	2.78378e-40	7.9249	6.83422	0.390583	0.459263
Reln	1103.24	-2.52701	0.191897	-13.1686	1.3304e-39	4.05744e-36	22.6723	24.2957	3.48484	5.05163
Met	341.866	-3.8817	0.303744	-12.7795	2.13476e-37	5.42548e-34	18.8137	11.6867	1.08273	1.06763
Ddn	322.989	-4.06879	0.328628	-12.3812	3.3053e-35	7.20035e-32	21.1423	11.2193	1.07238	0.935709
Arpp21	745.716	-2.27432	0.190674	-11.9278	8.47835e-33	1.61608e-29	63.7251	61.9688	12.001	14.9824
Plxnd1	801.821	-2.15512	0.188402	-11.439	2.67098e-30	4.52553e-27	31.7275	37.1119	7.20756	8.87386
Fam49a	2546.06	-2.14574	0.188117	-11.4065	3.88185e-30	5.3813e-27	85.1124	65.0937	19.0864	16.1395
Ntsr1	409.689	-3.28615	0.288084	-11.4069	3.86269e-30	5.3813e-27	23.2386	13.3913	2.12119	1.78457
Necab1	267.98	-3.12914	0.279588	-11.192	4.46366e-29	5.67219e-26	11.0888	9.10818	1.08098	1.31875
Aldh1a3	228.415	-4.93471	0.452521	-10.9049	1.09159e-27	1.28043e-24	33.8592	12.7117	0.579075	1.01059
Cpne4	255.444	-3.50793	0.32804	-10.6936	1.09055e-26	1.10865e-23	14.4096	8.82287	1.2565	0.871668
Nr4a3	463.346	-2.34598	0.219337	-10.6958	1.06479e-26	1.10865e-23	14.5369	12.035	2.73247	2.70286
Caln1	1897.31	-2.24361	0.210012	-10.6832	1.21978e-26	1.16253e-23	41.1278	27.5942	7.31655	7.79293
Rgs4	154.609	-3.69112	0.352439	-10.4731	1.14836e-25	1.03008e-22	10.8945	9.06459	0.799899	0.805875
Mef2c	6625.35	-2.07532	0.199697	-10.3923	2.68764e-25	2.27688e-22	333.106	217.617	71.8858	63.9269
Adcy1	2520.43	-1.96466	0.189934	-10.3439	4.46026e-25	3.57971e-22	36.3513	26.3763	8.58446	8.12383
Ccbe1	200.851	-3.58594	0.349856	-10.2498	1.18642e-24	9.04588e-22	10.438	7.74568	0.912067	0.668827
Pde2a	711.217	-2.15856	0.213782	-10.097	5.69296e-24	4.1339e-21	34.8326	25.4334	6.82369	7.22608
Hapln1	365.234	-2.38599	0.238536	-10.0026	1.48387e-23	1.02852e-20	9.78636	13.0761	2.21036	2.31963
Fam19a2	911.388	-2.27732	0.231553	-9.83502	7.95507e-23	5.27421e-20	34.748	23.2452	6.87254	5.55063
Dlg2	2440.69	-1.6986	0.175407	-9.68372	3.53597e-22	2.24666e-19	109.289	90.8805	34.5051	29.4617
Fam163b	285.103	-2.49445	0.258241	-9.65939	4.48522e-22	2.7358e-19	15.1354	15.341	2.99014	2.6147
Gucy1a3	462.442	-2.54847	0.266408	-9.56605	1.1107e-21	6.51427e-19	27.7414	17.1967	3.48493	4.51688
Dclk3	105.518	-4.08128	0.427788	-9.54045	1.42218e-21	8.03218e-19	7.39412	6.24297	0.468494	0.367401
Rasgrf2	320.799	-2.2855	0.244886	-9.33292	1.02995e-20	5.60918e-18	16.8531	14.6067	2.96735	3.76049
Gad1	2201.1	-1.42362	0.153898	-9.25041	2.23626e-20	1.17589e-17	151.721	155.962	60.6963	58.2591
Cpne6	149.027	-3.15301	0.34289	-9.19539	3.73639e-20	1.89921e-17	9.8066	10.4404	1.36803	0.99164
Cnksr2	493.775	-1.95971	0.213999	-9.15757	5.30812e-20	2.61108e-17	14.459	12.2273	3.72204	3.40016
Nell2	2614.99	-1.75835	0.194751	-9.02872	1.73693e-19	8.27703e-17	128.523	90.0965	35.5541	31.5826
Fam124a	793.195	-1.76801	0.196115	-9.0152	1.96509e-19	9.08048e-17	52.2782	42.9508	14.9646	14.0747
Hdac9	203.65	-2.72812	0.30315	-8.99926	2.27236e-19	1.01915e-16	6.76535	7.60754	1.35866	0.908798
Sla	830.773	-2.26705	0.25594	-8.85775	8.16419e-19	3.55702e-16	46.3226	30.9058	10.1235	6.49883
Bhlhe22	2412.23	-1.67722	0.189596	-8.84628	9.04812e-19	3.83263e-16	90.4349	78.7347	30.419	24.3963
Cdkl5	901.501	-1.72678	0.195441	-8.83531	9.98212e-19	4.11398e-16	16.2473	16.4855	4.73713	5.54056
Gpr26	558.947	-1.85441	0.211373	-8.77319	1.73675e-18	6.96941e-16	7.46992	5.893	1.89143	1.94692
Gucy1b3	665.356	-1.69061	0.193664	-8.72959	2.55594e-18	9.99374e-16	28.9796	27.036	9.62081	8.36752
Itpr1	1476.12	-1.53857	0.176573	-8.7135	2.94624e-18	1.12318e-15	36.8919	31.1205	12.2154	12.1102
Kcnj4	111.703	-3.54978	0.408048	-8.69942	3.33584e-18	1.24069e-15	9.47262	8.3015	0.562207	1.02035
Kcnj3	280.607	-2.17824	0.251771	-8.65166	5.07563e-18	1.84282e-15	9.52656	9.07602	2.23386	2.03704
6330403A02Rik	357.945	-2.89442	0.335197	-8.63497	5.87435e-18	2.08321e-15	15.0292	8.75932	1.18477	2.20872
Plagl1	781.065	1.96682	0.231415	8.49908	1.91094e-17	6.62272e-15	9.72129	9.39538	40.2599	37.2518
Slc16a2	1092.75	-1.53614	0.180819	-8.49544	1.97183e-17	6.68188e-15	37.5778	30.9991	11.9368	12.6519
Dok5	303.842	-2.07057	0.245885	-8.42091	3.73564e-17	1.23836e-14	30.1539	25.881	6.24516	7.6466
Fgf13	680.563	-1.75112	0.212139	-8.25457	1.52446e-16	4.94606e-14	80.3103	61.1283	23.3536	20.2876
Gabra5	452.199	-2.0078	0.244107	-8.22505	1.95108e-16	6.19835e-14	30.3309	21.3819	7.14241	6.21953
Gng7	800.846	-1.5927	0.19419	-8.20175	2.36917e-16	7.37296e-14	37.2488	33.6948	13.2427	11.1645
Lmo7	209.291	-2.51186	0.308619	-8.13904	3.98419e-16	1.2151e-13	16.8874	12.7727	2.40948	3.03582
Camk4	977.256	-1.77463	0.218118	-8.13609	4.08243e-16	1.22065e-13	11.6338	8.13749	3.18876	2.81401
Plppr4	1032.02	-1.63129	0.201081	-8.11257	4.95616e-16	1.45339e-13	30.1767	23.9355	9.95376	8.16113
Gnal	1421.88	-1.55294	0.192964	-8.04782	8.42852e-16	2.42503e-13	39.0974	29.1866	12.9477	11.2138
Dbpht2	297.17	-2.23284	0.278217	-8.02554	1.01084e-15	2.85451e-13	17.4606	12.504	3.23895	3.4045
Kcnv1	103.716	-3.48694	0.438955	-7.94373	1.96183e-15	5.43925e-13	5.29583	2.96596	0.390845	0.376947
Kcnf1	286.197	-2.10334	0.265618	-7.91867	2.40064e-15	6.53704e-13	8.91776	6.94954	2.11579	1.71627
Rhou	403.097	-1.86723	0.236249	-7.90367	2.70803e-15	7.24469e-13	18.5321	14.0631	4.83481	4.44497
Ptprk	1463.08	-1.36733	0.17394	-7.86089	3.81413e-15	1.00279e-12	25.8318	31.1251	12.2747	10.5628
Gse1	1638.81	1.26103	0.160491	7.85731	3.92474e-15	1.01438e-12	17.2553	19.164	46.8078	43.6257
Cobl	279.447	-1.96031	0.251179	-7.80442	5.97746e-15	1.51917e-12	10.2758	8.81481	2.69679	2.39396
Chrm1	194.646	-2.69283	0.349054	-7.71464	1.21322e-14	3.03285e-12	7.0582	4.26379	0.955032	0.873686
Camkk2	999.465	-1.77216	0.23011	-7.70135	1.34636e-14	3.3114e-12	64.4949	44.0425	18.6193	14.3868
Reps2	826.198	-1.55251	0.207107	-7.49615	6.57181e-14	1.59069e-11	18.7683	14.5861	5.10127	6.77194
Ptger3	69.6115	-3.73072	0.498608	-7.48228	7.30437e-14	1.74038e-11	5.24783	4.14789	0.285293	0.46246
Gpr88	224.151	-2.17767	0.291202	-7.47821	7.53404e-14	1.76748e-11	8.98334	11.4493	1.87594	2.81469
St8sia2	2013.01	-1.30066	0.17507	-7.42941	1.09085e-13	2.52035e-11	60.4742	46.8586	23.0051	22.2741
Wipf3	253.854	-2.06894	0.279958	-7.39018	1.46634e-13	3.33735e-11	11.7321	8.98659	2.41294	2.73465
Rgs7bp	613.336	-1.61912	0.220012	-7.35926	1.84938e-13	4.14723e-11	14.373	11.3789	4.67652	4.01366
Plppr5	403.819	-1.82123	0.247919	-7.34607	2.04124e-13	4.51114e-11	13.7603	10.7266	4.12828	3.0565
Vsnl1	516.484	-1.83553	0.250042	-7.34086	2.12223e-13	4.62313e-11	48.609	31.0733	12.5901	10.614
Add2	3225.38	-1.20173	0.165219	-7.27353	3.50207e-13	7.52156e-11	78.861	65.0484	34.2954	30.6331
Adamts3	359.818	-1.63866	0.225519	-7.26619	3.69758e-13	7.83117e-11	13.1614	12.9733	4	4.72381
Syt7	692.352	-1.5693	0.21649	-7.24885	4.20312e-13	8.77991e-11	14.9685	10.7005	4.60849	4.38435
Dync1i1	327.402	-1.9949	0.276176	-7.2233	5.0742e-13	1.04563e-10	25.0174	18.3686	6.54742	4.73755
Arhgap20	567.02	-1.50063	0.208463	-7.19852	6.08718e-13	1.23764e-10	11.786	10.4262	4.24455	3.90332
Prss12	66.4242	-3.56089	0.496396	-7.17348	7.31124e-13	1.46696e-10	5.63146	4.40538	0.395135	0.490347
Rbfox3	634.927	-1.51106	0.210925	-7.164	7.83573e-13	1.55178e-10	43.9814	32.9469	13.8708	14.2106
Doc2b	242.732	-2.51117	0.353506	-7.10363	1.21521e-12	2.37574e-10	11.2187	5.87368	1.82464	1.29136
Ldb2	402.306	-2.21883	0.313136	-7.08583	1.38216e-12	2.66792e-10	41.6372	24.3182	9.19914	5.59811
Rab3c	2141.64	-1.23208	0.174538	-7.05908	1.67609e-12	3.19484e-10	31.2419	27.2946	14.1147	11.7183
Ablim1	820.698	-1.44056	0.20451	-7.04394	1.86873e-12	3.51805e-10	22.807	17.9992	6.95055	8.73092
Nsf	1547.89	-1.25989	0.179593	-7.01527	2.29507e-12	4.26798e-10	87.4909	80.4281	37.674	35.0917
Trp53i11	868.464	1.43624	0.205023	7.00526	2.46533e-12	4.52938e-10	20.5171	17.2737	60.0342	45.9438
Prkcb	1133.13	-1.45235	0.208487	-6.96614	3.25756e-12	5.91363e-10	93.7263	63.015	30.407	29.1669
Rph3a	552.851	-1.56506	0.224818	-6.96145	3.36784e-12	6.0419e-10	20.6012	16.0981	7.17723	5.68492
Scube1	194.592	-2.07244	0.298605	-6.94038	3.91036e-12	6.93361e-10	4.62757	3.85076	1.02687	1.07425
Pnoc	53.8438	-4.11513	0.595084	-6.91521	4.67178e-12	8.1885e-10	4.50572	4.88317	0.224568	0.338553
Kcnj2	65.3288	-3.37168	0.488729	-6.89887	5.24181e-12	8.98117e-10	1.98219	2.20368	0.208815	0.203708
Sybu	1014.22	-1.35528	0.196413	-6.90018	5.19356e-12	8.98117e-10	48.1286	35.4454	17.1435	16.8181
Sh3rf3	511.872	-1.5248	0.221306	-6.89001	5.57867e-12	9.45212e-10	19.9674	15.3418	5.92657	6.86031
Nov	144.029	-2.82137	0.411778	-6.85167	7.29931e-12	1.22316e-09	12.735	5.49065	1.38399	1.28963
Neurl1b	431.784	-1.60031	0.234199	-6.83314	8.30739e-12	1.37695e-09	13.5356	9.86895	4.13794	3.88832
Adra2c	167.748	2.47762	0.363675	6.81272	9.57692e-12	1.57031e-09	1.7742	0.826676	8.32419	6.78255
Rspo2	89.8071	-3.14746	0.464238	-6.77985	1.20302e-11	1.95159e-09	5.28454	4.3412	0.677711	0.447694
Cachd1	1057	1.13717	0.168162	6.76232	1.35803e-11	2.17985e-09	13.9035	14.4706	30.1335	34.696
Adora2a	84.0684	-2.82579	0.419989	-6.72825	1.71718e-11	2.72763e-09	4.93365	5.81086	0.782018	0.788494
Gnb4	502.87	-1.40131	0.209751	-6.68084	2.37577e-11	3.73485e-09	26.8794	22.4668	9.67717	9.74196
Dner	3352.87	-1.14291	0.171306	-6.67178	2.52725e-11	3.91171e-09	144.989	113.62	63.4801	58.1135
Ptk2b	123.801	-2.95302	0.442661	-6.67106	2.53957e-11	3.91171e-09	6.36482	3.54873	0.923164	0.414961
Lmo4	1327.25	-1.31903	0.198489	-6.64534	3.02514e-11	4.61303e-09	147.231	104.416	50.4754	54.5446
Nxph4	48.3333	4.21598	0.6355	6.63411	3.26459e-11	4.92889e-09	0.470345	0.202109	7.47497	5.59026
Atp2b4	1309.36	-1.30099	0.196178	-6.63167	3.31899e-11	4.9619e-09	30.745	22.7227	11.9157	10.6215
Thy1	629.157	-1.71222	0.259344	-6.60214	4.05276e-11	6.00005e-09	70.279	39.7638	18.3135	16.6426
Sobp	1871.35	-1.44451	0.218941	-6.59775	4.17453e-11	6.12091e-09	54.1925	34.4971	18.4253	15.4315
Mlip	42.336	-4.52503	0.686786	-6.58871	4.43678e-11	6.44347e-09	4.95257	3.3148	0.118328	0.278318
Ube2ql1	1689.04	-1.49303	0.227226	-6.57065	5.00969e-11	7.20687e-09	94.0758	56.4827	29.1857	26.4579
Dcc	819.235	1.17224	0.179291	6.53822	6.22562e-11	8.87238e-09	7.31067	7.02879	17.3784	16.1272
Ncdn	2450.41	-1.20505	0.184471	-6.53243	6.47096e-11	9.13663e-09	99.8271	78.1585	43.1873	36.9223
Dgkh	268.633	-1.57195	0.242541	-6.48117	9.10112e-11	1.27324e-08	8.67274	9.0596	3.02326	3.16554
Kcnip2	83.7576	-2.80181	0.432958	-6.47133	9.71441e-11	1.34668e-08	8.88579	7.95157	0.997993	1.536
Wasf1	1255.95	-1.22324	0.189514	-6.45462	1.08491e-10	1.49043e-08	61.258	48.2874	26.1448	22.5516
Crym	211.788	-1.97933	0.307786	-6.43086	1.26885e-10	1.72756e-08	27.9696	18.0819	5.84635	6.31412
Camkv	1741.83	-1.29996	0.204011	-6.37202	1.86556e-10	2.49543e-08	116.932	81.0601	45.8459	37.6279
Pcsk2	489.784	-1.42336	0.22387	-6.35796	2.04452e-10	2.71103e-08	15.029	11.1756	5.06632	5.09779
Arhgap28	132.053	-3.07195	0.483579	-6.35253	2.11795e-10	2.78419e-08	6.7352	3.19038	0.579829	0.65477
Klf8	251.703	-1.97373	0.312841	-6.30904	2.8077e-10	3.65937e-08	13.4164	9.07015	2.51881	3.46253
Cntn5	139.215	-2.29439	0.36385	-6.30586	2.8659e-10	3.70357e-08	7.26332	7.31071	2.05263	1.08459
Hpca	201.287	-1.98456	0.315602	-6.28818	3.21219e-10	4.11619e-08	33.3535	20.8659	7.28087	6.98011
Fstl1	1661.17	1.32404	0.21108	6.27269	3.54852e-10	4.50928e-08	27.1966	35.2946	63.3501	99.5307
Zfp703	890.934	1.18558	0.189064	6.2708	3.59196e-10	4.52676e-08	14.3088	18.5639	36.9872	40.4852
Igfbpl1	1056.93	1.1679	0.186694	6.2557	3.95742e-10	4.94645e-08	22.5449	27.1571	62.5605	52.996
Grm5	2301.65	-1.13605	0.181785	-6.24946	4.11886e-10	5.08512e-08	47.8997	37.9483	21.8121	18.7236
Rtn4rl1	138.086	-2.04699	0.327579	-6.24884	4.13506e-10	5.08512e-08	6.00812	5.37855	1.25152	1.61609
Mical2	387.311	-1.57031	0.252298	-6.22403	4.84556e-10	5.9112e-08	21.2037	14.3668	6.5532	5.89726
Tenm1	920.121	-1.12543	0.181644	-6.19584	5.79757e-10	7.01644e-08	14.0806	12.8877	6.84493	5.96443
Hecw1	1754.48	-1.10745	0.178922	-6.18955	6.03362e-10	7.24176e-08	22.2448	18.0158	10.1963	9.20229
Kcna4	107.227	-2.35579	0.380679	-6.18838	6.07873e-10	7.24176e-08	3.45697	5.19331	0.890275	0.851297
Cdk5r2	1181.38	-1.53712	0.24985	-6.15218	7.64244e-10	8.96459e-08	73.931	40.5706	22.6692	18.3535
Smpd3	1642.36	-1.19634	0.194422	-6.15331	7.58813e-10	8.96459e-08	42.0185	32.0339	18.3159	15.2255
Sstr1	91.35	-2.513	0.408717	-6.14851	7.82133e-10	9.10439e-08	7.18965	7.67029	1.64663	1.05516
Fbn2	184.338	-1.75324	0.287656	-6.09494	1.09482e-09	1.26476e-07	1.87565	2.10915	0.568404	0.658706
Robo1	2016.63	-1.00862	0.165583	-6.09132	1.11985e-09	1.28396e-07	26.5259	27.8668	15.1085	12.8851
Gpr139	223.126	2.11889	0.348153	6.08609	1.157e-09	1.31665e-07	2.07653	0.898709	7.38987	6.08768
Nr3c2	188.467	-2.3186	0.381309	-6.08063	1.19712e-09	1.35221e-07	3.76688	8.98897	1.49324	1.10434
Gpr50	38.5518	4.74008	0.780075	6.07645	1.22876e-09	1.37774e-07	0.2176	0	3.84002	2.82115
Nfia	2657.2	1.05787	0.174633	6.05769	1.38087e-09	1.537e-07	23.5498	32.9136	57.4403	64.3087
Lrfn5	477.058	-1.41189	0.233403	-6.04917	1.45597e-09	1.60885e-07	20.4486	17.314	7.99406	6.72061
Ppm1e	1603.12	-1.00298	0.166152	-6.03649	1.57506e-09	1.72792e-07	32.5587	28.8248	16.6615	15.1191
Afap1	1093.96	-1.01788	0.168733	-6.03252	1.61423e-09	1.74577e-07	22.9377	20.8236	11.2026	11.2513
Lgi1	223.766	-1.93094	0.320052	-6.03321	1.60736e-09	1.74577e-07	11.8136	9.40264	3.7099	2.10562
Gm43305	2218.28	1.02284	0.169705	6.02714	1.66881e-09	1.79209e-07	24.0204	22.3929	53.0255	44.6968
Cacna1i	264.132	-1.76405	0.294809	-5.98371	2.18112e-09	2.32587e-07	13.2583	8.62394	2.98116	3.75731
Sertm1	415.399	-1.54224	0.257975	-5.97827	2.25515e-09	2.38811e-07	20.2581	13.4146	6.65999	5.34543
Pcp4l1	101.071	-2.3364	0.390952	-5.97618	2.28426e-09	2.40225e-07	8.96817	10.1754	1.48477	2.45946
Celsr1	592.085	1.26277	0.21215	5.95225	2.64483e-09	2.7624e-07	2.04559	2.83614	5.8668	6.26135
Grm3	269.364	-1.46925	0.247761	-5.93011	3.02724e-09	3.09815e-07	10.9564	10.1222	4.12569	3.77229
Stk32b	463.061	1.38453	0.233995	5.91693	3.28006e-09	3.3345e-07	7.13235	5.37482	18.6435	15.2507
Tnc	1344.43	1.05028	0.178432	5.88614	3.95321e-09	3.99222e-07	7.06881	8.73175	15.5941	18.3562
Adamts15	101.13	-2.20585	0.375702	-5.87128	4.3245e-09	4.29122e-07	2.56712	2.14636	0.509785	0.552557
Kcne1l	454.856	1.47639	0.251474	5.87092	4.33371e-09	4.29122e-07	8.93699	15.1501	36.3193	32.8375
Lxn	814.102	1.05664	0.17997	5.87121	4.32638e-09	4.29122e-07	37.205	44.0152	83.2598	91.9474
Asic4	82.5271	-2.54707	0.435756	-5.84517	5.06066e-09	4.97871e-07	5.45408	4.22057	1.02648	0.684301
Sv2c	343.74	-1.514	0.260633	-5.80892	6.28788e-09	6.10726e-07	4.41165	6.56777	2.21641	1.76168
Rnd3	932.659	1.00916	0.174931	5.76891	7.97848e-09	7.70025e-07	17.9041	21.3669	41.0511	40.8168
Hivep2	2067.81	-1.25368	0.217384	-5.76712	8.06383e-09	7.73367e-07	32.373	19.4313	11.7516	10.8506
Adarb1	653.407	-1.05857	0.184182	-5.74738	9.0635e-09	8.63808e-07	15.0028	16.8547	7.79281	8.06721
Prkca	963.691	-1.1641	0.202848	-5.73878	9.5362e-09	9.03215e-07	25.3467	24.1016	10.5073	12.4483
Fam131b	444.597	-1.45196	0.254766	-5.6992	1.20369e-08	1.13303e-06	14.9415	10.7232	5.5749	4.17013
Klf6	572.515	-1.20025	0.210958	-5.68953	1.27392e-08	1.19178e-06	16.9047	13.096	6.66973	6.9082
Kcnh3	129.953	-2.12536	0.373977	-5.68314	1.32242e-08	1.22961e-06	6.64323	4.64756	1.55376	1.13145
Zfp536	356.019	-1.32606	0.23373	-5.67346	1.39942e-08	1.29332e-06	12.2022	10.9629	4.60417	4.99114
Lgi2	243.51	-1.47793	0.260616	-5.67091	1.42041e-08	1.30481e-06	5.21945	4.566	1.93531	1.70971
Loxl3	120.453	2.19449	0.387093	5.66914	1.43515e-08	1.31046e-06	1.06002	1.81709	5.79562	7.72685
Trpc4	121.574	-2.15714	0.382144	-5.64482	1.65356e-08	1.5009e-06	6.1225	3.65671	1.07776	1.2103
Trim67	3468.7	-1.08008	0.191392	-5.6433	1.66818e-08	1.50521e-06	51.468	39.3208	24.8688	19.6586
Prkcg	249.805	-1.83771	0.326375	-5.63068	1.79499e-08	1.60069e-06	26.6064	16.4061	7.3544	5.16624
Vip	30.9096	-4.54975	0.810673	-5.61231	1.99642e-08	1.75973e-06	3.92115	4.83013	0.220104	0.166445
Rasgrp2	287.684	-1.46976	0.262468	-5.59976	2.14655e-08	1.88119e-06	62.5493	48.2164	22.7546	18.9018
Frmpd4	388.806	-1.24242	0.223097	-5.56897	2.56249e-08	2.22019e-06	5.46865	5.22842	2.49507	2.19174
Tnfrsf19	432.196	-1.2234	0.220814	-5.54042	3.01751e-08	2.59967e-06	12.103	10.2465	5.10038	4.83846
Ccdc85a	514.337	-1.30019	0.23479	-5.5377	3.06462e-08	2.61174e-06	27.1597	21.5129	11.0816	9.40939
Cntn1	2993.45	-1.10836	0.20015	-5.53764	3.06578e-08	2.61174e-06	76.2202	52.4826	34.0506	27.9266
Gpr85	796.981	-1.37422	0.248615	-5.5275	3.24827e-08	2.75183e-06	55.9223	31.1603	17.3442	17.6651
Gap43	3786.22	-1.22923	0.222886	-5.51507	3.48646e-08	2.93729e-06	441.588	264.463	174.294	138.562
Slit3	168.018	-1.63586	0.297081	-5.50647	3.6611e-08	3.05071e-06	3.71087	3.88652	1.14776	1.39073
Vstm2l	266.819	-1.42703	0.259457	-5.50007	3.79631e-08	3.1462e-06	29.3514	23.7764	9.60662	10.9523
Trpc5	74.3722	-2.54769	0.463852	-5.49247	3.9636e-08	3.26708e-06	3.22456	2.07087	0.405781	0.532837
Syt4	2636.2	-1.36529	0.248631	-5.49122	3.99165e-08	3.27251e-06	98.0761	51.5822	33.5926	26.81
Icam5	178.578	-1.77152	0.322752	-5.48879	4.04697e-08	3.30012e-06	10.4058	7.04138	2.43112	2.87589
Macrod2	493.37	-1.14237	0.208784	-5.47152	4.46191e-08	3.61913e-06	29.7196	25.5773	12.883	13.141
Rprml	42.7461	-3.47379	0.635458	-5.46659	4.5878e-08	3.70156e-06	10.8801	6.53424	0.99183	0.636391
Fam107a	188.19	-1.56347	0.286266	-5.4616	4.71865e-08	3.78709e-06	9.88024	8.60588	3.37258	3.11713
St6gal2	904.263	-1.11002	0.203348	-5.45873	4.79548e-08	3.8286e-06	21.9789	16.8223	10.1345	8.52193
Zfp804a	147.65	-1.73206	0.318996	-5.42971	5.64452e-08	4.45976e-06	4.39399	3.9448	1.42042	1.18238
Gabrb3	2349.59	-1.00258	0.184942	-5.42104	5.92525e-08	4.65743e-06	76.3801	59.0024	37.8675	32.276
1700086L19Rik	128.353	-2.01487	0.372143	-5.41423	6.15529e-08	4.81344e-06	34.5914	21.2793	6.81794	7.5907
Ppp1r1a	237.977	-1.4627	0.270776	-5.40185	6.59553e-08	5.13139e-06	28.0066	21.85	9.00303	9.81723
Fosl2	335.889	-1.33551	0.248124	-5.38245	7.34798e-08	5.68778e-06	6.35019	5.44255	2.02228	2.84955
Gabra2	1136.83	-1.42584	0.265211	-5.37625	7.60523e-08	5.85718e-06	40.8034	21.5463	10.9031	13.3375
Hcrtr2	41.6602	-3.48417	0.651438	-5.34843	8.87201e-08	6.79845e-06	3.02318	1.58692	0.17983	0.253848
Dpysl3	18601.7	-1.06565	0.200115	-5.32517	1.0086e-07	7.69009e-06	871.265	605.962	414.419	317.699
1700001L19Rik	36.6897	-3.57077	0.670913	-5.32226	1.02488e-07	7.77534e-06	4.35746	2.91985	0.272445	0.366268
St8sia5	177.957	1.64138	0.309225	5.30805	1.10806e-07	8.36473e-06	3.50887	2.5846	10.6163	9.14378
Rapgef4	356.307	-1.28652	0.2429	-5.29649	1.18051e-07	8.83119e-06	22.5581	21.5479	10.8492	7.9099
Syn2	1304.7	-1.14898	0.216937	-5.29635	1.18143e-07	8.83119e-06	49.8608	33.0844	21.3067	17.5427
Prkar2b	1400.52	-1.04316	0.197718	-5.27601	1.32028e-07	9.82095e-06	61.1194	47.7236	30.276	24.5248
Slco3a1	473.451	-1.50814	0.28621	-5.26935	1.36909e-07	1.01346e-05	24.9673	14.0578	5.60807	8.79655
Sphkap	625.974	-1.43574	0.272593	-5.26697	1.38695e-07	1.02172e-05	20.3583	10.5128	6.1093	5.77004
Kcng3	35.4876	-3.4501	0.6556	-5.26252	1.42098e-07	1.04175e-05	1.78028	1.88887	0.161926	0.186591
Cacna2d3	445.495	-1.19899	0.22807	-5.25713	1.46323e-07	1.06251e-05	15.401	11.5557	6.20383	6.00247
Stmn2	6053.71	-1.09266	0.207819	-5.25773	1.45848e-07	1.06251e-05	628.203	405.244	281.206	221.896
Tes	113.489	-2.17207	0.414001	-5.24654	1.54984e-07	1.11478e-05	10.8136	6.23751	1.78875	2.16561
Ogfrl1	388.872	-1.20036	0.229834	-5.22275	1.7629e-07	1.25619e-05	12.671	9.98938	4.92592	5.33012
Syngr1	1483.88	-1.05122	0.201364	-5.22049	1.78446e-07	1.26564e-05	56.988	40.7147	26.712	22.2307
Glra2	316.38	-1.40108	0.269644	-5.19603	2.03584e-07	1.43063e-05	12.4179	9.47357	4.97478	3.61816
Fgd3	272.704	-1.26268	0.243777	-5.17966	2.22285e-07	1.55488e-05	7.20091	7.07335	2.93727	3.24409
Insm1	702.458	1.05487	0.203826	5.17532	2.27516e-07	1.58419e-05	8.84107	12.4679	23.0084	22.7917
Rerg	55.6079	-2.85163	0.551149	-5.17398	2.29164e-07	1.58842e-05	4.11623	7.93119	1.13819	0.585794
Col12a1	246.83	1.86665	0.361247	5.16725	2.3756e-07	1.63917e-05	0.79338	1.86563	4.26384	5.79253
Itpka	35.7756	-3.34565	0.648743	-5.15713	2.50764e-07	1.72248e-05	4.15901	3.3624	0.315888	0.455005
Tmem108	302.071	-1.20023	0.233148	-5.14793	2.63383e-07	1.80104e-05	13.5522	13.6577	6.31516	5.96216
Clmp	598.676	-1.10253	0.214843	-5.13178	2.87021e-07	1.93663e-05	21.0823	18.4363	9.78183	9.31774
AI593442	322.484	-1.49586	0.291655	-5.12886	2.91498e-07	1.95817e-05	9.51713	5.53161	3.06011	2.48752
Adcy2	323.629	-1.21082	0.236942	-5.11021	3.21796e-07	2.15222e-05	8.68118	7.57956	3.82217	3.46844
Arhgef28	105.646	-2.05568	0.403635	-5.09291	3.52613e-07	2.34803e-05	2.73595	1.70936	0.57832	0.534517
March1	768.269	-1.07484	0.211099	-5.09162	3.55022e-07	2.3538e-05	27.2107	20.2542	12.3432	11.0695
Cnr1	2561.49	-1.03259	0.203406	-5.0765	3.84454e-07	2.52696e-05	54.2871	37.3051	25.8016	20.6745
Lrrfip1	534.445	-1.18583	0.233879	-5.07027	3.97242e-07	2.5998e-05	63.9272	45.4201	26.2034	23.7808
Syt1	3014.9	-1.07654	0.21345	-5.04352	4.57051e-07	2.97845e-05	91.6877	57.9364	40.7169	32.968
Frmd4b	817.008	1.03004	0.205074	5.02279	5.09267e-07	3.2906e-05	10.3089	12.3424	26.2705	21.4874
2900079G21Rik	74.7859	-2.17245	0.433183	-5.01509	5.30096e-07	3.41073e-05	9.38679	9.63796	2.43986	1.92006
Elmod1	963.006	-1.07344	0.214215	-5.01102	5.41425e-07	3.46899e-05	50.6949	36.8777	23.9082	19.2778
Cck	236.569	-1.96554	0.392506	-5.00767	5.50934e-07	3.51515e-05	92.7475	33.5191	18.5289	15.1889
Ccsap	196.494	-1.37755	0.275178	-5.00603	5.55652e-07	3.53048e-05	8.67872	9.52418	3.6005	3.66393
Gpr12	82.7997	-2.61572	0.522774	-5.00355	5.62846e-07	3.56134e-05	23.311	10.9346	4.02188	1.99509
Palmd	103.214	1.86916	0.373848	4.99979	5.73916e-07	3.61335e-05	2.42343	1.63651	7.54089	7.85719
Pdgfa	216.717	-1.33944	0.267996	-4.99798	5.7935e-07	3.6207e-05	17.6912	16.8246	6.31377	7.84011
Lancl3	90.661	-1.95885	0.392478	-4.99098	6.00726e-07	3.73897e-05	3.18365	2.67315	0.75103	0.815499
Cdh13	1208.4	-1.1702	0.234759	-4.9847	6.20589e-07	3.84689e-05	55.629	33.1716	20.6991	20.3912
Ppfibp1	302.46	-1.23157	0.247249	-4.9811	6.32245e-07	3.88754e-05	13.8347	16.1626	6.17036	7.08287
Galntl6	130.249	-1.8216	0.366301	-4.97296	6.59398e-07	4.03822e-05	10.8076	7.28927	2.64389	2.7093
Inhbb	644.945	1.11818	0.225089	4.96775	6.7735e-07	4.13157e-05	8.60408	6.08237	18.1834	14.9213
C4b	633.567	1.12439	0.22764	4.93932	7.83966e-07	4.74393e-05	5.5085	8.12574	16.1377	14.6074
Klf5	43.8623	-2.99414	0.607768	-4.92645	8.3735e-07	5.02707e-05	4.60677	4.26288	0.528061	0.62924
Snap25	1386.72	-1.11457	0.226222	-4.92689	8.35473e-07	5.02707e-05	128.886	80.1394	54.8043	45.491
Bend6	549.349	-1.17472	0.238819	-4.9189	8.70325e-07	5.20454e-05	36.9473	31.8349	18.2907	13.253
Htr1b	41.3069	-2.87854	0.588604	-4.89045	1.00604e-06	5.9926e-05	1.82992	1.82985	0.340285	0.183397
Shroom3	438.471	1.667	0.341418	4.88257	1.04711e-06	6.16502e-05	1.91911	3.92173	6.00504	13.3307
Acsl4	697.763	-1.39256	0.285591	-4.87608	1.08215e-06	6.34681e-05	25.8268	12.215	7.83777	7.23956
Dact1	719.432	-1.12319	0.230613	-4.87048	1.11326e-06	6.47945e-05	24.6999	18.1552	11.8488	8.54147
Cpne5	165.194	-1.53875	0.316268	-4.86532	1.1427e-06	6.62546e-05	11.7369	9.1399	3.07834	4.4167
Tmem35	744.258	-1.13596	0.233544	-4.864	1.15034e-06	6.62996e-05	51.0808	33.9221	21.8447	18.3404
Bmp3	69.7842	-2.26124	0.470036	-4.81079	1.50334e-06	8.52207e-05	2.15883	1.52696	0.50599	0.289875
Epha7	592.996	-1.24398	0.259804	-4.78814	1.68332e-06	9.36824e-05	25.4318	16.3379	10.8806	7.44238
Ncald	1398.53	-1.05048	0.219358	-4.78887	1.67724e-06	9.36824e-05	69.4435	46.574	32.963	25.1552
Slc29a4	675.431	-1.07972	0.22542	-4.78981	1.66942e-06	9.36824e-05	43.8711	31.3625	20.2627	16.7343
St3gal1	326.648	-1.30256	0.272794	-4.7749	1.79799e-06	9.97002e-05	9.74831	5.99616	3.15756	3.49924
Adcy5	1162.13	-1.04125	0.218723	-4.76056	1.93053e-06	0.000105515	20.2567	15.9485	10.7886	7.4286
Usp43	34.8607	-3.25172	0.683597	-4.75678	1.96703e-06	0.000107126	2.75433	1.60048	0.165311	0.315527
Slitrk4	417.84	-1.12271	0.236798	-4.74121	2.1245e-06	0.000114072	9.63644	7.23048	4.35318	3.70496
Rgs6	459.496	-1.19847	0.253443	-4.72876	2.25898e-06	0.000120867	22.7104	14.3332	8.86601	7.93037
Tmtc1	224.046	-1.34215	0.284249	-4.72173	2.33843e-06	0.000124247	4.10464	2.96499	1.47685	1.41907
Nptxr	2247.13	-1.04477	0.221374	-4.71945	2.36479e-06	0.000125211	67.2326	40.9805	30.1231	24.3683
Nrn1	194.506	1.38985	0.294868	4.71349	2.43513e-06	0.000128489	7.25609	5.92319	19.8625	16.0533
Nxph2	54.381	-2.91179	0.619485	-4.70035	2.59716e-06	0.000135631	5.39433	2.19266	0.736534	0.309431
Plekhg1	419.189	1.10848	0.236277	4.69144	2.7129e-06	0.000141191	2.94037	3.80956	6.82449	8.26766
Lrrc55	261.847	-1.22138	0.261089	-4.67804	2.89626e-06	0.000149206	9.5058	7.93717	4.19116	3.57154
Zbtb16	157.369	-1.42647	0.305113	-4.67522	2.93645e-06	0.000150768	3.34031	3.33344	1.37328	1.20257
Cntnap3	73.6343	-2.17427	0.465517	-4.67066	3.00232e-06	0.000153118	2.95695	1.67605	0.609917	0.457284
Galr1	27.6373	3.51733	0.754188	4.66373	3.10535e-06	0.000157845	0.129852	0.167393	1.99534	1.51579
Cnnm1	71.7217	-1.98136	0.426553	-4.64504	3.40006e-06	0.000171114	2.13575	1.89399	0.512931	0.547601
Scn1a	241.181	-1.19456	0.257456	-4.63987	3.48633e-06	0.000174878	3.65441	4.07289	1.81915	1.69062
Mgst3	181.435	-1.44765	0.312896	-4.62662	3.71673e-06	0.000185825	27.9258	19.2795	9.85144	8.12702
Ngef	168.106	-1.43042	0.310482	-4.6071	4.08327e-06	0.000201507	9.63884	10.4328	3.99811	3.71741
Gm3002	36.2099	-3.80231	0.826153	-4.60243	4.17596e-06	0.000205417	3.92439	2.76987	0.302272	0.201197
Pla2g4e	31.3153	-3.10258	0.678012	-4.57599	4.73964e-06	0.000232395	1.19315	1.47285	0.143231	0.180603
Prmt8	317.408	-1.25018	0.273279	-4.57475	4.7679e-06	0.000233031	17.6432	11.3962	6.91322	5.77469
Cemip	128.405	-1.56758	0.344359	-4.55216	5.30974e-06	0.000257861	3.0584	2.19203	0.962761	0.877803
Gfod1	311.601	-1.25654	0.276474	-4.54487	5.49694e-06	0.000264425	6.6308	4.22543	2.56757	2.15546
Lypd6b	143.456	-1.85596	0.40834	-4.54514	5.48979e-06	0.000264425	10.8584	6.62494	3.34093	1.69393
Klhl4	40.0181	-2.66237	0.586063	-4.54281	5.5509e-06	0.000266181	2.20885	1.74326	0.347018	0.300681
Cyr61	454.584	1.32414	0.291682	4.53966	5.63445e-06	0.000268499	6.33082	11.7992	18.1429	28.9371
Cyp46a1	283.861	-1.25282	0.276383	-4.5329	5.81807e-06	0.000276386	20.9668	13.5919	7.76158	7.32715
Col22a1	105.712	2.21244	0.488265	4.53123	5.864e-06	0.000277702	0.604976	0.611245	1.84517	4.01056
Epha6	216.189	-1.24005	0.274015	-4.52548	6.02597e-06	0.000283611	7.7416	8.49016	3.2804	3.86024
Ampd3	395.339	1.09392	0.242557	4.50997	6.48369e-06	0.000302354	5.51643	6.45443	15.394	11.0657
Ppp1r1b	167.916	-1.32469	0.294013	-4.50557	6.61951e-06	0.000307747	18.1234	16.4873	7.14466	7.20382
Ajap1	280.112	-1.16716	0.259167	-4.5035	6.68438e-06	0.000309818	16.6634	13.4256	6.57674	7.36799
Eomes	76.2036	2.26895	0.504231	4.49981	6.80128e-06	0.000314281	0.389881	1.11476	4.11352	3.34009
Sh3gl2	757.691	-1.01262	0.225093	-4.4987	6.83718e-06	0.000314985	51.3028	33.342	21.5853	22.0718
Gbp6	387.02	1.11247	0.247469	4.49538	6.94447e-06	0.000318965	4.32682	6.59509	11.2245	13.2603
Grb14	206.482	-1.35075	0.30072	-4.49171	7.06535e-06	0.000323542	19.2817	13.6478	5.90793	7.61311
Bub1b	266.043	1.27322	0.283641	4.48886	7.16065e-06	0.000325948	5.19921	7.42097	12.5248	19.1489
Chst1	609.706	-1.10109	0.246177	-4.47278	7.72105e-06	0.000350412	34.8796	21.3941	14.6606	12.623
Tmem150c	418.053	-1.20593	0.269969	-4.46692	7.93523e-06	0.000359063	32.9315	22.394	12.9906	11.9547
Klhdc8b	227.301	-1.1644	0.261339	-4.45551	8.36938e-06	0.000375367	19.3857	18.0682	9.12527	8.23606
Pdk1	464.711	-1.10632	0.249034	-4.44244	8.89451e-06	0.000396586	21.36	23.1653	11.0936	10.3259
Gpr6	33.6516	-3.08755	0.695428	-4.43978	9.00492e-06	0.000400338	3.3938	3.83521	0.278332	0.608046
Npy1r	83.4025	-1.79558	0.406511	-4.41704	1.0006e-05	0.000443551	3.94567	3.10487	1.01845	1.11373
Rras2	301.667	-1.359	0.308435	-4.40613	1.05235e-05	0.000462458	21.0029	12.6938	6.82833	6.85312
Ntf3	20.4984	-4.82894	1.09961	-4.3915	1.12571e-05	0.000490458	5.43508	1.53276	0.127775	0.128833
F730043M19Rik	79.4398	-1.84603	0.422078	-4.37366	1.22178e-05	0.000526299	8.65899	6.53459	2.43062	1.98115
Bmp6	149.905	1.58375	0.362314	4.37122	1.23557e-05	0.000529246	1.72638	3.16964	6.01259	9.19349
Alk	189.354	1.41651	0.325353	4.35375	1.33827e-05	0.000566869	2.06629	1.19769	4.64675	4.43282
Cpne7	29.5171	-3.22868	0.743791	-4.34084	1.41936e-05	0.000597896	3.8784	2.21425	0.284001	0.404165
Arhgdig	242.456	-1.33631	0.308053	-4.33793	1.43833e-05	0.000604219	44.7479	26.2783	12.971	16.3994
2010300C02Rik	63.8845	-2.17512	0.502373	-4.32969	1.49321e-05	0.000621029	2.91162	2.14593	0.686998	0.472287
Kcnk12	45.4288	-2.39968	0.554215	-4.32987	1.49198e-05	0.000621029	4.03609	3.26258	0.799115	0.636104
Tap1	246.084	1.10866	0.256643	4.31987	1.56123e-05	0.000644276	4.54507	5.1683	11.1759	10.5552
Rapgef5	264.528	-1.10377	0.255685	-4.3169	1.58235e-05	0.000648638	7.93091	6.98509	3.87478	3.32375
Zfp365	472.67	-1.03544	0.239966	-4.31494	1.59649e-05	0.000652677	20.1215	27.1636	10.6566	13.2653
Sulf1	131.107	2.04076	0.475232	4.29424	1.75291e-05	0.000712509	0.426606	1.20922	3.563	3.24869
Rpl30-ps9	53.8884	-2.26381	0.527686	-4.29007	1.78616e-05	0.000722471	76.1674	49.0311	11.2903	16.2718
Inppl1	668.633	1.02359	0.238875	4.28504	1.82703e-05	0.000735103	12.2664	19.4762	36.9899	29.6164
Ikzf2	162.073	1.44704	0.337773	4.28406	1.83511e-05	0.000736411	1.66726	1.25578	4.99205	3.29238
Kctd16	81.1626	-1.72617	0.403249	-4.28065	1.86348e-05	0.000745521	9.23881	8.04368	2.79636	2.62728
Myo5b	111.107	-2.13872	0.500663	-4.27178	1.9392e-05	0.000768072	8.24619	7.14801	0.812049	3.09503
Gm5796	13.2131	-7.60257	1.78084	-4.26909	1.96271e-05	0.000775372	2.32425	0.780227	0	0
Adamts5	139.992	1.38114	0.324604	4.25485	2.09191e-05	0.000820041	0.703174	0.859256	2.322	1.88418
Epha8	75.332	-1.78079	0.419177	-4.2483	2.15395e-05	0.000839644	2.16709	2.34452	0.566163	0.799192
Satb2	1856.07	-1.01412	0.239192	-4.23979	2.23731e-05	0.000867917	85.2381	46.153	35.5345	32.1592
Sprn	223.636	-1.38646	0.327052	-4.23927	2.2425e-05	0.000867917	13.5961	8.08935	5.06345	3.55157
Rnf152	440.812	1.1026	0.260549	4.23184	2.31785e-05	0.000888062	3.66025	2.28069	7.40448	5.84353
Shisa2	116.964	1.53834	0.364692	4.21819	2.46276e-05	0.000934195	1.95562	1.46806	5.55483	4.77571
Exoc6	318.732	-1.00983	0.239907	-4.20925	2.56223e-05	0.000969516	14.5098	11.7862	6.98615	6.57828
Pgbd5	316.739	-1.32125	0.314026	-4.20746	2.58256e-05	0.000974787	19.7185	10.3048	5.95628	6.56504
6430584L05Rik	20.7766	-3.40703	0.810339	-4.20446	2.61709e-05	0.000982956	2.31475	2.23412	0.173177	0.274388
Kcnq5	266.553	-1.02399	0.244306	-4.19141	2.7723e-05	0.00103109	7.55114	7.05747	3.48528	3.9875
Stx1a	734.469	-1.14034	0.272769	-4.18059	2.90754e-05	0.00107614	78.0261	42.8786	32.2933	24.7008
Spock3	326.053	-1.16681	0.279621	-4.17283	3.00838e-05	0.00110276	16.7815	10.9597	7.3061	5.51631
Golga7b	308.425	-1.20723	0.291544	-4.14083	3.46053e-05	0.00125642	17.3972	9.94331	6.56875	5.75315
Chst8	23.7245	-3.27647	0.79506	-4.12103	3.7718e-05	0.00135972	4.17028	2.99926	0.205094	0.607997
Npr3	57.6456	-2.13696	0.519262	-4.11538	3.86545e-05	0.001385	1.36167	0.886791	0.18452	0.350277
Tom1l1	235.351	1.07811	0.261984	4.11516	3.86917e-05	0.001385	5.16273	5.1977	9.92024	12.8291
Penk	63.943	-1.90188	0.462586	-4.1114	3.93266e-05	0.00140443	7.9956	8.05585	1.75314	2.72035
Arsg	54.1612	2.00718	0.489388	4.10142	4.10622e-05	0.00146293	0.790037	1.04248	3.65727	3.95768
Necab2	155.993	-1.27007	0.31104	-4.0833	4.43998e-05	0.00154728	14.0951	12.873	6.49331	5.09336
Rpl23a-ps3	30.0058	6.61477	1.62004	4.08308	4.44428e-05	0.00154728	5.03649e-07	2.09482e-08	1.68489	7.13666
Arid5b	212.003	-1.07435	0.264223	-4.06606	4.78141e-05	0.00165709	5.056	5.20586	2.60118	2.4513
Cxcr4	201.86	1.14648	0.282819	4.05376	5.03999e-05	0.0017232	6.1292	5.73475	14.3584	12.8835
Mtus2	276.903	-1.03551	0.255925	-4.04617	5.20629e-05	0.00176969	12.6653	9.80627	5.29938	6.12603
Myh8	27.9156	-3.25891	0.806652	-4.04005	5.34407e-05	0.00180691	0.548688	1.23209	0.0657205	0.11558
Peak1	541.014	-1.02016	0.252491	-4.04039	5.33627e-05	0.00180691	9.86843	10.404	6.57455	3.83937
AW047730	222.071	-1.12122	0.27782	-4.03577	5.4423e-05	0.001832	17.8418	23.6677	10.3718	9.34039
Grp	17.6893	-4.67189	1.16564	-4.00799	6.12368e-05	0.0020226	8.43033	2.70288	0.44135	0
Lpl	207.063	-1.39446	0.348361	-4.00292	6.25665e-05	0.0020562	9.19674	6.72904	2.19732	4.14532
Heg1	569.282	1.22506	0.306086	4.00233	6.27223e-05	0.00205689	2.93866	5.53534	7.47109	13.1134
Crhr1	31.485	-2.62894	0.659544	-3.98599	6.7198e-05	0.00218954	2.48623	1.74759	0.290746	0.423445
Gm2974	73.8778	-2.17789	0.54676	-3.98327	6.79747e-05	0.00221012	11.6758	4.31825	2.53888	1.2101
Cnih3	180.674	-1.29004	0.324617	-3.97403	7.06657e-05	0.00229273	13.1515	12.0116	6.43986	4.25121
Msra	231.391	-1.1884	0.299171	-3.97231	7.11797e-05	0.00229962	27.9594	18.9984	11.9415	9.45664
A830018L16Rik	238.04	-1.0747	0.270732	-3.96962	7.19875e-05	0.0023159	12.3058	9.61683	5.87914	4.95996
Abi3bp	34.241	2.73565	0.690941	3.9593	7.51685e-05	0.0024039	0.113185	0.210264	1.21218	1.01145
Drd2	82.3237	-1.61041	0.406749	-3.95922	7.51959e-05	0.0024039	6.78863	7.45849	2.43577	2.40137
Sostdc1	40.5345	2.33656	0.591546	3.94992	7.81757e-05	0.00248873	0.715666	0.480506	3.48368	2.80053
Sstr2	163.57	1.21609	0.307923	3.94935	7.83643e-05	0.00248954	4.41877	3.98869	10.2845	10.0221
Crb2	257.477	1.20904	0.306356	3.94653	7.92928e-05	0.00250339	1.45213	2.07945	3.18738	5.33334
Thrb	121.667	-1.38592	0.351724	-3.94037	8.13573e-05	0.00255271	2.82155	2.12152	1.00483	0.961786
Gfra2	247.364	1.18015	0.300183	3.93145	8.44362e-05	0.00264353	4.64181	2.74813	9.53838	7.85524
Nfil3	237.843	-1.09136	0.277789	-3.92872	8.53981e-05	0.00265848	13.9808	10.652	6.59756	5.40239
Mctp1	118.377	-1.392	0.3545	-3.92665	8.61355e-05	0.00267511	3.5368	3.31464	1.23504	1.4845
Hmox1	405.504	1.1136	0.283724	3.92494	8.67498e-05	0.00268871	10.1429	16.5536	22.1699	37.9666
Ets2	184.132	-1.11583	0.284746	-3.91866	8.9041e-05	0.00273747	8.00433	6.6927	3.44507	3.60652
Gm2115	242.367	1.25909	0.323288	3.89464	9.83453e-05	0.00298739	1.23417	2.48945	3.77035	5.39438
Slc18a3	15.6877	6.48527	1.66668	3.89114	9.97745e-05	0.00302477	0	0.0336739	1.81453	1.19753
Ucp2	43.5875	2.24249	0.577484	3.88321	0.000103085	0.00310662	1.42354	1.46267	7.03963	7.26063
Cygb	244.417	1.13352	0.29238	3.87688	0.000105805	0.00316356	6.60818	4.44118	14.3552	10.8118
Homer2	555.621	-1.18583	0.306192	-3.87283	0.000107579	0.00320406	18.8459	17.6637	4.97613	11.9606
Nfkbiz	125.843	1.571	0.406483	3.86487	0.00011115	0.00329111	0.726191	1.81169	4.00522	3.75053
Baiap2	191.179	-1.23186	0.318999	-3.86166	0.00011262	0.00331156	12.6928	12.5946	4.34945	6.89449
Tshz2	486.159	-1.24617	0.323541	-3.85165	0.000117325	0.00343395	15.8715	6.58781	5.40174	4.46251
Gm28911	14.2178	-6.59968	1.71652	-3.84481	0.000120647	0.00351096	30.2507	38.5772	0	0
Gm10419	94.5638	-1.51234	0.393409	-3.84419	0.000120951	0.00351311	7.29604	7.64712	2.09852	3.4181
Chml	142.109	-1.35085	0.351624	-3.84175	0.00012216	0.00353477	3.27874	3.78732	1.06292	1.84259
Tspan15	210.851	1.03372	0.269414	3.83693	0.000124582	0.00358221	2.67018	3.14101	5.72558	6.64009
Synpo2	271.205	1.29375	0.337997	3.82771	0.000129342	0.00368661	1.36827	2.79392	3.78351	6.80834
Lsm11	463.167	-1.00157	0.263939	-3.79471	0.000147815	0.00409823	11.2017	6.5004	4.35949	4.85427
Car12	80.6897	1.74302	0.460465	3.78535	0.000153495	0.00423263	0.786626	0.761756	2.98294	2.38753
Fam196b	115.926	1.29859	0.345411	3.75955	0.000170222	0.00464349	0.83297	1.06631	2.28179	2.55971
Has3	84.0301	-1.57209	0.420009	-3.74299	0.00018184	0.00493394	2.55714	1.62528	0.628386	0.838574
Clvs2	81.4588	-1.94626	0.522271	-3.72652	0.000194139	0.00521202	13.4833	4.96332	2.37491	2.63192
Mal2	221.827	-1.20142	0.322703	-3.723	0.000196871	0.00527607	12.4726	7.23478	5.04676	3.8593
Coro2a	189.031	-1.16988	0.314443	-3.72049	0.000198834	0.00531001	8.26417	6.54426	3.61111	3.23155
Hs6st2	530.212	-1.02714	0.276201	-3.71883	0.000200147	0.00532635	24.4063	13.7767	10.5603	8.92109
Dlx1as	47.2594	-1.95021	0.525149	-3.71364	0.000204301	0.00538064	18.9305	17.106	5.56098	4.36139
Cish	88.0962	-1.69733	0.458618	-3.70097	0.000214775	0.005637	11.1895	7.0478	1.83489	4.21458
Lhcgr	37.4789	2.28619	0.619598	3.68979	0.000224444	0.00584978	0.501173	0.348369	2.69944	1.59554
Il1rapl1	150.756	-1.1292	0.30618	-3.68804	0.000225992	0.00586082	2.60463	2.94428	1.31275	1.31462
Gpc3	44.9396	-2.01696	0.548368	-3.67811	0.000234969	0.00606268	3.46515	2.82918	0.741814	0.87638
Gm2956	21.5189	-3.03523	0.8277	-3.66706	0.000245354	0.00627753	5.6164	8.6412	0.995776	0.75166
Osmr	177.493	1.21529	0.331806	3.66266	0.000249612	0.00636305	1.19942	2.13768	3.43328	4.64332
Lrrc3	188.21	-1.12297	0.307076	-3.65698	0.000255201	0.00647515	5.87867	4.02641	2.51298	2.2158
Gm9916	44.1588	-2.1527	0.588953	-3.65514	0.000257045	0.0065111	4.85963	7.03317	0.781411	2.00552
Col23a1	64.3339	-2.19362	0.601587	-3.64639	0.000265951	0.00668121	4.28002	1.39447	0.387879	0.933869
Decr1	215.699	1.01638	0.278724	3.64654	0.00026579	0.00668121	3.16787	3.83525	6.25871	8.46008
Chrna5	81.4911	1.6306	0.447671	3.6424	0.000270113	0.0067746	1.63989	0.792749	4.28457	3.56752
Ccdc3	61.2003	1.69725	0.466555	3.63784	0.000274938	0.00687299	0.702102	1.0861	2.83758	3.1591
Col11a2	200.742	1.33975	0.369066	3.63012	0.000283286	0.00704702	2.22287	2.84111	9.32142	3.96843
Larp6	106.793	-1.35578	0.373579	-3.62917	0.000284332	0.00706154	6.68915	4.59097	2.47712	2.10327
Ackr3	139.439	1.18269	0.325934	3.62861	0.000284954	0.00706392	2.00956	1.95071	4.4594	4.8811
Egln3	181.986	1.0356	0.285493	3.62741	0.000286281	0.00706392	2.98659	3.54131	6.49426	7.38523
Rbm24	93.3341	-1.36549	0.376421	-3.62758	0.000286093	0.00706392	3.56605	3.48485	1.23493	1.61138
Gulp1	102.105	1.42772	0.394585	3.61829	0.000296553	0.00725866	1.84592	2.95494	5.32104	8.0632
6330403L08Rik	144.823	-1.16649	0.323245	-3.6087	0.000307739	0.00747248	3.17482	2.37451	1.32147	1.25857
Sema3d	73.1817	-1.69032	0.46927	-3.60201	0.000315762	0.00763083	1.94528	1.5473	0.57526	0.549402
Rbms1	219.843	1.06721	0.296987	3.59347	0.000326307	0.00786076	4.55884	7.52499	11.6688	14.3493
Tgfbr3	66.7055	1.63008	0.453754	3.59244	0.0003276	0.00787945	0.435934	0.661265	1.85775	1.60586
Kcnh4	56.6972	-1.72492	0.48179	-3.58023	0.000343293	0.00821802	1.97457	1.63815	0.555559	0.580906
Vit	174.944	1.02964	0.28826	3.57191	0.000354381	0.0084569	3.05547	3.45979	6.75036	7.03995
Apold1	82.4908	-1.7152	0.483913	-3.54444	0.000393448	0.00924451	1.6893	2.79109	0.477287	0.941569
1500015O10Rik	95.3818	1.43431	0.406111	3.53182	0.000412714	0.00962248	3.26232	5.94714	11.9654	13.743
Prkd2	86.7652	1.4787	0.418677	3.53184	0.000412679	0.00962248	1.57417	2.07802	4.41586	6.22244
Tmem28	141.489	-1.18412	0.335504	-3.52937	0.000416544	0.00968275	4.67536	3.45551	2.0864	1.62737
Egr3	31.6987	-2.42181	0.68876	-3.51618	0.000437796	0.0101043	5.07799	2.32913	0.540456	0.90822
Lingo3	148.799	-1.09796	0.312295	-3.51579	0.00043845	0.0101043	5.68564	4.58664	2.48395	2.50452
Stac2	149.135	1.19177	0.33886	3.517	0.00043645	0.0101043	3.16407	2.9839	7.23719	7.35285
Ust	166.233	-1.03367	0.294309	-3.51218	0.000444446	0.0102069	3.83839	4.10518	2.12718	1.89247
Palm3	48.6582	-1.81921	0.5185	-3.50861	0.000450458	0.0103294	4.74312	3.6069	1.15679	1.30491
Myo18b	18.1729	-3.04822	0.873849	-3.48826	0.000486173	0.0109995	0.730045	0.591101	0.115298	0.056257
Tshz3	197.858	-1.1817	0.33979	-3.47774	0.000505666	0.0113396	6.28137	3.31739	2.20586	2.21329
Snx7	94.4815	-1.33284	0.383445	-3.47596	0.000509025	0.0113981	8.15576	7.85614	2.8696	3.74013
Nkx6-2	18.8624	2.95112	0.852346	3.46234	0.000535491	0.0119175	0.315664	0.271283	1.92694	2.81385
Cadps2	164.671	-1.05589	0.305159	-3.46014	0.0005399	0.0119839	4.301	4.57632	1.85336	2.61505
Ddit4l	343.645	1.01379	0.294068	3.44748	0.000565848	0.0125052	7.77602	15.2009	20.0057	27.9271
Hs3st1	145.819	-1.08114	0.313673	-3.4467	0.000567469	0.0125229	11.3004	11.407	5.10741	6.04742
Col18a1	97.1831	1.70205	0.49542	3.43557	0.000591306	0.0129552	0.613296	0.872774	1.20036	3.90561
Gm29260	130.948	1.11489	0.325788	3.42215	0.000621281	0.0134382	2.42601	2.61282	5.81974	5.49296
Rassf4	103.657	1.60625	0.470055	3.41715	0.000632804	0.013668	0.590293	1.9723	3.24357	4.66448
Htr7	34.3617	-2.03364	0.598151	-3.39987	0.000674177	0.0144389	1.96185	1.79041	0.525432	0.426367
Fam53b	292.106	1.0841	0.319015	3.39829	0.000678094	0.0145025	3.63713	7.83859	13.0669	11.7803
Lca5	148.974	1.19696	0.353517	3.38587	0.000709523	0.015069	2.75958	4.25633	6.2246	10.549
Bhlhe40	218.849	-1.01548	0.300361	-3.38086	0.000722585	0.0152613	12.8669	12.4938	5.41388	7.67223
DXBay18	14.1266	5.81085	1.7249	3.3688	0.000754973	0.0157531	0	0	0.304163	0.289561
Sema3a	248.193	-1.00381	0.29798	-3.36873	0.000755164	0.0157531	8.36049	5.35922	3.56134	3.54886
Col6a1	71.4418	-1.42222	0.424598	-3.34957	0.000809369	0.0167165	2.77588	2.5029	1.00744	1.03807
Rnd1	145.218	-1.10918	0.331167	-3.34931	0.000810117	0.0167165	9.52617	9.69608	5.60854	3.65665
Nfatc2	68.8941	1.42285	0.426702	3.33452	0.000854478	0.017327	0.804951	0.956876	2.44728	2.43117
Abhd3	172.707	1.00305	0.300912	3.33336	0.000858035	0.0173761	4.87426	4.69719	11.0133	8.88122
Kcnj11	234.502	1.37506	0.412794	3.33111	0.000865009	0.0174171	7.89056	3.50237	20.2058	10.389
Kcnq4	66.1229	-1.46266	0.440556	-3.32003	0.000900093	0.0179574	2.35004	2.36496	0.817776	0.958531
Syt10	35.1194	-2.14045	0.644755	-3.31978	0.000900872	0.0179574	1.72907	2.62764	0.355088	0.671303
Pi15	114.364	1.32911	0.401194	3.31288	0.000923402	0.0183346	0.413821	0.924029	1.50355	1.9638
Htr1a	109.542	-1.14878	0.34832	-3.29806	0.00097357	0.0192057	2.73133	2.74088	1.37709	1.18022
Lmln	196.997	-1.01693	0.3084	-3.29745	0.000975675	0.0192223	8.47695	6.00159	4.29292	3.13368
Emp1	95.7162	1.69237	0.515231	3.28468	0.001021	0.0199605	0.579815	2.23969	3.49233	5.82659
Gm3488	47.6301	-1.75014	0.535428	-3.26868	0.00108051	0.0209894	6.2265	3.93014	1.4725	1.70319
Col2a1	64.4715	1.53111	0.470625	3.25335	0.00114052	0.0218765	0.616364	0.787381	1.88678	2.32927
Fst	113.471	-1.47846	0.454443	-3.25335	0.00114052	0.0218765	8.40745	3.34768	2.73319	1.6535
Mgat4a	291.584	-1.01658	0.312895	-3.24896	0.00115829	0.0221337	9.19185	6.45185	5.13663	2.92133
Adamtsl3	93.5274	1.94959	0.602502	3.23582	0.00121294	0.0230337	0.265277	1.14936	1.4804	4.07456
Col19a1	42.4973	-1.85632	0.574039	-3.23379	0.0012216	0.0231405	1.70634	1.13073	0.369832	0.44685
Nrsn1	146.119	-1.16485	0.360986	-3.22685	0.00125162	0.023592	10.2952	6.92882	4.95341	2.99877
Rxrg	73.4247	-1.37865	0.427945	-3.22157	0.00127492	0.0239008	4.10265	5.19226	1.69806	2.0179
Ssc5d	62.0322	1.65229	0.513005	3.2208	0.00127831	0.0239119	0.504461	0.916149	1.77864	2.92049
Ncaph	171.065	1.04357	0.32416	3.2193	0.00128505	0.0239557	2.73376	4.09656	5.90268	8.72478
Gm21887	245.173	-1.09936	0.342092	-3.21362	0.00131072	0.0243153	106.643	58.5379	30.3598	50.2171
Calb1	74.2471	-1.6426	0.5119	-3.20882	0.00133279	0.0246051	8.85556	4.84902	1.50402	3.15064
Cds1	171.858	-1.03794	0.323893	-3.20457	0.00135265	0.0249414	7.48504	4.69051	3.28246	2.86835
Adamts9	203.792	1.04031	0.324892	3.20201	0.00136474	0.0250735	0.956019	1.74041	2.34801	3.40847
Gm2163	28.2878	-2.42097	0.756241	-3.20132	0.00136801	0.0251032	1.09583	1.14012	0.224846	0.214239
Tshr	86.4821	-1.26642	0.395704	-3.20041	0.00137231	0.0251377	2.54769	2.30193	1.01861	1.07431
Vangl1	105.402	1.20204	0.379461	3.16775	0.00153621	0.0274156	1.88075	2.21865	3.7051	6.15469
Mxra8	91.6276	1.35715	0.429177	3.16221	0.00156579	0.0278442	2.25545	4.84739	10.1867	8.35886
Spata6	121.423	1.35483	0.42882	3.15945	0.0015807	0.0280569	3.27402	9.28146	14.4401	17.9964
Inhba	15.0403	-3.041	0.963061	-3.15764	0.00159051	0.0281039	2.41329	1.51415	0.274716	0.221593
Thbs1	341.815	1.02653	0.326117	3.14772	0.00164547	0.028941	2.16139	3.7159	4.27001	8.13208
Tmem74	83.0033	-1.30728	0.417258	-3.13303	0.0017301	0.0300139	8.72693	5.80077	3.09993	3.00984
Fzd5	93.451	1.17916	0.376795	3.12944	0.00175142	0.0302804	0.579438	0.74344	1.44588	1.66307
Fmod	39.9035	2.28052	0.72922	3.12735	0.00176392	0.0303767	0.0475108	0.510389	1.10075	1.66381
AW551984	257.26	-1.0739	0.343639	-3.12508	0.00177758	0.0304907	12.3189	5.38139	4.57482	4.16267
Pcdha4	190.191	-1.16858	0.3739	-3.12537	0.00177583	0.0304907	6.0817	3.04789	2.64683	1.56745
Bgn	112.6	1.13035	0.362323	3.11973	0.00181017	0.0309107	3.70535	4.78866	10.6231	8.59968
Tmem200a	128.905	-1.09463	0.350845	-3.11997	0.00180872	0.0309107	4.06136	2.62595	1.6596	1.59814
Col5a1	187.614	1.05053	0.337848	3.10947	0.00187421	0.0317553	1.30772	1.18182	2.3226	3.03571
Slc24a4	158.908	1.10953	0.35703	3.10767	0.0018857	0.0318793	2.8085	1.60963	5.75675	4.11962
Smyd4	109.346	-1.09587	0.354785	-3.08883	0.00200944	0.0336725	4.54981	5.82404	2.72477	2.26867
Ahnak2	39.1346	-1.78392	0.578798	-3.08212	0.00205535	0.0342536	0.921098	1.06015	0.215235	0.384546
Col8a2	32.6957	2.48063	0.805293	3.0804	0.0020672	0.0343759	0.0503602	0.270499	0.412132	1.48005
Hist1h4n	19.461	3.04483	0.988863	3.07912	0.00207613	0.0344493	0	2.73915	10.7345	10.8234
Casc5	238.107	1.10119	0.358914	3.06812	0.00215407	0.0356263	1.28655	2.02445	2.35644	5.10778
Kank4	22.4563	2.78884	0.910053	3.06449	0.00218045	0.0359455	0.0603804	0.2512	0.492219	1.73703
Gm3411	44.6675	-1.67594	0.547249	-3.06248	0.00219512	0.0361094	2.43574	2.76578	1.01536	0.640925
Fignl1	115.837	1.10046	0.360135	3.0557	0.00224539	0.0365811	2.1942	3.36734	6.59818	5.7076
Rai2	96.5216	-1.12257	0.367642	-3.05344	0.00226233	0.0367786	4.90715	4.55992	2.14256	2.37559
Pdyn	103.853	1.3107	0.429469	3.0519	0.002274	0.0368112	2.82253	2.1658	8.48763	4.27896
Kctd4	178.029	-1.0075	0.330927	-3.04449	0.00233075	0.037569	8.94491	5.24135	3.94211	3.39946
Lockd	66.4864	1.4618	0.480331	3.04331	0.00233991	0.0376385	2.78785	2.17809	6.27232	7.77685
Pappa2	29.6651	2.58383	0.853703	3.02662	0.00247306	0.0396132	0.128778	0.623665	0.973494	2.23743
Slc35f2	76.4396	-1.42097	0.471611	-3.01301	0.00258672	0.0412603	5.15574	2.48607	1.69573	1.27456
Oprd1	25.8404	-2.09188	0.695046	-3.0097	0.00261506	0.041582	0.762434	0.976091	0.210166	0.211906
Chtf18	59.678	1.3661	0.454368	3.00659	0.00264194	0.0418348	1.48747	1.60185	4.08464	4.18413
1110002E22Rik	15.219	-3.08122	1.02542	-3.00482	0.00265734	0.0418713	0.262019	0.179615	0.0459065	0.00771444
Rad54l	112.921	1.32583	0.444093	2.98549	0.00283127	0.0441001	1.49225	2.57287	3.02857	7.74448
Synm	200.694	-1.02332	0.342902	-2.98429	0.0028424	0.0441092	5.28665	3.00195	1.763	2.51156
Tecta	49.0364	1.53946	0.515803	2.98459	0.00283955	0.0441092	0.247122	0.303397	0.852827	0.802889
Slc6a7	19.7175	-2.55123	0.855516	-2.9821	0.00286277	0.0443643	1.50122	0.592902	0.185883	0.187423
Kcnc2	109.752	-1.32956	0.446469	-2.97795	0.00290179	0.0448777	3.14644	1.26753	0.93747	0.89613
Fbln5	30.3643	2.06632	0.69427	2.97624	0.00291805	0.0450378	0.110898	0.158845	0.440939	0.732266
Gm15663	79.6628	1.20003	0.405448	2.95975	0.00307884	0.046844	1.54916	1.21377	3.48463	3.12808
Ajuba	119.185	1.30732	0.443202	2.94972	0.00318058	0.0477369	0.862042	1.87848	2.21615	4.80264
Cenpa	168.706	1.08424	0.367921	2.94693	0.00320948	0.0479817	5.57838	11.2549	15.9477	20.7109
Gm13716	88.7769	-1.17864	0.400617	-2.94205	0.00326042	0.0484583	13.5842	12.5082	6.96837	4.96671
Lgi4	63.0446	1.32126	0.449909	2.93672	0.00331703	0.049013	1.30089	1.26723	2.94229	3.73907
Gm26604	24.9176	2.0895	0.713846	2.9271	0.00342139	0.0501661	0.384798	0.456703	1.6922	1.89504
Npy2r	24.0316	-2.39367	0.818436	-2.92468	0.00344807	0.0504603	1.15424	1.18622	0.387393	0.0651002
Klf4	79.5041	1.45225	0.497637	2.91828	0.00351967	0.0512132	1.72639	0.565665	3.4049	2.97535
Rec8	70.2158	1.56552	0.537802	2.91096	0.00360324	0.0521803	1.41707	3.14326	7.79559	6.01387
1500035N22Rik	12.7014	-3.18758	1.09637	-2.90739	0.0036446	0.0525301	2.81777	2.01801	0.329518	0.221498
Ryr1	87.6185	1.15989	0.399441	2.90378	0.00368682	0.053088	0.355699	0.484109	0.875231	1.06723
Tmem196	23.5536	-2.21683	0.764407	-2.90007	0.00373077	0.0536197	3.73138	2.41473	0.93865	0.391989
Htra3	38.4775	1.64335	0.566979	2.89844	0.00375029	0.0537482	1.83516	2.06045	6.16845	6.48196
2900055J20Rik	29.9063	-1.88329	0.652324	-2.88705	0.00388875	0.055111	8.22869	5.70306	2.0953	1.83097
Igsf1	61.6389	1.34312	0.466822	2.87716	0.00401276	0.056658	0.85686	0.791817	2.33724	1.98824
Ankrd35	21.6395	-2.27449	0.791373	-2.87411	0.0040517	0.0571548	1.23915	0.736248	0.235883	0.190269
Rgs10	58.4654	-1.3261	0.462586	-2.86672	0.00414752	0.0576218	9.65123	11.4723	3.96501	4.77728
Id1	128.784	1.0386	0.364383	2.85031	0.00436763	0.0601101	7.18547	7.71904	11.7419	20.1667
Dab2	89.519	1.39942	0.492021	2.84422	0.00445199	0.0611056	0.939967	2.71077	3.71912	5.91987
Mfap4	28.6145	2.03503	0.715641	2.84365	0.00446002	0.0611609	0.684134	0.88898	2.01491	4.79656
Ly6g6e	19.6827	2.4218	0.853674	2.83692	0.0045551	0.0621295	0.757202	1.00146	6.08985	3.91822
Cdh23	44.2493	1.76423	0.623353	2.83022	0.0046516	0.0630508	0.505291	0.68061	2.52562	1.68442
Gem	98.3721	1.04773	0.37165	2.81913	0.00481537	0.0649819	2.04945	2.26954	4.36624	4.89897
L3mbtl4	14.967	-2.82324	1.00363	-2.81304	0.00490763	0.0659352	1.87397	0.572313	0.162605	0.201913
Gm26794	28.7016	-1.88805	0.67276	-2.80642	0.00500951	0.0671266	0.763795	0.962375	0.225756	0.249613
Tmem132d	70.308	1.23815	0.441629	2.80361	0.00505343	0.0675816	0.525547	0.891342	1.78231	1.62356
Klhl14	28.28	-1.89075	0.675219	-2.8002	0.00510712	0.0679208	1.01738	0.756554	0.229452	0.269911
Lect1	40.631	1.81474	0.64891	2.79659	0.00516448	0.0684574	0.396917	1.53942	3.20277	3.86858
Slc13a3	105.307	-1.0456	0.374539	-2.79169	0.00524329	0.0689643	5.90566	5.74377	2.57945	3.30484
Rxfp3	121.436	-1.20201	0.431123	-2.78809	0.005302	0.0694589	4.35752	2.01317	1.80941	1.06573
Ehd2	104.364	1.13512	0.407504	2.78555	0.00534374	0.0697271	1.17232	2.51874	3.70154	4.56156
Tlr3	212.472	1.01315	0.363707	2.78561	0.00534263	0.0697271	1.78037	3.99552	6.39865	5.57263
Nnmt	22.851	-2.17588	0.783516	-2.77708	0.00548504	0.0714273	3.78647	3.12552	1.17129	0.436761
Fxyd7	44.7366	-1.4557	0.526341	-2.7657	0.00568011	0.0734656	12.4457	10.3629	4.7793	3.85922
Gpr22	52.6978	-1.58172	0.571984	-2.76533	0.00568661	0.0734874	3.00093	1.32744	0.975346	0.546347
Filip1	26.3768	-1.93815	0.702815	-2.7577	0.0058209	0.0748422	1.39429	1.09213	0.304729	0.369021
Osbpl3	61.7984	-1.27683	0.464116	-2.75111	0.00593944	0.0761682	2.66863	2.96543	1.05955	1.35457
C1ql3	91.7375	-1.10622	0.403583	-2.741	0.0061252	0.0777078	5.16921	3.50998	1.71847	2.48926
9930014A18Rik	49.6097	-1.39051	0.507551	-2.73964	0.00615068	0.0779001	1.76672	1.48542	0.523894	0.762457
Pdgfb	37.4878	-1.72841	0.63159	-2.7366	0.00620783	0.0782988	2.27138	0.986987	0.590935	0.43333
Angel1	79.5332	-1.32944	0.489045	-2.71844	0.00655897	0.0812238	5.08781	2.40906	2.02617	1.05756
P3h2	17.9077	2.33175	0.860644	2.70931	0.00674241	0.0827818	0.629469	0.99768	3.18384	5.24052
Gm3752	80.319	-3.13823	1.16186	-2.70104	0.00691239	0.0846643	9.40452	10.7856	0.400851	2.03272
Gm4841	16.2382	-2.3884	0.885745	-2.69649	0.00700752	0.0855764	1.08634	0.723767	0.147504	0.225376
Gm5859	51.6056	-1.40404	0.520847	-2.69569	0.00702422	0.0855764	2.48918	3.22728	0.762373	1.50122
Vgll3	21.5319	2.13812	0.793036	2.69612	0.00701514	0.0855764	0.155527	0.214812	0.681742	1.01749
Etl4	134.944	-1.11341	0.413345	-2.69366	0.00706723	0.0860082	5.14775	5.67598	2.49204	2.69765
Dlk1	41.0228	1.88034	0.698477	2.69205	0.00710137	0.0863547	1.08011	1.41671	2.23116	7.45036
Athl1	86.3804	1.10302	0.41065	2.68605	0.00723026	0.087709	1.14737	1.82206	3.68915	2.91164
Fam184b	97.0282	-1.02464	0.382322	-2.68004	0.00736123	0.0887591	3.09026	2.14466	1.25951	1.42665
Il17d	93.7033	-1.0233	0.382113	-2.67801	0.00740613	0.0890664	9.65001	8.46849	4.43453	4.83183
Gabrq	14.6288	2.48789	0.930504	2.67371	0.00750182	0.0901459	0.103306	0.082804	0.54012	0.54175
Krt77	16.9311	-2.30284	0.862985	-2.66846	0.00761994	0.0911345	1.1434	0.764282	0.187198	0.215712
Tanc1	279.491	1.02733	0.385077	2.66786	0.00763355	0.091188	3.53818	3.14971	3.38268	11.0848
Fam69c	98.2716	1.04696	0.396233	2.64229	0.00823466	0.0970404	4.11981	2.58533	6.2555	8.18234
Cabp7	35.2883	1.65111	0.626934	2.63363	0.00844769	0.0990153	0.839647	0.368298	2.11596	1.80724
Hs3st2	63.2451	-1.48348	0.564355	-2.62862	0.0085732	0.100255	5.72229	1.67215	1.2549	1.51812
Rspo3	40.2476	-1.57747	0.600774	-2.62574	0.0086462	0.100613	3.19339	1.49448	0.898483	0.73816
Zfp804b	13.9621	-2.47325	0.943012	-2.62271	0.00872338	0.101004	0.521531	0.640295	0.117622	0.0988301
Tpm2	22.3461	2.44695	0.933602	2.62098	0.00876768	0.101287	0.962166	0.401416	1.57969	6.09015
Lmo1	113.401	-1.05237	0.402787	-2.61272	0.00898237	0.103297	17.9636	10.0936	7.54234	6.53686
Fank1	26.3175	-1.76608	0.676759	-2.60961	0.0090646	0.103929	3.27521	2.71273	1.0631	0.775354
Ptpn3	53.7452	-1.33383	0.512207	-2.60409	0.00921191	0.105302	3.563	1.91758	1.13725	1.11996
Chek2	60.8353	1.71519	0.659313	2.60148	0.00928217	0.106025	0.732708	1.63815	3.2403	4.83896
Fam101b	36.6663	-1.61485	0.621112	-2.59993	0.00932437	0.106348	1.78019	0.944942	0.396767	0.527329
Lurap1	132.32	-1.01287	0.390099	-2.59643	0.00941974	0.107195	4.55699	2.96302	2.51385	1.366
Tfap2c	21.2719	2.08307	0.803402	2.59282	0.00951939	0.107715	0.157755	0.462846	1.3987	1.3286
Lbp	24.5016	1.96698	0.761971	2.58144	0.00983893	0.110269	0.293914	0.730132	1.63752	2.58366
Adamtsl2	27.8199	-1.8959	0.736256	-2.57506	0.0100222	0.111717	6.23901	5.71884	2.62186	0.887151
Cyb5r1	55.1038	-1.2547	0.487232	-2.57515	0.0100197	0.111717	8.08603	5.84225	2.58068	3.52603
Col8a1	42.701	1.67202	0.650754	2.56935	0.0101889	0.112833	0.0847942	0.303636	0.610714	0.652949
Neurog2	57.2563	1.25751	0.489485	2.56904	0.010198	0.112851	1.16359	1.61764	3.63796	3.23227
Klhdc1	82.5112	-1.11812	0.435639	-2.56661	0.0102698	0.113399	3.14214	5.18996	2.05301	1.88596
Cdh9	51.5351	-1.4221	0.554199	-2.56605	0.0102863	0.113499	2.91799	1.53031	1.11238	0.609562
Ftl2-ps	71.923	-4.15724	1.62289	-2.56163	0.0104184	0.114625	53.6053	3.01668	1.66557	1.62592
Kdr	60.2759	1.46346	0.572148	2.55783	0.0105327	0.115466	0.181763	0.656192	0.839717	1.5431
Trpv2	93.1294	-1.03463	0.40487	-2.55545	0.010605	0.115839	5.64846	3.39962	2.2051	2.42667
Rab11fip1	26.0512	1.71351	0.67551	2.53661	0.011193	0.120709	0.183932	0.22229	0.68323	0.673685
Nmbr	15.4679	-2.42449	0.956062	-2.53591	0.0112155	0.120866	1.0414	1.43027	0.260966	0.210502
Csrnp1	46.9033	1.30905	0.516288	2.53549	0.0112289	0.120925	0.623521	0.865187	1.85937	1.95747
Krt222	27.3187	-1.71637	0.67738	-2.53384	0.0112819	0.121196	1.82315	1.11247	0.393476	0.528958
Cdk18	29.074	-1.82556	0.720791	-2.53272	0.0113182	0.121372	1.69334	0.792315	0.485161	0.244589
Spc25	133.218	1.00528	0.398356	2.52356	0.0116172	0.123622	3.5681	7.2245	7.94852	14.4598
Fblim1	131.044	-1.05565	0.419155	-2.51853	0.0117847	0.124698	9.9085	4.6659	4.46315	2.81458
Gm3667	39.5319	-1.45436	0.577515	-2.51831	0.0117919	0.124698	2.03718	2.5039	1.06514	0.63818
Egfem1	26.9097	-1.80336	0.717055	-2.51496	0.0119047	0.125629	4.5185	3.8757	0.648715	1.95135
Htr5a	34.7892	-1.64909	0.655693	-2.51503	0.0119021	0.125629	1.05864	0.43187	0.282078	0.213345
Gm21986	140.044	1.0391	0.415983	2.49793	0.012492	0.130206	0.588109	1.63852	2.62647	2.05951
Nrgn	209.479	-2.15008	0.862686	-2.49231	0.0126915	0.131723	44.114	10.0525	6.50602	6.26172
Zfp941	74.1687	1.08826	0.43686	2.4911	0.012735	0.131837	1.3679	0.876633	2.15203	2.85769
Ptprr	87.6703	-1.11175	0.447395	-2.48494	0.0129572	0.133774	6.79327	3.99254	2.40508	2.7553
Gprc5c	14.4159	2.48378	0.999974	2.48385	0.0129972	0.134005	0.264189	0.0804182	1.09566	0.90289
Ipcef1	36.9763	-1.51235	0.609379	-2.48179	0.0130724	0.13469	1.44972	1.00904	0.579903	0.326866
Rasd2	39.2328	-1.37909	0.555983	-2.48045	0.0131218	0.134925	1.93333	1.81883	0.763009	0.733303
Plpp4	37.4793	-1.42711	0.57735	-2.47183	0.0134423	0.137479	4.24213	5.04054	2.03315	1.53397
Neurod6	1003.18	-1.22421	0.495691	-2.46969	0.0135229	0.138209	71.1141	35.656	27.4075	20.0841
Gm42944	22.0254	-1.86061	0.75395	-2.46782	0.0135939	0.138751	0.698348	0.86585	0.222138	0.223359
Itgbl1	76.0073	-1.00466	0.407448	-2.46575	0.0136727	0.13922	2.64688	2.24375	1.29582	1.23656
Frmd7	58.8884	-1.14334	0.46382	-2.46504	0.0136997	0.139365	2.79372	3.68243	1.6072	1.42459
Acad12	46.6674	1.52827	0.620369	2.46349	0.0137593	0.139538	0.575599	0.973778	1.1841	3.54174
Fam46c	30.2619	1.57007	0.637236	2.46388	0.0137441	0.139538	0.204003	0.246546	0.643372	0.743574
Hist1h2bl	26.6263	1.78186	0.723211	2.46382	0.0137465	0.139538	4.77226	3.80788	12.3882	18.5869
Myl9	86.3131	1.21015	0.491218	2.46357	0.013756	0.139538	5.65658	7.41513	10.5685	20.9434
Gm19410	22.3525	-1.86474	0.758406	-2.45877	0.0139415	0.140604	0.574997	0.339126	0.106796	0.155538
Trhr	37.5927	-1.62486	0.661524	-2.45624	0.01404	0.141411	1.5063	0.771796	0.193337	0.584814
Hist1h2bm	48.997	1.38069	0.563062	2.4521	0.0142024	0.142858	4.97577	13.045	24.4735	23.7063
Vwa5b1	107.101	-1.09194	0.445729	-2.44978	0.0142945	0.1435	2.33031	4.03706	1.0683	2.07886
Loxl2	59.3149	1.28079	0.523338	2.44735	0.0143912	0.144095	0.421221	0.582547	0.732107	1.79577
Thbs2	80.9124	1.17591	0.481182	2.4438	0.0145335	0.144945	0.375775	0.625051	0.867543	1.47932
Arsi	24.3876	1.99229	0.81791	2.43583	0.0148577	0.147311	0.0749906	0.429649	0.789265	1.27328
Slc35f4	33.4619	-1.45717	0.599954	-2.42881	0.0151485	0.149292	2.32483	2.30138	0.786165	0.965606
Rnf128	41.7804	-1.32452	0.545686	-2.42725	0.0152136	0.149672	1.95861	1.57804	0.801657	0.663957
Ctgf	93.4957	1.23343	0.508613	2.42509	0.0153046	0.150374	0.929794	2.34623	2.28148	5.92019
Emilin2	19.2687	1.95877	0.809536	2.41962	0.0155366	0.151937	0.186964	0.140593	0.708396	0.615059
Ccdc109b	41.0722	1.52302	0.632888	2.40646	0.0161078	0.155756	4.51431	1.73825	12.2409	6.12981
1700030C10Rik	34.4932	-1.49816	0.623187	-2.40402	0.0162157	0.156205	5.64278	3.15385	1.36773	1.82321
Pla2g4c	13.9599	-2.25891	0.940297	-2.40234	0.0162906	0.15663	0.768047	1.9238	0.298263	0.285262
Mecom	13.9514	2.21927	0.924267	2.40112	0.0163451	0.157001	0.277443	0.257564	1.30438	1.2754
Zic5	100.289	1.17398	0.488952	2.40101	0.0163497	0.157001	0.592319	2.21494	2.8934	3.50083
Spta1	72.4554	1.60134	0.667598	2.39865	0.0164556	0.157918	0.0623901	0.445846	0.364731	1.21838
Vwa5b2	101.618	-1.05061	0.439285	-2.39164	0.0167735	0.160363	7.04646	4.25981	1.79601	4.01663
3222401L13Rik	56.2619	1.12076	0.468923	2.39007	0.0168452	0.160948	0.580035	0.708076	1.3597	1.53883
Pdlim2	15.8762	2.25038	0.949946	2.36896	0.0178383	0.16751	0.254367	0.638321	1.70299	2.8796
Mgam	32.4911	1.63936	0.692932	2.36584	0.0179894	0.168708	0.396917	0.426391	2.02734	0.674749
Gm9987	51.1738	-1.24434	0.526066	-2.36536	0.0180125	0.168821	19.6771	11.5854	5.17746	8.63362
Kcnj12	30.2982	-1.54397	0.653505	-2.36259	0.0181477	0.169516	1.36019	1.71067	0.698334	0.387264
Zfp691	41.0122	1.34354	0.569029	2.36111	0.0182203	0.169934	1.24959	2.15296	4.67637	4.21517
Gm15728	53.662	-1.17181	0.496639	-2.35949	0.0183002	0.17047	3.08696	2.86282	0.984918	1.82312
Cd274	27.933	1.5726	0.666782	2.3585	0.0183491	0.170658	0.275975	0.379399	0.979026	1.04056
BC030500	29.2256	-1.56213	0.663231	-2.35533	0.0185064	0.171344	4.05983	2.45327	1.26694	1.06521
Sstr4	19.9114	-1.86947	0.793663	-2.3555	0.018498	0.171344	2.72079	1.70498	0.775555	0.481217
Rgs11	45.2499	-1.33281	0.566552	-2.3525	0.0186479	0.172028	4.30496	3.50465	0.944031	2.35109
Sod3	14.1249	2.43015	1.03295	2.35264	0.0186408	0.172028	0.0196054	0.16849	0.433323	0.604077
E2f8	86.2635	1.04124	0.443756	2.34642	0.0189547	0.174331	1.28128	1.46641	1.86322	4.09624
2810455O05Rik	41.3819	-1.37841	0.588457	-2.34242	0.0191591	0.175424	1.91218	3.88981	0.881491	1.41453
Tram2	69.3203	1.12384	0.479788	2.34236	0.019162	0.175424	0.430275	0.615792	0.788946	1.61275
Scube2	15.7893	2.09612	0.896037	2.33932	0.019319	0.176193	0.185613	0.139736	0.837376	0.615343
Slc22a4	31.9607	-1.58089	0.676006	-2.33858	0.0193571	0.17633	1.51776	2.88682	0.764246	0.732421
Ermn	27.1049	1.55742	0.666835	2.33554	0.0195154	0.177137	0.308515	0.335706	0.858932	1.06864
Sgms2	30.2468	1.63896	0.704118	2.32768	0.0199291	0.180241	0.553242	0.338849	1.8589	0.929658
Baiap2l2	18.7197	-1.91995	0.825391	-2.32611	0.0200128	0.180684	4.90235	3.1445	0.70045	1.54612
Cyp39a1	64.6814	1.07045	0.460511	2.32448	0.0200999	0.181041	0.705088	1.20147	1.9448	2.19312
Mcam	58.6708	1.13579	0.489152	2.32196	0.0202353	0.181756	0.847463	1.06376	1.76024	2.61557
Gstt1	38.2739	1.42873	0.61636	2.31801	0.0204489	0.18246	2.07278	2.78337	5.99932	7.56547
Prdm5	47.3166	1.18966	0.513899	2.31496	0.0206151	0.183402	1.17502	1.39607	2.66266	3.41824
AI854703	106.086	-1.03731	0.448912	-2.31072	0.0208483	0.184727	5.81442	3.25477	3.09638	1.50146
Cxcl10	41.4009	1.32027	0.57175	2.30917	0.0209339	0.18527	1.84909	2.97961	5.06479	7.37069
Pkhd1l1	19.5158	-2.17821	0.945704	-2.30327	0.0212638	0.187607	0.571204	0.0831616	0.0687095	0.070415
Col14a1	13.1294	-2.30577	1.01081	-2.28111	0.0225419	0.1962	0.358028	0.461574	0.0774672	0.0941093
Pou6f2	23.5891	1.77284	0.777607	2.27987	0.0226156	0.196484	0.216227	0.265596	0.520427	1.19773
Kifc5b	69.256	1.02491	0.450938	2.27285	0.0230352	0.199242	1.01776	1.49051	2.11313	3.25904
Gm43079	33.051	-1.46002	0.64246	-2.27254	0.0230538	0.19929	8.67594	11.4766	4.233	3.2742
Cenpn	47.6656	1.17659	0.518204	2.27051	0.0231767	0.199448	1.1061	1.42589	2.46801	3.47444
Fignl2	21.8958	1.6962	0.751079	2.25835	0.0239238	0.204149	0.190463	0.167405	0.510259	0.698229
Gm11847	46.4415	-1.63464	0.723931	-2.25801	0.0239452	0.204217	5.44275	3.59143	1.00921	2.0348
Reep6	42.7031	-1.21586	0.538707	-2.25699	0.0240087	0.204415	2.88285	2.90035	1.12375	1.47389
Kcnj9	59.2211	-1.07738	0.477437	-2.2566	0.0240332	0.20451	2.12097	1.40593	0.837127	0.903185
Pgm5	14.6007	2.03235	0.903364	2.24975	0.0244646	0.206911	0.205426	0.17164	0.899248	0.705207
Gm10409	50.5998	-1.19316	0.531231	-2.24604	0.0247016	0.208223	4.02891	2.45449	1.37723	1.57812
Gm3020	50.5998	-1.19316	0.531231	-2.24604	0.0247016	0.208223	4.02891	2.45449	1.37723	1.57812
Pcsk2os1	20.4847	-1.76014	0.785485	-2.24083	0.0250374	0.210356	1.449	0.892397	0.44704	0.27553
Chodl	58.5279	1.01893	0.455123	2.2388	0.0251688	0.211343	1.43992	1.2877	2.94508	2.7907
Lamb3	17.885	2.00413	0.896298	2.23601	0.0253511	0.212406	0.465895	0.952388	2.45463	3.41706
Sp7	20.4362	-1.86265	0.833406	-2.23499	0.0254183	0.212852	0.666494	0.853675	0.188859	0.244829
Itih3	51.7667	1.1882	0.531984	2.23352	0.0255148	0.213426	1.50335	0.861298	3.10133	2.4773
Ulk4	92.2623	1.01628	0.456167	2.22787	0.0258895	0.215195	1.20419	2.45967	2.67738	5.07107
Tagln	241.761	1.88279	0.846362	2.22457	0.0261099	0.216151	2.15239	5.75368	8.58731	21.7257
Afmid	20.7121	-1.77122	0.800731	-2.21201	0.0269663	0.220606	2.82233	1.27157	0.497991	0.699779
Plekha4	51.3253	1.09558	0.495548	2.21085	0.0270465	0.221143	1.91051	1.90361	4.37261	4.08709
Acta2	219.714	2.20682	0.998841	2.20938	0.0271485	0.22174	0.921838	4.19779	7.16102	17.3276
Nr4a2	90.9566	1.01053	0.457378	2.2094	0.0271471	0.22174	2.313	1.72753	2.79576	5.86553
M5C1000I18Rik	19.3118	-1.89717	0.859079	-2.20838	0.0272179	0.222093	1.99049	2.38854	0.944043	0.242591
Pdlim1	15.42	2.01668	0.913707	2.20714	0.0273045	0.222299	0.580121	0.882088	2.70336	3.51811
Gli1	15.4494	2.05662	0.933125	2.20401	0.0275234	0.223639	0.220204	0.0860202	0.695284	0.63731
Fibin	19.3405	-1.99943	0.907405	-2.20346	0.0275626	0.223684	1.8794	0.576846	0.494511	0.142459
Gm3693	18.6113	-1.88574	0.856485	-2.20171	0.0276855	0.224085	0.884979	1.06254	0.10958	0.441949
Gm21949	25.47	-1.60359	0.729182	-2.19916	0.0278663	0.224952	1.84752	0.904528	0.367306	0.593535
Gm8281	50.8525	-1.13224	0.516206	-2.19339	0.0282792	0.227322	3.66695	2.22776	1.34838	1.45948
Htr2a	20.4504	-1.86563	0.852286	-2.18897	0.0285988	0.228805	1.37681	0.457161	0.158081	0.37191
Zmiz1os1	28.4932	1.65832	0.758324	2.18682	0.0287557	0.22982	0.170126	0.435037	0.470767	1.51714
Ogn	60.3991	1.12425	0.514227	2.18628	0.0287951	0.229955	0.681826	1.40122	1.71603	2.98859
Pabpc4l	15.5009	2.10445	0.965162	2.18041	0.029227	0.232062	0.132721	0.142576	0.279374	0.985905
Mdfi	28.136	1.46327	0.673149	2.17376	0.029723	0.234782	0.978942	1.3951	3.69596	3.17285
Fam205c	16.2956	-1.93207	0.889401	-2.17232	0.0298312	0.235088	2.00601	3.55232	1.02761	0.497783
Podn	30.7414	1.53705	0.708857	2.16835	0.0301321	0.23671	1.28876	0.525222	1.90339	3.42852
Slc14a1	43.1835	1.16286	0.536444	2.16772	0.0301801	0.23671	0.600947	0.542945	1.26497	1.39502
Gm12397	71.4187	-1.02684	0.474511	-2.164	0.0304641	0.238351	17.7004	18.8182	11.5856	6.89581
Slc2a10	55.4451	1.10814	0.512151	2.16371	0.030487	0.238408	0.769557	0.900903	1.33173	2.44997
Ptchd4	57.1472	-1.10053	0.508931	-2.16244	0.0305839	0.239044	0.787946	0.835319	0.250973	0.539109
H19	55.0583	1.1576	0.535755	2.16069	0.0307191	0.239487	1.99126	1.31857	4.70599	2.90566
Card19	32.945	1.31082	0.608365	2.15466	0.0311884	0.24163	1.95346	2.59229	6.16797	5.48739
Phf19	61.9926	1.11285	0.521671	2.13324	0.0329047	0.251133	1.13573	1.00943	1.93023	2.86676
Gm26507	13.8639	-2.01583	0.945475	-2.13208	0.0330001	0.251482	1.72017	1.10875	0.42244	0.304242
Hist1h2be	63.4766	1.00251	0.470341	2.13146	0.0330517	0.251499	0.998249	1.63025	2.78571	2.6537
Kcnip4	39.2418	-1.19443	0.561205	-2.12833	0.0333094	0.252578	2.01457	2.92517	0.994883	1.23487
Tfap2d	18.3596	-1.72447	0.81227	-2.12303	0.0337515	0.25489	2.22535	1.50498	0.514526	0.675768
Olfml3	35.788	1.3149	0.621487	2.11572	0.0343682	0.258041	0.244481	0.442015	0.640416	1.13576
Ttc7	41.736	-1.35515	0.641092	-2.11381	0.0345314	0.258757	1.91194	2.76386	0.721472	1.17911
Ier3	31.8913	1.32424	0.626848	2.11255	0.0346396	0.259185	1.04343	1.6013	3.05924	3.7964
Pyroxd2	24.9341	1.46511	0.695722	2.10589	0.0352141	0.261892	0.285163	0.408451	0.850367	1.13481
Plscr2	78.534	1.03382	0.492111	2.10079	0.0356597	0.263968	1.1963	2.99703	3.21795	5.62916
Ephx4	44.9022	-1.21583	0.578913	-2.10019	0.0357123	0.264079	6.56577	3.80635	1.95358	2.71692
Vwc2l	40.2279	-1.27936	0.611559	-2.09196	0.0364424	0.268589	1.68911	0.712981	0.607418	0.418586
Gipr	51.0335	-1.16192	0.55707	-2.08577	0.0369992	0.271773	3.28926	2.26747	1.83457	0.793628
Klhl1	51.8957	-1.07114	0.514972	-2.08	0.0375252	0.274579	1.98079	1.27293	0.986537	0.619345
Rbm47	14.4122	1.97196	0.949776	2.07624	0.0378721	0.275468	0.171279	0.30537	1.34625	0.647237
Tmem141	32.3169	-1.28636	0.620581	-2.07283	0.0381884	0.277435	11.5917	9.54173	5.50562	3.49104
Fgf10	22.4554	-1.56414	0.754948	-2.07185	0.0382798	0.277834	0.889955	0.608117	0.336606	0.192563
Gm7551	17.7707	1.9878	0.961855	2.06663	0.0387694	0.280687	0.797169	0.207994	1.88639	2.13167
Gm3383	27.8727	-1.37149	0.667678	-2.05412	0.0399639	0.286646	3.32046	2.85234	1.43457	0.981377
Gm10138	48.108	-1.11522	0.543063	-2.05356	0.0400179	0.286772	3.37622	2.49739	1.40793	1.41822
Rpl17-ps10	48.7217	8.65981	4.22285	2.0507	0.0402961	0.287905	0	2.65908e-08	0	31.9364
Slc17a7	395.825	-1.65372	0.809872	-2.04195	0.0411561	0.291631	33.7161	10.2463	9.53383	4.97858
Mc4r	12.8674	-2.05617	1.00956	-2.0367	0.0416797	0.293703	0.840651	0.524366	0.0856232	0.258997
Epha2	23.0474	1.59769	0.790696	2.02061	0.0433199	0.301354	0.615546	0.764175	1.73113	2.47005
Cnn2	81.635	1.00267	0.496912	2.0178	0.0436119	0.302318	2.00735	2.56715	3.42057	6.08629
Edar	14.6379	1.86506	0.924806	2.01671	0.0437262	0.302944	0.161453	0.108401	0.531022	0.492585
Gm2004	23.1694	2.27256	1.12755	2.01548	0.0438547	0.30344	0.458052	0.695405	5.93313	0.409334
Kdelr3	23.7152	1.48714	0.737869	2.01545	0.0438574	0.30344	0.514351	0.859515	1.62404	2.36526
Tac1	19.2976	-2.03116	1.0135	-2.0041	0.0450593	0.309484	6.44976	0.669012	1.16929	0.651792
Sec14l3	22.1086	-1.50791	0.753965	-1.99997	0.0455037	0.311579	1.6405	1.30126	0.509954	0.566169
Gm9954	64.8854	-2.72321	1.37604	-1.97902	0.0478132	0.321519	6.16219	5.16839	1.59827	0.218601
Airn	33.2335	1.25818	0.636692	1.97611	0.0481419	0.323257	1.39844	2.89699	4.12077	6.39713
Cnn1	12.846	2.20525	1.11661	1.97495	0.0482739	0.323858	0.0959908	0.171865	0.269411	1.01866
Pdgfrl	35.8791	1.22542	0.620706	1.97423	0.0483554	0.324119	0.730727	1.0536	1.55495	2.84918
Mitf	37.4859	1.15012	0.588096	1.95566	0.0505052	0.332576	0.535269	0.584338	1.62331	0.948213
Uba7	26.4147	1.34579	0.688235	1.95542	0.050534	0.332576	0.956443	1.01917	2.21297	3.01005
Ism1	13.3599	-1.92971	0.989741	-1.94972	0.0512098	0.335479	0.935335	0.434502	0.239455	0.134132
Nod1	31.3318	-1.21792	0.627519	-1.94085	0.0522763	0.340086	2.06981	1.99764	1.09272	0.703999
Shh	30.3204	1.20457	0.620727	1.94058	0.0523097	0.340158	0.550323	0.576643	1.43423	1.22362
Gm42845	13.065	7.15138	3.68702	1.93961	0.0524268	0.340629	0	0	68.8598	42.1453
Gm37422	46.0213	-1.01531	0.524295	-1.93652	0.0528038	0.342349	0.905792	0.991798	0.436271	0.537635
A730049H05Rik	14.2931	2.18809	1.13405	1.92945	0.0536747	0.345352	0	0.292385	0.385191	0.962702
Gm29358	12.8743	2.24248	1.16361	1.92717	0.0539588	0.34639	0.198316	0	0.499859	0.460038
Ndrg1	935.357	-1.19016	0.617798	-1.92645	0.0540477	0.346437	69.5702	34.652	32.5639	14.7716
1700016A09Rik	18.9357	1.53636	0.799903	1.92068	0.0547721	0.34888	1.09296	0.939295	3.2209	2.89962
Oas1c	12.9469	-1.91203	0.999737	-1.91253	0.0558077	0.352387	1.60257	1.03294	0.337335	0.387264
Mia	38.8773	1.1998	0.627632	1.91162	0.0559246	0.352832	3.09034	8.29953	15.4495	11.1307
Rab26	30.6435	1.24255	0.651066	1.90849	0.0563283	0.354353	1.72353	1.05371	3.82349	3.04887
Synj2	41.5916	-1.14895	0.60202	-1.90849	0.0563283	0.354353	2.24516	0.860589	0.751236	0.713301
Dhrs3	48.1196	1.00465	0.526966	1.90648	0.0565886	0.355403	2.10247	1.30768	3.4751	3.63178
Ramp1	22.7245	-1.51573	0.795749	-1.90479	0.0568079	0.356048	1.50638	1.15727	0.656699	0.317366
Gm6969	13.296	-2.05116	1.0799	-1.8994	0.0575121	0.358838	9.80077	5.97239	3.56783	0.396564
Tnfaip6	38.8999	1.2186	0.641546	1.89948	0.0575012	0.358838	0.45944	1.64239	2.07928	2.90181
Sec16b	18.6224	1.6118	0.850517	1.89508	0.0580817	0.361063	0.133102	0.233777	0.758789	0.382536
Akr1c18	18.8568	1.56803	0.830431	1.88822	0.0589967	0.365559	0.61474	0.495292	1.86742	1.54936
A830073O21Rik	29.6004	-1.20262	0.637461	-1.88658	0.0592164	0.366473	1.2017	1.11471	0.580743	0.446156
Asf1b	33.2255	1.22467	0.650924	1.88143	0.0599133	0.368643	0.961107	1.73264	2.54628	3.80504
Efhc1	33.3036	1.19628	0.645378	1.85361	0.0637945	0.382993	0.427776	0.923975	1.82741	1.36187
E2f2	48.7114	1.12041	0.605096	1.85163	0.0640788	0.384113	0.504285	1.20185	1.61389	2.11121
Gm44597	28.3377	1.30375	0.705503	1.84798	0.0646056	0.386493	0.190013	0.611801	0.90975	1.13526
Cfap100	34.0926	1.12433	0.613086	1.83389	0.0666707	0.392319	1.41861	1.55989	2.67046	4.08387
Traf1	50.942	1.24164	0.678275	1.83059	0.0671621	0.393202	0.250345	1.73175	1.80547	2.91153
Myo3b	22.7799	-1.44644	0.794855	-1.81975	0.0687971	0.400721	0.238328	0.632334	0.100334	0.232579
Gm16867	32.2828	-1.16454	0.641727	-1.8147	0.06957	0.402456	2.33561	1.42504	0.785199	0.936149
Gm3739	28.7684	-1.20108	0.663597	-1.80996	0.0703026	0.404698	1.38424	1.69929	0.871564	0.505777
Kctd11	27.2397	1.25086	0.691861	1.80797	0.0706113	0.405522	0.259003	0.480589	0.867354	0.949496
Gm15927	15.3036	1.739	0.966061	1.8001	0.0718452	0.410325	0.396917	0.563894	1.20447	2.27957
BC030867	22.1999	1.38782	0.771756	1.79826	0.0721364	0.411218	0.66673	0.539766	2.00265	1.25477
Clec2g	12.7509	-2.0326	1.13063	-1.79775	0.072217	0.411278	0.31275	1.1	0.198757	0.139245
Glyctk	50.8486	-1.11564	0.621164	-1.79605	0.0724869	0.412291	2.73541	0.709268	0.802091	0.829375
Syk	16.4117	1.60463	0.896745	1.78939	0.0735519	0.415713	0.0563686	0.192806	0.411726	0.355197
Rmst	28.8005	1.36799	0.766812	1.784	0.0744241	0.419244	0.63739	2.71178	5.10978	3.63179
Gbp9	31.2649	1.22201	0.687165	1.77834	0.0753484	0.422266	0.233649	0.630392	1.02936	1.03788
Atp13a4	28.9223	1.18457	0.666664	1.77686	0.0755916	0.422698	0.492183	0.97103	1.86364	1.53372
D630036G22Rik	16.7982	1.5467	0.871125	1.77551	0.0758129	0.423624	0.171285	0.47841	0.829264	1.12696
Zfp934	30.95	1.11617	0.629377	1.77346	0.0761526	0.424744	1.23793	1.42493	3.04785	2.92392
Ago3	730.707	1.01784	0.576655	1.76508	0.0775496	0.429414	3.53026	5.7108	8.89643	10.4784
Gm43667	24.6342	1.23194	0.699838	1.76033	0.0783525	0.431491	0.930357	1.33259	2.93756	2.55051
Cr2	16.4264	-1.75111	0.996394	-1.75745	0.0788416	0.432019	1.39747	0.23562	0.164192	0.332063
Cenpi	83.6852	1.02078	0.581027	1.75686	0.0789418	0.432083	1.02174	3.67875	2.6816	6.98018
Coch	40.8414	-1.05823	0.603323	-1.75399	0.0794315	0.433518	3.03716	1.23982	0.927004	1.22475
BC030499	12.9293	1.73902	0.991984	1.75307	0.0795895	0.43376	0.152418	0.404308	0.643196	1.23361
G630022F23Rik	20.429	1.33945	0.764363	1.75238	0.0797087	0.434099	0.230907	0.287851	0.576577	0.749611
Mkx	23.4111	-1.41492	0.809387	-1.74814	0.0804397	0.436366	2.48679	1.00972	1.0752	0.343288
Gm32444	31.406	-1.27844	0.731908	-1.74673	0.080685	0.43692	0.443133	1.65114	0.331979	0.557666
Rab11b-ps2	37.1292	-1.45991	0.841347	-1.73521	0.0827043	0.443133	6.75747	8.48088	0.408945	5.376
Lama4	36.1518	1.06413	0.615539	1.72878	0.0838483	0.447377	0.225428	0.47978	0.7463	0.762692
Gm38102	36.18	-1.13125	0.655889	-1.72476	0.0845709	0.45013	2.59634	5.57829	2.73262	1.09072
Hist1h4i	29.4255	1.11414	0.64726	1.72132	0.0851932	0.451672	2.6955	2.25153	6.30562	4.71643
Gm23849	30.874	-1.45356	0.84557	-1.71903	0.0856097	0.452814	46.607	27.3653	9.66385	18.7617
Gm23971	30.874	-1.45356	0.84557	-1.71903	0.0856097	0.452814	46.607	27.3653	9.66385	18.7617
Gm24950	30.874	-1.45356	0.84557	-1.71903	0.0856097	0.452814	46.607	27.3653	9.66385	18.7617
Rnu2-10	30.874	-1.45356	0.84557	-1.71903	0.0856097	0.452814	46.607	27.3653	9.66385	18.7617
Grem2	28.2794	-1.10251	0.643236	-1.714	0.0865292	0.455886	1.01747	0.819768	0.453061	0.436048
Gm15590	97.6576	-3.01578	1.75999	-1.71352	0.0866163	0.455939	58.507	4.10881	4.21978	4.01969
Rps27	227.335	2.42202	1.41517	1.71147	0.0869949	0.457601	8.40513	62.2531	288.36	96.2372
Cfap53	40.6396	1.04308	0.610246	1.70928	0.0873985	0.458774	1.18058	3.30968	5.57305	3.87218
Vwf	22.3294	1.26911	0.743053	1.70797	0.0876414	0.459575	0.365428	0.372756	0.72903	1.13588
Gm43119	22.0559	1.49075	0.873052	1.70752	0.0877259	0.459651	0.144373	0.736695	0.645789	1.91511
5930430L01Rik	23.0614	1.3194	0.774272	1.70405	0.0883708	0.460437	0.17266	0.368144	0.480068	0.898096
Spp1	22.4432	1.33449	0.78465	1.70075	0.0889901	0.461725	0.68807	0.939303	1.20697	3.05572
Ceacam2	12.9403	-1.80168	1.0598	-1.70002	0.0891276	0.46181	0.245522	1.1249	0.16023	0.238138
Gucy1b2	31.5157	1.0511	0.61877	1.6987	0.0893761	0.462168	0.646216	0.571273	1.27486	1.34854
A930033H14Rik	19.6653	-1.31842	0.77822	-1.69415	0.0902376	0.46519	0.776582	0.618959	0.263659	0.31901
Efcab5	53.5267	-1.08389	0.640478	-1.69232	0.0905845	0.466505	1.5951	3.33484	0.870816	1.52988
Tpcn2	33.5838	1.09959	0.651848	1.68688	0.0916273	0.469169	0.794215	1.14071	1.45478	2.88338
Alpk1	23.2017	1.2706	0.75361	1.68601	0.091793	0.4694	0.199822	0.455858	0.889961	0.702552
Cfap157	16.8541	-1.46294	0.869264	-1.68296	0.0923829	0.471511	3.08519	2.61841	1.52813	0.673656
Heph	34.8525	1.00237	0.5974	1.67788	0.0933697	0.474278	0.330222	0.450311	0.628907	0.995128
D830030K20Rik	22.4056	-1.3479	0.804895	-1.67462	0.0940084	0.475306	4.22286	1.36623	1.3811	0.907967
Sidt1	23.0661	-1.37266	0.81998	-1.67402	0.0941276	0.475439	1.92962	0.469011	0.492813	0.465035
Hpgds	28.1369	1.10026	0.657748	1.67277	0.0943722	0.476056	0.528892	0.564687	1.04534	1.35863
Kcns1	27.1825	-1.17395	0.702315	-1.67154	0.0946144	0.476371	1.54641	0.860285	0.668467	0.439567
Lck	30.1689	-1.07674	0.644239	-1.67133	0.0946556	0.476371	4.59656	2.77195	1.8622	1.76178
Dio3	14.2241	1.62385	0.972381	1.66997	0.0949244	0.476936	0.341173	0.238692	1.22774	0.643651
Mchr1	22.1919	-1.21847	0.731462	-1.6658	0.0957525	0.480464	1.25621	1.0496	0.403988	0.629514
Unc13d	29.1695	1.08672	0.653628	1.66259	0.0963936	0.481936	1.46222	1.15394	3.01094	2.82922
4930509G22Rik	15.6093	1.545	0.929754	1.66173	0.0965662	0.482325	0.116992	0.400049	0.64195	0.905299
Pde11a	20.5228	1.31893	0.795881	1.6572	0.097479	0.484662	0.447856	0.259022	1.07334	0.782476
Gm16485	17.3844	-1.34575	0.812823	-1.65565	0.0977934	0.484724	0.641745	0.483738	0.192979	0.272408
Egr4	22.8946	-1.26772	0.769834	-1.64675	0.0996096	0.4901	1.78057	0.918139	0.674648	0.49128
Gm26788	18.456	1.40946	0.86278	1.63363	0.102336	0.497935	0.151383	0.329837	0.388662	0.932792
Sqrdl	25.0752	1.16509	0.714142	1.63145	0.102795	0.49921	1.17767	1.38944	2.12513	3.93629
Egr2	15.5961	-1.75354	1.07576	-1.63004	0.103092	0.499831	0.610718	1.3053	0.105616	0.477813
Tmem63a	35.8644	1.05006	0.645441	1.62688	0.103762	0.50151	0.385615	0.797096	0.909348	1.60051
Pde6h	15.4632	-1.56197	0.961793	-1.62402	0.104371	0.502696	0.77823	1.11603	0.505651	0.194023
Tmem91	26.6341	-1.18655	0.73076	-1.62372	0.104436	0.502696	4.1595	4.31848	1.1505	2.79826
Ttr	460.42	2.47035	1.52089	1.62428	0.104316	0.502696	0.680913	3.65738	14.548	10.0439
Ttll8	18.189	1.63842	1.01296	1.61746	0.105779	0.505966	0.0751803	0.456561	0.298205	1.41423
St6galnac2	18.4599	1.3141	0.816284	1.60986	0.107428	0.509399	0.384327	0.680714	1.19688	1.46873
1700040D17Rik	20.9305	1.20653	0.752606	1.60313	0.108905	0.514627	1.21742	1.12099	2.74569	2.86071
Gbp5	32.0164	1.02334	0.638623	1.60242	0.109063	0.515051	0.400161	0.568674	0.888794	1.15243
Gpr150	14.0355	-1.50086	0.937966	-1.60012	0.109573	0.515701	0.926847	0.612722	0.337671	0.226978
Lgals9	30.2038	1.07776	0.674515	1.59783	0.110082	0.516504	0.630712	1.5352	1.92189	2.76753
Wisp1	17.2178	1.31882	0.825908	1.59682	0.110307	0.517108	0.184133	0.14679	0.424273	0.435898
Nt5dc1	27.4906	1.16795	0.732368	1.59476	0.110767	0.518759	0.429188	0.745137	0.702192	2.062
1700003M07Rik	21.049	-1.19017	0.748836	-1.58936	0.111978	0.522189	6.30436	5.58147	2.52363	2.89263
Gm45062	91.4852	-1.86344	1.17359	-1.58781	0.112328	0.522973	2.94596	1.41501	0.730413	0.518182
6330409D20Rik	22.6319	1.14234	0.71968	1.58729	0.112448	0.5231	1.57595	1.08505	3.10315	3.03503
Smim1	32.6161	1.03013	0.64993	1.58499	0.112969	0.523924	1.31882	1.28242	2.26794	3.25867
Gm28557	30.3105	1.21896	0.772608	1.57772	0.11463	0.527667	0.173016	0.8777	0.849017	1.68349
Vmn2r29	15.6363	1.57347	0.99781	1.57692	0.114814	0.527905	0.20867	0.450034	1.34435	0.598712
Olfm4	14.0074	1.54684	0.982064	1.57509	0.115236	0.528651	0.529958	0.207022	1.57191	0.664646
Fmn1	13.766	-1.83992	1.17367	-1.56766	0.116962	0.533421	0.371365	1.19683	0.390856	0.11538
Vipr1	13.6206	1.7834	1.13946	1.56512	0.117554	0.534143	0.236025	0.227521	1.00988	0.65697
Gm30382	28.6055	-1.08092	0.693281	-1.55914	0.118963	0.536651	2.13393	1.49665	0.528454	1.27851
Gm3591	18.1848	-1.40119	0.899277	-1.55813	0.119202	0.537015	3.68072	4.31618	0.930582	2.25293
Ctf1	22.1252	1.20734	0.777252	1.55334	0.120341	0.540317	2.21808	1.522	6.19105	2.79844
B3gnt4	18.1298	1.25477	0.808814	1.55136	0.120814	0.540859	0.609405	0.603597	1.40731	1.64328
Btg3	27.3461	-1.2005	0.773786	-1.55146	0.120792	0.540859	2.8072	4.28279	0.727349	2.30696
Dnd1	18.3124	-1.2848	0.829547	-1.5488	0.121429	0.542377	0.95735	1.25113	0.642072	0.294267
Gm19426	23.9815	1.13069	0.732536	1.54353	0.122703	0.544361	1.4516	3.11878	4.86113	5.46154
Gm28285	17.5377	-1.62349	1.05268	-1.54224	0.123016	0.544921	5.96395	5.29801	0	3.75685
Car14	14.2243	1.46227	0.949605	1.53987	0.123593	0.545805	0.321821	0.536347	1.358	1.04498
Gm17081	13.1461	-1.54296	1.00846	-1.53002	0.126013	0.551597	4.75091	4.76729	0.726101	2.71352
Slco1a5	21.0715	1.32679	0.867205	1.52996	0.126026	0.551597	0.474424	0.391426	0.356125	1.90773
6530403H02Rik	14.4376	-1.4131	0.926013	-1.52601	0.127008	0.554142	6.49858	2.27649	1.73818	1.74446
Amd-ps3	32.8515	2.60566	1.70766	1.52587	0.127043	0.554142	0	1.01584	2.68481	3.72477
Gm4735	18.0383	-1.62875	1.06816	-1.52482	0.127305	0.554821	1.86291	1.84175	0	1.24772
Gm9770	17.6849	-1.71094	1.12511	-1.52069	0.128337	0.557872	4.97017	2.41756	0.133548	2.24087
Glra3	14.1979	-1.46832	0.965657	-1.52054	0.128374	0.557874	0.472811	0.141745	0.104154	0.129232
Fosb	21.0487	-1.19715	0.787939	-1.51934	0.128676	0.558547	0.474214	1.28801	0.410288	0.375535
Ada	20.4001	-1.13723	0.749925	-1.51646	0.129402	0.559862	1.63182	1.80308	0.637917	0.99588
Sfrp5	20.5085	-1.20601	0.794855	-1.51727	0.129198	0.559862	2.122	0.832923	0.730143	0.606273
Trpv6	13.508	-1.39201	0.919678	-1.51359	0.130131	0.561378	0.650734	0.536167	0.195202	0.276016
C230071H17Rik	13.0072	1.81073	1.19765	1.5119	0.13056	0.562244	0.10006	0.188107	0.0526557	1.00874
Otx2	23.0512	1.18238	0.782468	1.51109	0.130766	0.562474	0.387774	0.770218	0.816252	1.85744
Catip	15.9105	-1.30437	0.864473	-1.50887	0.131333	0.563505	1.15351	1.79626	0.605706	0.618998
Gm10020	22.1676	1.18931	0.796238	1.49366	0.135265	0.57232	3.21184	1.26241	4.56009	6.11311
Tlr4	16.5357	1.42739	0.955665	1.49361	0.135278	0.57232	0.107346	0.253028	0.327654	0.672738
Capn1	18.9579	-1.25274	0.841483	-1.48872	0.13656	0.574951	0.949886	0.340141	0.281978	0.284313
Vegfc	14.9695	-1.31074	0.880729	-1.48824	0.136687	0.57506	1.36295	1.68105	0.508305	0.76451
Plekha2	31.5275	1.01918	0.6856	1.48655	0.137134	0.576234	0.680525	0.421972	1.65368	0.722174
Cdh19	21.4236	-1.12982	0.761752	-1.48319	0.138025	0.577872	0.598993	0.984833	0.301354	0.442584
Gm29508	19.6881	1.14822	0.774939	1.4817	0.138421	0.578436	2.2401	1.9689	3.88157	5.83493
Tm6sf1	25.7405	-1.02391	0.697097	-1.46882	0.141881	0.586504	1.84363	2.67909	0.874	1.42345
Lpar3	18.5007	1.19307	0.813995	1.4657	0.14273	0.588398	0.337039	0.527124	1.03194	1.0013
Kera	18.1914	1.28697	0.879465	1.46335	0.143371	0.589453	0.832472	0.255511	1.91922	0.841353
Tnfrsf23	15.3713	1.24162	0.851168	1.45872	0.144642	0.591401	0.552201	0.54769	1.22757	1.53572
Gm43445	15.7065	-1.25325	0.863254	-1.45178	0.146564	0.594289	0.917126	0.94582	0.270273	0.545023
Serping1	16.6359	1.24728	0.859517	1.45115	0.146739	0.594639	0.486685	0.305233	0.931324	1.0361
Cxcl5	21.8988	1.18608	0.819478	1.44736	0.147797	0.596284	0.322554	0.80103	0.776595	1.90012
Gm9774	14.2418	-6.92465	4.78967	-1.44575	0.148248	0.597579	0	2.78037	0.00996363	0
Noxo1	19.8817	1.13653	0.792581	1.43396	0.151585	0.606322	0.553111	1.2649	1.89384	2.10263
Ttc39a	13.7148	1.33136	0.928604	1.43373	0.15165	0.606322	0.394784	0.391502	0.892077	1.21807
Gm10548	26.7618	-1.17801	0.824369	-1.42898	0.15301	0.609361	4.29444	2.31689	0.759652	2.31252
Hist1h3g	13.4556	1.40407	0.988532	1.42036	0.155504	0.613911	1.52065	2.62349	7.02638	4.28347
Gm37303	17.1455	1.21306	0.855354	1.41819	0.156134	0.615695	0.306303	0.822621	1.12833	1.57107
Gm13080	15.8993	1.38779	0.980369	1.41558	0.1569	0.616959	4.07886	0.953666	8.89376	5.14181
Gm38082	23.8568	1.23582	0.874402	1.41333	0.15756	0.618278	0.054008	0.247522	0.153428	0.573435
Slc4a11	14.8504	1.35108	0.956929	1.41189	0.157981	0.618818	0.157782	0.503034	0.520695	1.2343
Gm44435	23.1181	1.48226	1.05319	1.40739	0.159311	0.621354	0.0707968	0.399283	0.0745126	1.29599
Gm12411	13.487	1.68393	1.19822	1.40537	0.159912	0.622003	3.56217	0	7.78068	4.60132
Ryr3	451.297	-1.00242	0.71327	-1.40539	0.159906	0.622003	6.99038	4.87221	2.37073	3.8235
Gm16499	12.811	1.36962	0.976023	1.40327	0.160536	0.623539	0.245622	0.227441	0.818449	0.447781
Arhgef33	14.1445	1.31186	0.937206	1.39975	0.161587	0.624781	0.11852	0.240147	0.520377	0.384892
Eldr	14.3097	1.32411	0.945974	1.39973	0.161593	0.624781	0.764184	1.09468	2.43131	2.36641
Pdzph1	22.8005	1.04496	0.746041	1.40067	0.161314	0.624781	1.77869	0.836255	2.67331	3.00869
Gm26870	15.4939	1.37216	0.982337	1.39683	0.162464	0.626716	0.245161	0.614754	1.21503	0.986834
Has1	13.2249	1.50653	1.08342	1.39053	0.164367	0.631978	0.146818	0.35487	0.502202	0.97377
Gm10232	16.4033	6.64103	4.79052	1.38629	0.16566	0.633755	9.17538e-09	0.000209627	6.87866e-06	5.32167
Ptch2	19.4144	-1.15584	0.836048	-1.3825	0.166817	0.635473	1.11103	0.505454	0.258243	0.488926
Gm43187	18.7406	1.31011	0.948257	1.3816	0.167095	0.635897	0.107404	0.59641	0.486303	1.31452
Adgb	19.5721	1.08071	0.785343	1.3761	0.16879	0.638649	0.197203	0.15847	0.357094	0.426963
B3gnt2	22.9821	1.10663	0.805227	1.37431	0.169345	0.639449	0.457295	0.782467	2.0005	0.728662
Cfap61	26.1034	1.0145	0.739555	1.37177	0.170135	0.640396	0.582043	1.64458	1.51414	3.05231
Gm37606	29.1905	1.23712	0.902233	1.37117	0.170321	0.640814	0.071364	0.824614	0.46724	1.68775
Gm37169	13.5451	1.43231	1.04637	1.36883	0.171052	0.642371	0.089309	0.167742	0.123327	0.591928
Esr1	22.6434	-1.0909	0.798757	-1.36574	0.17202	0.64377	0.815518	1.01053	0.368852	0.515174
9530053A07Rik	12.7353	1.50524	1.10398	1.36346	0.172739	0.645294	0.0180264	0.130449	0.111273	0.322705
Oxtr	22.7287	-1.09229	0.806285	-1.35472	0.175506	0.649794	0.964575	0.248156	0.316116	0.280091
Gm11944	22.2545	1.02115	0.754546	1.35333	0.175949	0.649964	0.933613	1.72441	2.24595	3.35597
Mutyh	19.1226	1.12298	0.832186	1.34943	0.177199	0.65158	0.613766	1.8037	2.53198	2.77579
Smad6	18.1188	1.20858	0.896785	1.34768	0.177763	0.653024	0.319078	0.484053	0.50059	1.5399
Adgrg6	102.384	1.3388	0.993837	1.3471	0.177948	0.653232	0.828602	2.27512	2.60251	5.54003
Slc14a2	20.9044	1.12165	0.834918	1.34343	0.179134	0.65445	0.225993	0.98473	1.55345	1.15031
Htr6	22.6944	-1.02446	0.766297	-1.3369	0.181255	0.658085	1.19417	1.15456	0.754109	0.443539
Casq1	15.785	-1.30275	0.976355	-1.3343	0.182106	0.658899	0.553343	1.69126	0.310324	0.652511
Gm13713	16.3891	-1.12169	0.840952	-1.33384	0.182257	0.658899	3.17406	3.26151	1.74295	1.31804
Sdsl	14.8969	1.19023	0.894165	1.33111	0.183154	0.660779	1.16592	0.799911	2.45423	2.16524
C430049B03Rik	18.3227	1.07502	0.808341	1.32991	0.183548	0.661214	1.13137	1.67412	2.40798	3.70477
5033430I15Rik	16.2772	-1.12125	0.846667	-1.32432	0.185398	0.664818	2.95297	4.38004	1.49581	1.99828
S100a4	19.7649	-1.07581	0.816989	-1.3168	0.187907	0.668576	3.96443	7.70277	2.71897	2.96778
Gm26555	14.6803	-1.1696	0.897112	-1.30374	0.192323	0.675277	1.126	1.41122	0.395033	0.796608
Tspo	14.9385	1.20331	0.927891	1.29682	0.194693	0.67898	0.653715	0.936344	1.37605	2.42803
Rep15	18.4368	-1.10438	0.853573	-1.29383	0.195724	0.679989	0.638163	1.70201	0.460102	0.681642
Cyp2d22	17.1114	1.08476	0.839375	1.29234	0.196239	0.680566	0.292471	0.260857	0.709918	0.515374
Gstm6	16.3077	1.0801	0.843529	1.28045	0.200386	0.687408	1.23668	1.17358	2.3038	2.95397
Akr1c14	21.9613	1.00309	0.786558	1.27529	0.202207	0.69013	0.358828	0.599894	0.944153	1.15228
Snhg18	18.4353	1.08263	0.850329	1.27319	0.202949	0.691321	0.539494	0.753422	0.794933	2.06104
Gm14308	49.1888	2.52086	1.98065	1.27275	0.203108	0.691492	2.49658	0.00143538	7.34412	7.16
Gm15513	14.044	-1.17648	0.925216	-1.27157	0.203527	0.692224	0.912194	1.30658	0.426698	0.591569
Il10rb	15.7922	-1.09169	0.866445	-1.25996	0.207682	0.699978	0.952551	0.857572	0.51511	0.358984
Mmp19	15.7647	1.07707	0.858973	1.2539	0.209879	0.703014	0.239539	0.200211	0.39104	0.592148
A530083I20Rik	14.2267	1.14767	0.919978	1.2475	0.212214	0.707141	0.218633	0.369078	0.731392	0.610216
Glt8d2	17.7059	-1.19928	0.962137	-1.24648	0.21259	0.707425	2.75706	1.35649	0.213083	1.69993
Hist1h2ab	21.3591	1.04329	0.83874	1.24388	0.213542	0.708755	1.20317	5.34983	6.76909	7.49661
Gm15952	15.5305	1.21737	0.979428	1.24294	0.213889	0.709266	0.489471	3.35438	3.05406	6.50076
Necab3	15.5281	-1.0966	0.883816	-1.24075	0.214697	0.709495	1.67844	1.40951	0.460737	1.03638
A230072E10Rik	16.7788	1.15327	0.932473	1.23678	0.216167	0.712413	0.31858	0.246218	0.216508	1.10331
3110082J24Rik	15.7054	1.05228	0.853535	1.23285	0.217632	0.71543	1.60496	1.88792	3.21328	4.10621
Slc43a3	19.9166	1.06957	0.869955	1.22946	0.218899	0.71598	0.438327	0.538172	0.598653	1.63331
Gm8730	20.5342	1.09597	0.89611	1.22303	0.22132	0.719401	0.790206	1.29275	2.34996	2.33057
Gm12254	28.9229	2.16694	1.77431	1.22128	0.221979	0.720276	5.71031	0	9.32135	17.3158
Cmya5	15.3733	-1.10894	0.909778	-1.21891	0.222878	0.721622	0.0893022	0.17268	0.0438617	0.0821319
Tcte1	15.2107	-1.05355	0.866867	-1.21535	0.224232	0.722439	0.583284	0.49521	0.3083	0.233453
Psmb9	18.3169	1.03918	0.856195	1.21372	0.224855	0.722922	0.986887	1.68443	3.90713	1.79199
Gm44846	16.2347	-1.11345	0.92079	-1.20923	0.226575	0.724783	0.296336	0.759121	0.119957	0.387042
Pgk1-rs7	54.1214	-3.0379	2.5132	-1.20878	0.226748	0.724886	0.0356175	0.31942	0.060501	0.000106679
Gm13632	22.3093	-1.08075	0.897121	-1.20468	0.228326	0.726683	10.269	13.4909	4.17999	7.67268
Gm21984	13.4214	1.13987	0.954735	1.19391	0.232513	0.731956	1.23923	0.767391	1.95235	2.44318
5530401A14Rik	15.8419	1.15524	0.969434	1.19167	0.233392	0.732757	0.144718	0.400757	0.237631	1.06831
Gm24307	23.654	-1.08213	0.913267	-1.18489	0.236059	0.73673	16.1715	116.677	13.175	52.4391
Pld5	14.4598	-1.09232	0.921813	-1.18496	0.236031	0.73673	0.309157	0.722693	0.187238	0.311504
Tpm3-rs7	16.6137	1.03822	0.877581	1.18304	0.236792	0.73811	0.363928	0.39933	0.548954	1.08407
Pdgfd	17.5947	1.00924	0.853851	1.18199	0.23721	0.73889	0.170253	0.467247	0.705796	0.606579
Dsp	13.4807	1.08816	0.920898	1.18163	0.237353	0.738955	0.126269	0.0718122	0.218831	0.220642
Asb4	13.4509	1.12667	0.955815	1.17876	0.238494	0.740561	0.112387	0.313905	0.467181	0.490112
Pth1r	14.0686	-1.06281	0.902872	-1.17715	0.239137	0.741284	0.728024	0.773576	0.303159	0.441475
Gm38366	20.6366	1.05033	0.893936	1.17495	0.240015	0.74174	0.174356	0.981563	0.653439	1.77343
Rin3	13.8125	1.08704	0.926279	1.17356	0.240571	0.742755	0.300601	0.146724	0.455185	0.53989
Wnk4	17.7539	-1.06228	0.909752	-1.16766	0.242944	0.746906	1.7081	0.679915	0.278915	0.956962
Gm43842	18.7042	1.06739	0.918781	1.16175	0.245337	0.750479	0.21995	0.440581	0.347435	1.0926
Th	15.6078	1.08707	0.936632	1.16062	0.245797	0.750985	0.61488	1.03799	0.851618	2.88824
Olfr374	15.4285	1.0102	0.871811	1.15873	0.246565	0.751973	1.05089	0.965181	1.85091	2.31844
9330161L09Rik	12.8541	1.11308	0.978348	1.13772	0.255238	0.762027	0.6948	0.746394	2.28521	0.921653
Lrp2	256.959	1.1303	0.99808	1.13248	0.257433	0.763485	0.354093	1.38192	0.824994	3.136
mt-Tm	13.3017	-1.06795	0.947583	-1.12702	0.259733	0.76584	51.6903	40.9159	20.0433	25.9834
2310069G16Rik	14.6967	-1.02995	0.914596	-1.12612	0.260113	0.765847	1.73235	2.09362	0.797684	1.14898
Yy2	12.905	-1.40108	1.27449	-1.09932	0.271627	0.782403	0.606838	0.0710819	0	0.269805
Hist2h2ac	13.5171	1.10099	1.00332	1.09734	0.272493	0.782693	0.946431	2.47084	3.71486	3.81805
Lenep	15.0035	1.39788	1.2803	1.09183	0.274907	0.785765	0.809725	0.0474559	0.81024	1.63065
C1s1	13.9989	1.09206	1.00104	1.09092	0.275307	0.786323	0.330202	0.667119	1.7196	0.608236
Smyd1	16.9472	1.02074	0.949995	1.07447	0.282611	0.794445	0.304047	0.653248	1.60002	0.357101
Gm43809	13.4247	-1.15829	1.08312	-1.06941	0.284885	0.796519	12.1104	4.96822	6.98063	1.50049
Gm5812	151.978	1.03755	0.976467	1.06255	0.287985	0.799454	2.19746	14.7418	17.753	17.9749
Gm42507	12.9362	1.0047	0.970082	1.03569	0.300349	0.81044	0.20619	0.31643	0.341019	0.750203
Tmprss7	12.756	-1.09406	1.11871	-0.977969	0.328089	0.830242	1.97655	0.247578	0.458791	0.507605
Gm45234	128.57	1.00252	1.08647	0.922738	0.356144	0.84968	1.10096	2.1854	1.68916	5.17802
C230031I18Rik	13.8945	1.05407	1.17393	0.897899	0.369239	0.857674	0.0601415	0.320148	0.0655731	0.764323
C3	69.826	1.19938	1.41553	0.847305	0.396825	0.873969	0.392317	3.39833	1.86934	7.2534
Gm6158	33.1253	-1.54486	1.82746	-0.845362	0.397909	0.874449	6.46138	8.63551	0.000846017	5.48759
Fam205a4	15.1091	-2.3937	3.07093	-0.77947	0.435703	0.893711	0.683305	0.271146	0.189111	0
Gm5514	28.3292	1.58109	2.08296	0.759057	0.447818	0.898406	0.102902	14.276	12.0895	31.6776
Gm7334	27.097	1.81416	2.51336	0.721806	0.470414	0.908723	0.0600277	1.56949	3.19569	2.56138
Gm10259	52.003	2.42863	3.49848	0.694196	0.487559	0.914205	1.68059	0.000164511	3.78862	5.88079
Hist1h2ap	216.15	1.58943	2.30367	0.689955	0.490223	0.915017	34.8215	0.0499037	36.7573	73.8998
Gm3005	58.1679	-1.06963	1.57237	-0.680266	0.496336	0.91628	14.2994	1.61731	6.39298	1.66662
H3f3c	70.454	1.17145	1.76192	0.66487	0.506134	0.919567	35.5526	0.437753	49.085	35.4571
Rsc1a1	20.9096	-1.44965	2.20544	-0.657306	0.510984	0.920287	2.11952	0.00487701	0.626996	0.193821
Gm16409	42.4106	1.35994	2.07678	0.654829	0.512578	0.920552	6.96274	0.326343	5.77033	13.8965
Gm21982	14.0825	-1.92602	3.00844	-0.640205	0.522039	0.923949	0.601038	0	0.152312	0
Gm20503	20.5513	-1.47578	2.34408	-0.629577	0.528972	0.92783	3.36634	2.77602e-09	0.582395	0.640074
Rbpsuh-rs3	28.0758	1.19899	1.95834	0.612247	0.540374	0.933402	2.00473	0	3.03433	1.78529
Kansl2-ps	47.8017	-1.03459	1.70392	-0.607182	0.54373	0.935194	6.29772	3.80789	2.38292	2.73105
Gm42416	50.5866	1.26788	2.11591	0.599215	0.54903	0.936692	0	1.49455	1.51179	2.15039
Gm3055	43.1051	1.27954	2.14565	0.596341	0.550948	0.937038	7.03515	0.000968339	13.9088	4.0283
Gm20458	32.1381	-1.02642	1.90737	-0.538132	0.590486	0.95026	1.94522	2.00997	0.00712105	2.09252
Gm43694	14.8306	1.594	3.0912	0.515659	0.606093	0.95507	1.2438	0	2.23983	1.61289
Gm24305	52.1039	1.76261	4.11634	0.428197	0.668507	0.963612	45.0838	55.2602	345.062	0.000108022
Gm10282	26.4006	1.38196	3.27063	0.422535	0.672634	0.964009	0	2.86139	2.08991	5.71518
Gm28539	23.1301	1.37296	3.32761	0.412598	0.679902	0.964804	0	0.663301	1.10657	0.668808
Gm10132	16.4829	-1.23989	3.50196	-0.354055	0.723298	0.97064	12.4155	5.88693	7.77306	0
Gm4204	44.6067	-1.64236	4.56671	-0.359639	0.719117	0.97064	13.7491	0.00402994	4.55709	6.95293e-08
Gm42417	14.2176	1.0918	3.25841	0.335072	0.737571	0.971653	0.354446	0	0	0.874357
Pcdhgb8	35.0068	-1.13545	3.50155	-0.32427	0.745734	0.972996	0.616172	0.869586	0	0.725057

## Sheet: 5-3SA vs 4-WT
Gene	baseMean	log2FoldChange	lfcSE	stat	pvalue	padj	363-1	363-4	H5-3SA-1	H5-3SA-4
Hdac5	39470.8	7.00424	0.175807	39.8405	0	0	32.2487	38.6637	4951.48	4406.3
Reln	1103.24	-2.64416	0.191076	-13.8382	1.49822e-43	1.05947e-39	22.6723	24.2957	3.87797	3.86819
Mpped1	1092.68	-2.45595	0.178951	-13.7241	7.27872e-43	3.43143e-39	72.3362	61.4163	12.5517	12.6169
Gas7	2066.36	-2.15772	0.179751	-12.0039	3.38917e-33	9.5866e-30	89.0157	66.574	18.0609	17.9687
Gda	518.753	-2.771	0.230758	-12.0082	3.21669e-33	9.5866e-30	21.9822	16.4558	2.65661	3.1778
Adcy1	2520.43	-2.27137	0.190388	-11.9302	8.23672e-33	1.94153e-29	36.3513	26.3763	7.21321	6.20258
Nwd2	288.272	-3.3284	0.291195	-11.4301	2.95674e-30	5.97388e-27	7.9249	6.83422	0.559479	0.985721
Rasgrf2	320.799	-2.82365	0.249279	-11.3273	9.61248e-30	1.69937e-26	16.8531	14.6067	2.24729	2.34178
Aldh1a3	228.415	-4.18701	0.420021	-9.96857	2.09211e-23	3.28764e-20	33.8592	12.7117	1.23284	1.42364
Arpp21	745.716	-1.78399	0.186325	-9.57457	1.02281e-21	1.44655e-18	63.7251	61.9688	17.7797	19.8932
Hapln1	365.234	-2.25409	0.237125	-9.50592	1.9828e-21	2.54935e-18	9.78636	13.0761	2.47693	2.45381
Met	341.866	-2.71508	0.286679	-9.47078	2.77754e-21	3.27357e-18	18.8137	11.6867	2.67001	2.13213
Ddn	322.989	-2.91089	0.309947	-9.39158	5.91081e-21	6.4305e-18	21.1423	11.2193	2.09525	2.36601
Necab1	267.98	-2.44576	0.264068	-9.26186	2.00902e-20	2.02954e-17	11.0888	9.10818	1.72563	2.10685
Cacna1i	264.132	-2.65468	0.289837	-9.15923	5.22693e-20	4.9283e-17	13.2583	8.62394	1.78006	1.81544
Caln1	1897.31	-1.89596	0.209188	-9.06341	1.26429e-19	1.11755e-16	41.1278	27.5942	10.5746	8.48972
Ccbe1	200.851	-2.95559	0.328592	-8.99472	2.36833e-19	1.97031e-16	10.438	7.74568	1.46815	0.958857
Ntsr1	409.689	-2.51873	0.280346	-8.98434	2.6029e-19	2.04516e-16	23.2386	13.3913	3.39035	3.22459
Dok5	303.842	-2.12839	0.246316	-8.64088	5.57804e-18	4.15212e-15	30.1539	25.881	6.43157	6.81623
Gpr26	558.947	-1.81867	0.211088	-8.61572	6.95052e-18	4.91506e-15	7.46992	5.893	1.9976	1.91789
Plxnd1	801.821	-1.60235	0.18718	-8.56049	1.12392e-17	7.5693e-15	31.7275	37.1119	11.9054	11.4353
Fam49a	2546.06	-1.56092	0.187262	-8.33553	7.71547e-17	4.96e-14	85.1124	65.0937	27.8979	24.6482
Ptger3	69.6115	-4.53064	0.54784	-8.27001	1.33946e-16	8.23649e-14	5.24783	4.14789	0.178257	0.241193
Pde2a	711.217	-1.73563	0.211942	-8.18918	2.63018e-16	1.54994e-13	34.8326	25.4334	8.71264	10.0234
Gnal	1421.88	-1.57146	0.192989	-8.14274	3.86428e-16	2.1861e-13	39.0974	29.1866	11.8554	11.8927
Dclk3	105.518	-3.16604	0.390036	-8.11728	4.7674e-16	2.56435e-13	7.39412	6.24297	0.821548	0.746518
Rbfox3	634.927	-1.71805	0.211738	-8.11406	4.89552e-16	2.56435e-13	43.9814	32.9469	12.3334	11.8259
Prkcb	1133.13	-1.68729	0.209179	-8.06623	7.25038e-16	3.66222e-13	93.7263	63.015	25.1694	25.1649
Hpca	201.287	-2.53943	0.320882	-7.9139	2.49454e-15	1.21656e-12	33.3535	20.8659	4.35618	5.31223
Fam163b	285.103	-1.92594	0.251815	-7.64826	2.03711e-14	9.60363e-12	15.1354	15.341	4.56776	3.69015
Nov	144.029	-3.20292	0.419171	-7.64107	2.15428e-14	9.82836e-12	12.735	5.49065	1.07882	0.965095
Camkk2	999.465	-1.72359	0.229884	-7.49766	6.49672e-14	2.87135e-11	64.4949	44.0425	14.9768	19.0994
Unc5a	256.184	-2.03028	0.271353	-7.48207	7.31622e-14	3.13555e-11	14.0477	10.148	3.00375	3.12228
Atp2b4	1309.36	-1.45107	0.196637	-7.37947	1.58927e-13	6.61088e-11	30.745	22.7227	9.38299	10.8511
Gucy1a3	462.442	-1.90481	0.258466	-7.36968	1.71043e-13	6.91161e-11	27.7414	17.1967	6.1982	6.20662
Cdkl5	901.501	-1.43043	0.194391	-7.3585	1.85988e-13	7.30673e-11	16.2473	16.4855	5.25594	7.31918
Rgs4	154.609	-2.35062	0.323329	-7.27004	3.59373e-13	1.37368e-10	10.8945	9.06459	2.24635	1.79381
Thy1	629.157	-1.88299	0.259968	-7.24315	4.38372e-13	1.63155e-10	70.279	39.7638	16.3283	14.5372
Dync1i1	327.402	-2.02555	0.279858	-7.23779	4.5607e-13	1.6539e-10	25.0174	18.3686	4.71714	6.34376
Gabra5	452.199	-1.7534	0.242396	-7.23362	4.70278e-13	1.66279e-10	30.3309	21.3819	8.30987	7.54065
Cacna2d1	1382.7	-1.23712	0.171623	-7.20832	5.66484e-13	1.95409e-10	27.6317	25.8326	10.8319	12.6029
Prss12	66.4242	-3.57473	0.496349	-7.20206	5.93095e-13	1.99718e-10	5.63146	4.40538	0.419741	0.450926
Camkv	1741.83	-1.46772	0.204188	-7.18805	6.57213e-13	2.16162e-10	116.932	81.0601	36.2076	37.8264
Frmd4b	817.008	1.44753	0.204747	7.06982	1.55133e-12	4.98646e-10	10.3089	12.3424	28.2207	35.4355
Ccdc85a	514.337	-1.65577	0.235433	-7.03285	2.02351e-12	6.35966e-10	27.1597	21.5129	6.69312	9.32693
Sybu	1014.22	-1.38011	0.196429	-7.02602	2.12506e-12	6.53364e-10	48.1286	35.4454	16.298	16.8953
Fam124a	793.195	-1.36251	0.194324	-7.01154	2.35709e-12	7.09284e-10	52.2782	42.9508	17.6163	20.6799
Camk2b	4909.5	-1.25737	0.180111	-6.9811	2.92888e-12	8.62981e-10	189.493	148.668	77.3394	68.6445
Vsnl1	516.484	-1.72244	0.249399	-6.90636	4.97251e-12	1.43523e-09	48.609	31.0733	12.0034	13.0047
Cnksr2	493.775	-1.45522	0.211333	-6.8859	5.74242e-12	1.6243e-09	14.459	12.2273	5.11065	4.93658
Lmo7	209.291	-2.04269	0.298084	-6.85271	7.24626e-12	2.00949e-09	16.8874	12.7727	4.18319	3.25498
Sez6l	1509.36	-1.23112	0.17976	-6.84866	7.45457e-12	2.0275e-09	34.5992	26.7369	13.2212	13.7805
Ptprk	1463.08	-1.1824	0.173525	-6.81403	9.49026e-12	2.53247e-09	25.8318	31.1251	13.0241	12.8218
Ndnf	192.609	-2.03448	0.298867	-6.80731	9.94418e-12	2.60445e-09	4.45984	3.42215	0.881916	1.10534
Nr4a3	463.346	-1.45149	0.21345	-6.80014	1.04516e-11	2.68757e-09	14.5369	12.035	5.02231	5.00768
Mical2	387.311	-1.70245	0.252223	-6.74978	1.4807e-11	3.73955e-09	21.2037	14.3668	5.51044	5.79376
Rab3c	2141.64	-1.1677	0.17443	-6.6944	2.16564e-11	5.37346e-09	31.2419	27.2946	14.0133	12.8633
Kcnv1	103.716	-2.76444	0.417347	-6.62384	3.49986e-11	8.53424e-09	5.29583	2.96596	0.653721	0.605049
Tnc	1344.43	1.17313	0.178292	6.57982	4.71018e-11	1.12909e-08	7.06881	8.73175	19.4133	17.2311
Gucy1b3	665.356	-1.25339	0.191487	-6.54554	5.928e-11	1.39733e-08	28.9796	27.036	11.8444	12.4057
Dbpht2	297.17	-1.7823	0.274109	-6.50214	7.91839e-11	1.8359e-08	17.4606	12.504	3.714	5.32118
Rph3a	552.851	-1.44798	0.224424	-6.45197	1.10406e-10	2.51851e-08	20.6012	16.0981	7.04266	6.85992
Ajap1	280.112	-1.67639	0.262788	-6.37925	1.77954e-10	3.99493e-08	16.6634	13.4256	4.14464	5.60119
Cobl	279.447	-1.58645	0.249575	-6.35662	2.06247e-10	4.55774e-08	10.2758	8.81481	3.29074	3.27531
Kcnip2	83.7576	-2.70951	0.426823	-6.3481	2.17996e-10	4.74325e-08	8.88579	7.95157	1.58209	1.10429
Neurl1b	431.784	-1.48315	0.234631	-6.3212	2.59539e-10	5.56161e-08	13.5356	9.86895	4.251	4.38917
Cachd1	1057	1.06458	0.16858	6.31498	2.70199e-10	5.67121e-08	13.9035	14.4706	30.9058	30.2507
Cdk5r2	1181.38	-1.57777	0.249901	-6.31357	2.72674e-10	5.67121e-08	73.931	40.5706	20.5044	19.1978
Dlg2	2440.69	-1.10055	0.174729	-6.29861	3.00335e-10	6.156e-08	109.289	90.8805	50.3737	45.9448
Gng7	800.846	-1.20785	0.192483	-6.27512	3.49375e-10	7.05887e-08	37.2488	33.6948	14.6233	17.1239
Rpl30-ps9	53.8884	-9.52545	1.52399	-6.25032	4.09624e-10	8.15959e-08	76.1674	49.0311	0	0
Itpr1	1476.12	-1.09465	0.175239	-6.24658	4.19526e-10	8.24077e-08	36.8919	31.1205	14.8257	18.1165
Scn2a1	2231.83	-1.10498	0.177766	-6.21596	5.10107e-10	9.88279e-08	45.9014	35.1649	20.4654	18.4521
Adarb1	653.407	-1.148	0.184766	-6.21327	5.18948e-10	9.91822e-08	15.0028	16.8547	7.23463	7.57714
A830018L16Rik	238.04	-1.70704	0.275847	-6.18836	6.07943e-10	1.1332e-07	12.3058	9.61683	3.30298	3.63342
St8sia2	2013.01	-1.08112	0.174709	-6.1881	6.08945e-10	1.1332e-07	60.4742	46.8586	25.2655	27.1834
Rapgefl1	673.035	-1.26456	0.204795	-6.17474	6.62714e-10	1.21724e-07	24.5025	19.9503	9.82692	9.27484
Arhgap20	567.02	-1.28251	0.208147	-6.16154	7.20413e-10	1.30626e-07	11.786	10.4262	5.11947	4.30887
Sptbn2	5524.8	-1.17149	0.191378	-6.12135	9.27839e-10	1.66107e-07	87.3903	62.1358	35.8017	32.7676
Ldb2	402.306	-1.88447	0.309163	-6.09539	1.09172e-09	1.93003e-07	41.6372	24.3182	10.5404	7.90877
Hdac9	203.65	-1.79818	0.296991	-6.05467	1.40708e-09	2.45683e-07	6.76535	7.60754	2.26054	1.98526
Rimbp2	463.791	-1.53715	0.254388	-6.04254	1.51705e-09	2.61653e-07	13.4387	11.0392	4.18506	4.52381
Atp2b2	1159.63	-1.14494	0.190066	-6.02392	1.70246e-09	2.90096e-07	20.2853	15.7874	8.69412	8.14973
6330403A02Rik	357.945	-1.98889	0.330607	-6.01588	1.78907e-09	3.01225e-07	15.0292	8.75932	3.77479	2.43687
Bmp3	69.7842	-2.99527	0.498184	-6.01237	1.82826e-09	3.04201e-07	2.15883	1.52696	0.226908	0.249428
Tmem158	485.712	-1.44906	0.241243	-6.00666	1.89381e-09	3.11443e-07	41.4802	29.334	14.5268	12.2559
Eef1a2	1795.69	-1.29101	0.215301	-5.99627	2.01898e-09	3.28211e-07	118.27	78.0828	43.0051	39.9388
Rspo2	89.8071	-2.70043	0.451294	-5.98376	2.1805e-09	3.50441e-07	5.28454	4.3412	1.03731	0.485374
Plppr5	403.819	-1.46937	0.245641	-5.98178	2.20707e-09	3.50725e-07	13.7603	10.7266	4.6211	4.51423
Ibsp	85.2643	2.61843	0.438811	5.96709	2.41522e-09	3.79539e-07	0.891284	1.55589	7.90362	7.49953
Kcnh3	129.953	-2.2363	0.375516	-5.95526	2.59661e-09	4.03559e-07	6.64323	4.64756	1.46876	1.00314
Dgkh	268.633	-1.42344	0.241092	-5.90416	3.54445e-09	5.39023e-07	8.67274	9.0596	3.42181	3.39262
Fam19a2	911.388	-1.34926	0.228483	-5.90528	3.52041e-09	5.39023e-07	34.748	23.2452	12.6243	10.8894
Icam5	178.578	-1.90926	0.32417	-5.88968	3.86936e-09	5.82174e-07	10.4058	7.04138	2.70586	2.08044
Pcsk2	489.784	-1.30571	0.223201	-5.84993	4.9179e-09	7.32146e-07	15.029	11.1756	5.2176	5.73899
Hdac4	22605	-4.40601	0.75455	-5.83925	5.24354e-09	7.66006e-07	639.495	1168.28	18.2292	70.2082
Syt7	692.352	-1.2571	0.215296	-5.83893	5.25367e-09	7.66006e-07	14.9685	10.7005	5.72337	5.37312
Dok4	744.265	-1.17992	0.202605	-5.82373	5.7549e-09	8.30526e-07	35.9409	29.7937	14.9291	15.0441
Ptpru	652.959	-1.12134	0.193382	-5.79859	6.68749e-09	9.55365e-07	25.9064	22.4027	11.2512	11.6988
Kcnj3	280.607	-1.437	0.248431	-5.7843	7.28135e-09	1.0298e-06	9.52656	9.07602	3.84641	3.25865
1700020I14Rik	3535.13	-1.02359	0.177459	-5.76805	8.01936e-09	1.12295e-06	67.8388	50.9243	31.6474	28.6729
Ppm1h	730.576	-1.13878	0.197528	-5.76518	8.15701e-09	1.13103e-06	19.6621	19.4973	9.5733	8.76999
Fgf13	680.563	-1.20458	0.209861	-5.73989	9.47388e-09	1.30086e-06	80.3103	61.1283	31.6861	31.7568
F730043M19Rik	79.4398	-2.43194	0.425428	-5.71645	1.08772e-08	1.47919e-06	8.65899	6.53459	1.41165	1.51885
Shank2	1349.3	-1.02398	0.17929	-5.71132	1.12104e-08	1.50998e-06	23.3135	18.6667	10.3561	10.9793
Sv2b	180.302	-1.91754	0.336084	-5.70554	1.15978e-08	1.54743e-06	6.5327	5.05662	1.73208	1.45561
Pgm2l1	2496.37	-1.36855	0.240185	-5.69791	1.21283e-08	1.59924e-06	48.7626	29.2695	17.7085	13.5082
Smpd3	1642.36	-1.10663	0.194257	-5.69674	1.22122e-08	1.59924e-06	42.0185	32.0339	18.6903	16.8154
Trim67	3468.7	-1.08936	0.191383	-5.69207	1.2551e-08	1.62852e-06	51.468	39.3208	23.415	20.6176
Plcxd2	488.956	-1.41232	0.248815	-5.67618	1.37735e-08	1.7709e-06	8.70496	6.23782	3.14383	2.65287
Rasgrp2	287.684	-1.48726	0.262695	-5.66157	1.49995e-08	1.91116e-06	62.5493	48.2164	18.7567	22.2435
Scube1	194.592	-1.63827	0.28992	-5.65078	1.59725e-08	2.01695e-06	4.62757	3.85076	1.5769	1.23498
AI593442	322.484	-1.64329	0.29249	-5.61827	1.92882e-08	2.39292e-06	9.51713	5.53161	2.28725	2.7067
Kcnj2	65.3288	-2.56732	0.456947	-5.61843	1.92702e-08	2.39292e-06	1.98219	2.20368	0.316091	0.411652
Slc16a2	1092.75	-1.00726	0.179421	-5.61396	1.97742e-08	2.43189e-06	37.5778	30.9991	18.1438	17.0775
Wipf3	253.854	-1.52358	0.271605	-5.60954	2.0286e-08	2.47332e-06	11.7321	8.98659	4.11764	3.32909
Ngef	168.106	-1.76225	0.314477	-5.60375	2.0976e-08	2.53559e-06	9.63884	10.4328	3.63672	2.4547
Chst1	609.706	-1.38272	0.247104	-5.5957	2.19731e-08	2.63361e-06	34.8796	21.3941	11.2669	11.0692
Camk4	977.256	-1.20417	0.216513	-5.56163	2.6726e-08	3.14988e-06	11.6338	8.13749	4.81536	4.0483
Galntl6	130.249	-2.05735	0.371177	-5.54277	2.97717e-08	3.47985e-06	10.8076	7.28927	2.7432	1.80339
Prkcg	249.805	-1.77649	0.321153	-5.53161	3.17312e-08	3.67848e-06	26.6064	16.4061	7.56159	5.46654
Mlip	42.336	-3.31862	0.601664	-5.51575	3.47305e-08	3.92955e-06	4.95257	3.3148	0.40846	0.459162
Syt1	3014.9	-1.17761	0.213498	-5.5158	3.47199e-08	3.92955e-06	91.6877	57.9364	35.0476	33.356
Rhof	311.354	-1.74681	0.317357	-5.50424	3.70755e-08	4.16158e-06	28.0661	18.0791	7.06558	7.15981
Doc2b	242.732	-1.90078	0.347622	-5.46794	4.55284e-08	5.03053e-06	11.2187	5.87368	2.80357	1.9261
Vim	5796.13	1.13744	0.208514	5.45498	4.89797e-08	5.36992e-06	174.699	297.913	492.028	577.385
Zfp703	890.934	1.02576	0.189405	5.4157	6.10497e-08	6.5411e-06	14.3088	18.5639	31.7415	37.2047
Plppr4	1032.02	-1.08018	0.199772	-5.40709	6.40585e-08	6.76104e-06	30.1767	23.9355	13.8656	12.554
Lmo4	1327.25	-1.06944	0.198215	-5.39537	6.83842e-08	7.16413e-06	147.231	104.416	65.1071	58.786
Lgi2	243.51	-1.40016	0.259764	-5.39012	7.0411e-08	7.32222e-06	5.21945	4.566	1.95173	1.87386
Fstl1	1661.17	1.13555	0.211324	5.37349	7.72291e-08	7.97263e-06	27.1966	35.2946	64.0448	77.5514
Gap43	3786.22	-1.1944	0.222858	-5.35946	8.3473e-08	8.49323e-06	441.588	264.463	167.318	151.719
Rpl23a-ps3	30.0058	8.5857	1.6069	5.34301	9.14152e-08	9.23489e-06	5.03649e-07	2.09482e-08	19.0724	14.3284
Rtn4rl1	138.086	-1.70652	0.322193	-5.29659	1.17986e-07	1.17513e-05	6.00812	5.37855	1.84091	1.75897
Htr1b	41.3069	-3.20613	0.605774	-5.29262	1.20576e-07	1.1907e-05	1.82992	1.82985	0.207007	0.201932
St6gal2	904.263	-1.0737	0.202905	-5.29163	1.21234e-07	1.1907e-05	21.9789	16.8223	9.63938	9.40529
Necab2	155.993	-1.64388	0.314985	-5.21891	1.79979e-07	1.74346e-05	14.0951	12.873	4.73051	4.17398
Sulf1	131.107	2.47671	0.475934	5.20389	1.95158e-07	1.87763e-05	0.426606	1.20922	6.38265	2.75809
Jph4	3187.46	-1.00372	0.193123	-5.19733	2.02175e-07	1.932e-05	112.954	81.73	50.5374	49.791
Thra	7463.77	-1.17781	0.226726	-5.19483	2.04908e-07	1.94498e-05	590.786	344.673	214.866	213.065
Rhou	403.097	-1.19573	0.232287	-5.14764	2.63787e-07	2.47069e-05	18.5321	14.0631	7.15385	7.56621
Gprin1	2387.13	-1.02159	0.198685	-5.14174	2.72199e-07	2.5327e-05	72.3596	50.2563	32.5426	29.8583
Cpne4	255.444	-1.56875	0.306066	-5.12552	2.9671e-07	2.72492e-05	14.4096	8.82287	4.22949	3.86807
Ppp1r1b	167.916	-1.48782	0.291988	-5.0955	3.47829e-07	3.13334e-05	18.1234	16.4873	5.96405	6.80516
Bend6	549.349	-1.20926	0.238297	-5.07458	3.88347e-07	3.47619e-05	36.9473	31.8349	17.3105	13.3899
Rims1	754.469	-1.12705	0.222901	-5.05628	4.27509e-07	3.80268e-05	31.335	21.4025	12.8964	12.0663
St8sia5	177.957	1.56288	0.309615	5.04782	4.46885e-07	3.95019e-05	3.50887	2.5846	9.06337	9.57054
Rims4	643.913	-1.21777	0.241447	-5.04364	4.56761e-07	4.0124e-05	17.8138	11.6939	6.8501	6.26193
Rgs7bp	613.336	-1.08988	0.217779	-5.00453	5.59989e-07	4.79995e-05	14.373	11.3789	6.76953	5.7089
Kcnj4	111.703	-1.81442	0.362754	-5.00179	5.67991e-07	4.83921e-05	9.47262	8.3015	2.47703	2.74314
Opcml	1731.51	-1.1077	0.221672	-4.99701	5.82246e-07	4.90161e-05	42.796	25.7736	17.6264	15.2689
Kcnq5	266.553	-1.23491	0.247839	-4.98269	6.27057e-07	5.21675e-05	7.55114	7.05747	2.9892	3.42872
Cdh13	1208.4	-1.16432	0.234741	-4.96003	7.04813e-07	5.73657e-05	55.629	33.1716	17.6821	23.4539
Nptxr	2247.13	-1.09794	0.221369	-4.95977	7.05765e-07	5.73657e-05	67.2326	40.9805	26.2242	26.0824
Sncb	514.172	-1.4109	0.285762	-4.93733	7.92005e-07	6.36439e-05	90.3602	47.6308	28.941	24.7453
Slc2a13	229.088	-1.28967	0.26195	-4.92336	8.50689e-07	6.79734e-05	4.56466	4.03276	1.77291	1.85817
Loxl3	120.453	1.90129	0.386665	4.91716	8.78094e-07	6.9769e-05	1.06002	1.81709	6.36775	4.54203
Vip	30.9096	-3.47022	0.706584	-4.91127	9.04896e-07	7.14969e-05	3.92115	4.83013	0.271387	0.544226
Zdhhc2	522.379	-1.40921	0.289001	-4.87614	1.08184e-06	8.36094e-05	37.1835	23.0166	11.6489	11.818
Cyp46a1	283.861	-1.34655	0.276918	-4.86262	1.15842e-06	8.85594e-05	20.9668	13.5919	7.24317	6.81098
Slc8a2	1030.87	-1.08098	0.222566	-4.85688	1.1925e-06	9.06752e-05	27.7463	18.2298	10.7033	11.7929
Whrn	397.047	1.19518	0.247876	4.82168	1.42357e-06	0.000105412	5.30865	8.4157	15.8175	16.3101
Ackr1	142.729	-1.59148	0.331089	-4.8068	1.53366e-06	0.000112971	19.4037	14.4156	6.1361	5.46445
Pnoc	53.8438	-2.39449	0.506855	-4.72421	2.31016e-06	0.000164613	4.50572	4.88317	0.700024	1.14585
Cnih3	180.674	-1.54328	0.326829	-4.72197	2.33572e-06	0.000165171	13.1515	12.0116	5.22376	3.67916
Tmem150c	418.053	-1.27533	0.270485	-4.71498	2.41733e-06	0.000169249	32.9315	22.394	14.1237	9.48442
Cntnap3	73.6343	-2.19174	0.465577	-4.70758	2.50677e-06	0.000172942	2.95695	1.67605	0.52449	0.525892
Golga7b	308.425	-1.37083	0.292421	-4.68785	2.76091e-06	0.000186149	17.3972	9.94331	5.68319	5.25793
Spock3	326.053	-1.31355	0.28064	-4.68054	2.86121e-06	0.000191782	16.7815	10.9597	5.26239	6.30531
Rcan2	255.593	-1.28438	0.274481	-4.6793	2.87854e-06	0.000192034	12.6911	9.50844	4.59647	4.83415
Kcnf1	286.197	-1.2043	0.257855	-4.67047	3.00509e-06	0.000196764	8.91776	6.94954	3.43649	3.68169
Sema7a	499.404	-1.15105	0.24645	-4.67052	3.00436e-06	0.000196764	20.2315	13.9357	8.88529	6.99664
Rgs6	459.496	-1.17896	0.252688	-4.66568	3.07605e-06	0.000199562	22.7104	14.3332	7.99412	8.96706
Crym	211.788	-1.40938	0.302271	-4.66265	3.12168e-06	0.000201598	27.9696	18.0819	9.60673	8.30274
Megf10	778.048	1.02478	0.219917	4.65985	3.16446e-06	0.000201599	3.91653	5.62314	8.83309	11.1546
Mtus2	276.903	-1.18876	0.255066	-4.6606	3.15282e-06	0.000201599	12.6653	9.80627	5.11128	5.06496
Prmt8	317.408	-1.27392	0.273333	-4.66071	3.15127e-06	0.000201599	17.6432	11.3962	6.1066	6.32102
Arhgdig	242.456	-1.43487	0.308764	-4.64713	3.36583e-06	0.000212513	44.7479	26.2783	14.5738	12.5585
Gpr88	224.151	-1.31981	0.28484	-4.63351	3.59526e-06	0.00022599	8.98334	11.4493	4.47425	3.93835
Lrfn5	477.058	-1.0719	0.231557	-4.62912	3.6723e-06	0.000228799	20.4486	17.314	10.4274	8.0871
Nxph2	54.381	-2.84693	0.616838	-4.61537	3.92399e-06	0.000243408	5.39433	2.19266	0.696243	0.394581
Cemip	128.405	-1.58442	0.343491	-4.61271	3.97446e-06	0.000245462	3.0584	2.19203	0.90743	0.902198
Grb14	206.482	-1.38621	0.301384	-4.59948	4.23542e-06	0.000260441	19.2817	13.6478	7.12527	5.89455
Adora2a	84.0684	-1.811	0.393897	-4.59765	4.2728e-06	0.000261121	4.93365	5.81086	1.66618	1.48501
Klhl4	40.0181	-2.68799	0.586054	-4.58659	4.50553e-06	0.000273484	2.20885	1.74326	0.363689	0.268128
Lgi1	223.766	-1.4409	0.31486	-4.57631	4.73242e-06	0.000284811	11.8136	9.40264	4.38678	3.68104
1700086L19Rik	128.353	-1.66996	0.36635	-4.55838	5.15507e-06	0.000307214	34.5914	21.2793	10.1701	7.96973
Kcne1l	454.856	1.14956	0.252261	4.55704	5.18789e-06	0.000307214	8.93699	15.1501	28.317	26.5106
Snap25	1386.72	-1.0294	0.226064	-4.5536	5.27358e-06	0.000310768	128.886	80.1394	55.5939	50.2633
Frmpd4	388.806	-1.00897	0.221623	-4.55266	5.2972e-06	0.000310864	5.46865	5.22842	2.88064	2.59857
Crb2	257.477	1.39568	0.307067	4.5452	5.48821e-06	0.000319423	1.45213	2.07945	4.16887	5.43869
Crtac1	212.482	-1.26213	0.278155	-4.53752	5.69186e-06	0.000328571	9.81947	8.32787	3.60674	4.21413
Gabra1	197.288	-1.60201	0.353349	-4.53378	5.79367e-06	0.000333089	18.8929	11.0119	6.50818	3.7197
Slco3a1	473.451	-1.29059	0.285455	-4.52116	6.15029e-06	0.00035216	24.9673	14.0578	7.90254	8.62618
Shroom3	438.471	1.54109	0.341265	4.51581	6.30754e-06	0.000358263	1.91911	3.92173	7.63038	9.86586
Hmox1	405.504	1.27422	0.283055	4.50167	6.7422e-06	0.000376897	10.1429	16.5536	33.1937	33.2098
Tgif2	246.742	1.17239	0.260535	4.49991	6.79819e-06	0.000378531	6.26941	5.42701	13.1609	13.9813
Itpka	35.7756	-2.74619	0.615101	-4.46462	8.02112e-06	0.000438003	4.15901	3.3624	0.534155	0.624848
St3gal1	326.648	-1.21385	0.272184	-4.45966	8.20886e-06	0.000446531	9.74831	5.99616	3.49864	3.5372
Tap1	246.084	1.14185	0.25661	4.44975	8.59711e-06	0.00046408	4.54507	5.1683	11.4414	10.6178
Cpne7	29.5171	-3.19151	0.717633	-4.44728	8.69661e-06	0.000467666	3.8784	2.21425	0.257254	0.422614
Cpd	1050.84	-1.14991	0.259009	-4.43963	9.01123e-06	0.000478535	25.3365	17.6678	10.6137	9.39473
Cpne6	149.027	-1.38727	0.312513	-4.43909	9.03407e-06	0.000478535	9.8066	10.4404	4.15167	3.82518
Palld	462.696	1.10215	0.249984	4.40888	1.03908e-05	0.000544285	4.0089	6.29738	10.4389	12.2565
Gm2956	21.5189	-4.12641	0.943509	-4.37347	1.22285e-05	0.000628743	5.6164	8.6412	0.558485	6.66729e-08
Vstm2l	266.819	-1.11872	0.256974	-4.35346	1.34006e-05	0.000681744	29.3514	23.7764	11.3959	13.9104
Epha8	75.332	-1.82658	0.419819	-4.35087	1.35597e-05	0.000684438	2.16709	2.34452	0.686109	0.623949
Kat2b	327.14	1.07183	0.248394	4.31504	1.59575e-05	0.000786365	10.283	8.27597	18.9238	21.2946
Efna3	390.345	-1.02202	0.237239	-4.30799	1.64744e-05	0.000806218	30.9514	24.5016	14.7355	13.4929
Ntf3	20.4984	-4.52756	1.05202	-4.30368	1.67983e-05	0.000816423	5.43508	1.53276	0.0630183	0.252747
Cpne5	165.194	-1.35639	0.315341	-4.30133	1.69773e-05	0.000820439	11.7369	9.1399	4.37339	4.06137
Pla2g4e	31.3153	-2.84911	0.662478	-4.30069	1.70268e-05	0.000820439	1.19315	1.47285	0.139831	0.244525
Cyr61	454.584	1.25259	0.291805	4.29255	1.76637e-05	0.000846838	6.33082	11.7992	19.3214	25.0897
Hcrtr2	41.6602	-2.57355	0.600518	-4.28554	1.82293e-05	0.000868071	3.02318	1.58692	0.326852	0.475711
Phyhip	476.439	-1.13479	0.265033	-4.28168	1.85487e-05	0.000880317	34.7347	23.4332	11.1009	16.4733
Epha10	90.8619	-1.89795	0.444179	-4.27293	1.92919e-05	0.000904021	2.80578	1.60209	0.665828	0.566125
Rtn4rl2	256.111	-1.3551	0.317147	-4.27279	1.93039e-05	0.000904021	35.8659	19.315	10.7472	11.6147
Rasgef1a	243.09	-1.25521	0.294343	-4.26446	2.00386e-05	0.000932257	11.2852	6.94849	3.98481	3.91868
Synm	200.694	-1.46793	0.345026	-4.25454	2.09475e-05	0.000968171	5.28665	3.00195	1.80169	1.29126
Myo5b	111.107	-2.07281	0.489296	-4.23631	2.27222e-05	0.00104	8.24619	7.14801	2.43877	1.341
Sstr1	91.35	-1.65132	0.389939	-4.23481	2.28741e-05	0.00104358	7.18965	7.67029	2.32033	2.55918
Zfp804a	147.65	-1.32372	0.313676	-4.22002	2.44283e-05	0.0011038	4.39399	3.9448	1.56401	1.87857
Slc7a8	218.106	-1.17564	0.278673	-4.21873	2.45682e-05	0.00110659	6.08038	5.40436	2.59455	2.65606
Dusp7	259.903	-1.23059	0.294772	-4.17473	2.98344e-05	0.00130634	13.6258	10.0754	5.68517	4.74333
Snca	754.414	-1.24393	0.298463	-4.16779	3.07565e-05	0.00133432	108.039	51.3299	39.6825	29.9144
Gpr6	33.6516	-2.82803	0.681601	-4.14911	3.33776e-05	0.00143048	3.3938	3.83521	0.274546	0.779959
Rras2	301.667	-1.26881	0.307827	-4.12184	3.75863e-05	0.0015774	21.0029	12.6938	8.85381	5.57327
Ass1	283.636	1.18559	0.289043	4.10178	4.09985e-05	0.00169999	8.28499	13.8738	24.3599	27.3945
Creb3l2	235.026	1.13236	0.276041	4.10215	4.09326e-05	0.00169999	1.39465	1.87071	3.37839	4.03265
Sertm1	415.399	-1.04311	0.255348	-4.08504	4.407e-05	0.00177573	20.2581	13.4146	8.34707	8.5581
Kctd4	178.029	-1.36173	0.333868	-4.07866	4.52959e-05	0.00181479	8.94491	5.24135	2.99311	2.71896
Tmem63c	93.4605	-1.67013	0.410387	-4.06966	4.70825e-05	0.00187047	5.59717	3.49712	1.24993	1.7479
Eda2r	388.594	1.01433	0.249742	4.06149	4.87606e-05	0.00192095	4.22485	6.85326	11.2005	11.7926
Rprml	42.7461	-2.37319	0.584531	-4.05999	4.90753e-05	0.00192798	10.8801	6.53424	2.04561	1.42684
Adamts17	184.766	-1.6454	0.405663	-4.05607	4.99048e-05	0.00194974	9.00952	7.31066	2.04505	3.44491
Cnnm1	71.7217	-1.69905	0.420014	-4.04523	5.22708e-05	0.00203095	2.13575	1.89399	0.625002	0.656514
Gpc4	600.292	1.03706	0.25805	4.01882	5.84912e-05	0.00220598	8.23583	13.9248	20.5087	26.2789
Gfod1	311.601	-1.10633	0.275496	-4.01578	5.92486e-05	0.00222269	6.6308	4.22543	2.6219	2.59535
Ddit4l	343.645	1.17424	0.29305	4.00696	6.15049e-05	0.00227315	7.77602	15.2009	25.7967	27.2827
Klf4	79.5041	1.9846	0.495082	4.00864	6.10704e-05	0.00227315	1.72639	0.565665	4.46188	4.73042
Acsl4	697.763	-1.14261	0.285396	-4.0036	6.23866e-05	0.00229775	25.8268	12.215	7.89141	9.99377
6430584L05Rik	20.7766	-3.19364	0.799806	-3.99302	6.52375e-05	0.00237797	2.31475	2.23412	0.292836	0.220214
Phf19	61.9926	2.06473	0.51762	3.98889	6.63831e-05	0.00241351	1.13573	1.00943	2.90341	6.45146
Myh8	27.9156	-3.15418	0.798914	-3.94809	7.87771e-05	0.00282778	0.548688	1.23209	0.0418634	0.169831
Adamts15	101.13	-1.42489	0.36127	-3.94412	8.00928e-05	0.00286049	2.56712	2.14636	0.917701	0.894945
Acsl1	295.451	-1.21517	0.3085	-3.93897	8.18335e-05	0.00290797	19.1534	11.8206	5.28991	8.64588
Cntn5	139.215	-1.39204	0.354356	-3.92836	8.55259e-05	0.00299404	7.26332	7.31071	2.88442	2.84168
Mal2	221.827	-1.26928	0.323087	-3.9286	8.54433e-05	0.00299404	12.4726	7.23478	4.55861	3.89779
Tmtc1	224.046	-1.11094	0.282967	-3.92606	8.6348e-05	0.00300054	4.10464	2.96499	1.52445	1.86747
Usp43	34.8607	-2.6509	0.675204	-3.92607	8.63453e-05	0.00300054	2.75433	1.60048	0.249132	0.486141
Chrm1	194.646	-1.31511	0.335072	-3.92487	8.67769e-05	0.0030007	7.0582	4.26379	2.789	1.90133
Fabp3	274.627	-1.2401	0.315957	-3.92491	8.67621e-05	0.0030007	60.8053	35.2119	22.7839	19.1961
Mcam	58.6708	1.90341	0.485333	3.92186	8.78685e-05	0.00301731	0.847463	1.06376	3.7869	3.59719
Ppp1r1a	237.977	-1.04033	0.267175	-3.89381	9.86831e-05	0.00336307	28.0066	21.85	13.1564	11.8724
Sv2c	343.74	-1.0037	0.258241	-3.88669	0.00010162	0.00345484	4.41165	6.56777	2.83707	2.78429
Lama5	220.807	1.48132	0.381542	3.88246	0.000103404	0.00348202	0.777925	1.95839	4.59493	3.24221
Kit	567.783	-1.0517	0.271468	-3.87411	0.000107016	0.00358655	21.5279	12.6978	8.47607	8.61402
Lingo3	148.799	-1.2068	0.313313	-3.85173	0.000117288	0.0038848	5.68564	4.58664	2.40561	2.1887
Stard13	165.507	1.68528	0.437626	3.85096	0.000117656	0.00388788	2.04804	2.98145	4.99725	11.8836
Col12a1	246.83	1.39598	0.362615	3.84977	0.00011823	0.00389773	0.79338	1.86563	4.42104	2.79538
Tcerg1l	291.862	-1.20052	0.312313	-3.84396	0.000121063	0.00398183	20.7863	10.5893	6.75632	7.38687
Hs6st3	99.3208	-1.47065	0.382649	-3.84335	0.000121366	0.00398254	9.49475	7.46132	3.56282	2.7388
Chst8	23.7245	-3.04288	0.792394	-3.8401	0.000122982	0.00402623	4.17028	2.99926	0.478581	0.423546
Baiap2	191.179	-1.21579	0.317377	-3.83072	0.000127766	0.00411617	12.6928	12.5946	4.39241	6.95485
Lonrf3	254.829	1.14817	0.300714	3.81813	0.000134467	0.00426683	3.22385	6.01735	9.56079	11.4061
Stx1a	734.469	-1.04053	0.272662	-3.81619	0.000135527	0.00428004	78.0261	42.8786	34.0027	26.7341
Bub1b	266.043	1.07929	0.28331	3.80956	0.000139214	0.00437536	5.19921	7.42097	13.7001	13.675
Col8a1	42.701	2.44355	0.642796	3.80144	0.000143858	0.00449136	0.0847942	0.303636	1.3498	0.801514
Sprn	223.636	-1.23103	0.324803	-3.7901	0.000150588	0.0046808	13.5961	8.08935	5.21173	4.35472
Kcng3	35.4876	-2.24293	0.592028	-3.78855	0.000151528	0.00468942	1.78028	1.88887	0.365083	0.434695
Coro2a	189.031	-1.19587	0.315928	-3.78527	0.000153545	0.00472934	8.26417	6.54426	4.05384	2.63551
Klhl1	51.8957	-2.02472	0.536017	-3.77735	0.000158505	0.0048516	1.98079	1.27293	0.422296	0.405015
Pdzd2	267.152	-1.08762	0.288915	-3.76451	0.000166879	0.00507278	3.68027	4.69532	1.78404	2.27482
Cdkl2	462.542	-1.05629	0.280829	-3.76133	0.00016901	0.00511844	22.0225	13.5106	10.7479	6.93103
Ston1	146.82	1.35002	0.360996	3.73969	0.000184245	0.00547432	3.44042	4.38669	11.3041	9.2527
Rtn4r	194.886	-1.27651	0.341434	-3.73868	0.000184986	0.0054848	16.2854	8.44722	5.26273	5.31835
Tlr3	212.472	1.3535	0.36238	3.73504	0.000187689	0.00555332	1.78037	3.99552	5.71249	9.45473
Plch2	260.194	-1.0561	0.282875	-3.73346	0.000188869	0.00557655	8.49201	6.43277	4.36904	3.03908
Mgst3	181.435	-1.15392	0.309976	-3.72262	0.000197167	0.00574249	27.9258	19.2795	10.4402	11.5149
Htr7	34.3617	-2.27109	0.610615	-3.71934	0.00019974	0.00577695	1.96185	1.79041	0.417113	0.38263
2010300C02Rik	63.8845	-1.86773	0.503486	-3.7096	0.000207584	0.00596719	2.91162	2.14593	0.967179	0.480529
Chml	142.109	-1.28483	0.347589	-3.69642	0.000218664	0.00618513	3.27874	3.78732	1.6879	1.3026
Kcnab2	354.591	-1.03562	0.280148	-3.69669	0.000218428	0.00618513	22.9982	19.7355	11.5653	9.94533
Otof	73.9828	-1.78557	0.485991	-3.67408	0.000238706	0.0065222	1.36756	0.660541	0.301843	0.308233
Prdm8	375.39	-1.26394	0.34559	-3.65734	0.000254845	0.00689154	17.23	7.24523	6.12252	4.42685
Cck	236.569	-1.41449	0.388635	-3.63964	0.000273018	0.00720252	92.7475	33.5191	27.7867	21.3055
Sowaha	78.372	-1.59781	0.439348	-3.63678	0.000276063	0.00724372	3.14931	2.02139	0.76083	1.01028
Garnl3	384.733	-1.09362	0.301073	-3.6324	0.000280793	0.00732704	24.4542	15.6273	7.66693	11.8965
Ninl	160.097	1.23607	0.34042	3.631	0.000282326	0.00733996	3.20419	3.05677	8.66232	6.5313
Cenpa	168.706	1.33156	0.367001	3.62821	0.000285397	0.00740618	5.57838	11.2549	25.7928	17.3503
Npnt	129.281	-1.23389	0.341204	-3.61628	0.000298868	0.00767129	3.48817	2.88992	1.34908	1.45182
Pde1a	372.389	-1.06156	0.293787	-3.61337	0.000302242	0.00771591	17.747	9.16391	6.22756	7.14495
Trpc5	74.3722	-1.59121	0.441738	-3.60215	0.000315591	0.00799893	3.22456	2.07087	0.782894	1.04178
Tap2	170.586	1.21782	0.338386	3.59891	0.000319551	0.00805599	3.23592	5.13	11.0564	8.90284
Synpo2	271.205	1.21297	0.337394	3.59512	0.000324247	0.0081165	1.36827	2.79392	4.67008	5.22426
Has3	84.0301	-1.51351	0.421266	-3.59275	0.000327202	0.00816159	2.55714	1.62528	0.783912	0.73117
Rab3b	267.462	-1.18715	0.331899	-3.57686	0.000347752	0.00862852	34.1964	16.9195	11.0855	12.1872
Rnd1	145.218	-1.18818	0.332321	-3.57541	0.000349683	0.00866124	9.52617	9.69608	4.26666	4.40705
Kcnk3	70.6516	-1.65794	0.465965	-3.55808	0.000373573	0.00912513	2.93671	1.94414	0.625219	1.002
Larp6	106.793	-1.32223	0.372923	-3.54559	0.000391729	0.0095521	6.68915	4.59097	2.25052	2.41772
Kif4	209.19	1.01919	0.28759	3.54391	0.000394246	0.00959693	2.18199	2.88204	5.02415	5.57044
Cdh9	51.5351	-2.00489	0.566763	-3.53743	0.000404044	0.00971288	2.91799	1.53031	0.667891	0.478341
Fmod	39.9035	2.56488	0.725251	3.53654	0.000405407	0.00971288	0.0475108	0.510389	1.73724	1.60732
Mctp1	118.377	-1.2383	0.349999	-3.53802	0.000403137	0.00971288	3.5368	3.31464	1.75295	1.23909
Gpr12	82.7997	-1.78385	0.505647	-3.52785	0.000418952	0.0100088	23.311	10.9346	6.3908	3.85798
Gpc3	44.9396	-1.91693	0.544571	-3.52007	0.000431428	0.0102035	3.46515	2.82918	1.0717	0.644738
Gm28035	124.937	1.29458	0.368066	3.51725	0.000436036	0.0102688	0.928185	1.52869	3.57868	2.59907
Col23a1	64.3339	-2.22829	0.634122	-3.51398	0.000441451	0.010354	4.28002	1.39447	0.898414	0.450409
Mapkapk3	96.1648	1.47147	0.420702	3.49765	0.000469371	0.010936	1.35234	2.69885	4.70291	6.86644
Ankrd34a	93.9384	-1.36531	0.390946	-3.49233	0.000478823	0.0111199	5.00685	3.65873	1.63191	1.84839
Lmln	196.997	-1.07696	0.309772	-3.47663	0.000507756	0.0116578	8.47695	6.00159	3.58312	3.50278
Cp	55.3048	1.85323	0.53445	3.46755	0.000525231	0.0120006	0.909019	1.00551	3.16289	4.00815
Csf1	426.204	1.01063	0.29217	3.45905	0.000542076	0.0122905	5.81163	11.9122	16.8657	19.8817
Klf5	43.8623	-1.97153	0.569977	-3.45896	0.000542265	0.0122905	4.60677	4.26288	1.60999	0.712187
Ttr	460.42	5.25483	1.51918	3.45899	0.000542199	0.0122905	0.680913	3.65738	156.791	9.85221
Pacrg	146.772	1.04483	0.303947	3.43755	0.000587002	0.0130534	11.7117	11.3982	24.6051	24.5471
1700001L19Rik	36.6897	-2.03318	0.593321	-3.42678	0.000610775	0.0134972	4.35746	2.91985	0.940587	0.898192
Homer2	555.621	-1.0466	0.305631	-3.42438	0.000616203	0.0135959	18.8459	17.6637	10.5875	7.60539
Emx1	115.116	-1.27481	0.372463	-3.42266	0.000620118	0.0136466	9.52522	7.9816	4.38668	3.06927
Asic4	82.5271	-1.40414	0.411197	-3.41476	0.000638372	0.0139329	5.45408	4.22057	1.75743	2.02435
Fkbp1b	83.7819	-1.48048	0.434199	-3.40968	0.000650403	0.01413	13.4512	10.2395	3.4218	5.37824
1500015O10Rik	95.3818	1.38044	0.406397	3.39678	0.000681841	0.0147226	3.26232	5.94714	13.0342	11.5254
Slc35f4	33.4619	-2.0948	0.619267	-3.38271	0.000717749	0.0151944	2.32483	2.30138	0.43067	0.697609
Pgr	69.2951	-1.54324	0.457332	-3.37444	0.000739669	0.015521	1.79955	1.17665	0.604135	0.452
Creg2	115.23	-1.42307	0.422081	-3.37155	0.000747476	0.0156384	2.8494	1.29013	0.721238	0.882556
Ackr3	139.439	1.09747	0.326028	3.36618	0.000762171	0.0158055	2.00956	1.95071	4.85087	3.88124
Col19a1	42.4973	-1.91973	0.570615	-3.36431	0.00076735	0.0158664	1.70634	1.13073	0.489138	0.287474
Tes	113.489	-1.37598	0.409124	-3.36323	0.000770358	0.0159054	10.8136	6.23751	4.29875	2.55257
Kcnc2	109.752	-1.5041	0.448284	-3.35525	0.000792939	0.0163239	3.14644	1.26753	0.960745	0.650237
Ndst4	32.1773	-2.2012	0.656425	-3.35331	0.000798515	0.0164148	1.18935	0.908475	0.297968	0.191919
Gm2974	73.8778	-1.80063	0.53734	-3.351	0.000805216	0.0165141	11.6758	4.31825	2.61316	2.13404
Pcdha4	190.191	-1.24805	0.374687	-3.33091	0.000865616	0.0175342	6.0817	3.04789	2.14053	1.84146
Coch	40.8414	-2.09105	0.62836	-3.32779	0.000875377	0.0176549	3.03716	1.23982	0.599085	0.442611
Rasal1	30.4503	-2.43633	0.733195	-3.32289	0.000890908	0.0178297	4.59681	2.1742	0.815954	0.505534
Tpbg	202.797	1.10627	0.332901	3.32313	0.000890123	0.0178297	3.30885	4.96099	6.52676	11.974
Kcna4	107.227	-1.24219	0.374194	-3.31965	0.000901306	0.0180045	3.45697	5.19331	2.08205	1.6701
Col18a1	97.1831	1.65156	0.498436	3.31349	0.000921385	0.0182904	0.613296	0.872774	2.47193	2.35859
Slc2a6	81.8328	-1.46966	0.443567	-3.31328	0.000922088	0.0182904	6.02864	3.51076	1.85619	1.69847
Col11a2	200.742	1.22671	0.37041	3.31177	0.000927064	0.0183396	2.22287	2.84111	5.85925	6.34315
Serpina3n	148.306	1.1583	0.350672	3.30309	0.000956269	0.0188102	2.49351	4.8376	7.84331	8.94655
Nfkbiz	125.843	1.34608	0.407646	3.30207	0.000959733	0.018826	0.726191	1.81169	2.81966	3.8007
Crhr1	31.485	-2.10132	0.636627	-3.30071	0.000964401	0.0188715	2.48623	1.74759	0.477985	0.543165
Ect2	228.622	1.07107	0.32502	3.29538	0.000982876	0.0190945	2.47543	4.9706	7.35589	8.64052
Osmr	177.493	1.08063	0.330825	3.26648	0.00108893	0.0208966	1.19942	2.13768	3.81485	3.4811
Adamts2	82.7095	-1.48001	0.453333	-3.26473	0.0010957	0.020998	3.36563	2.44465	0.797291	1.36627
Pcp4l1	101.071	-1.20732	0.370679	-3.25707	0.0011257	0.0214277	8.96817	10.1754	4.3937	4.14322
Gem	98.3721	1.20469	0.370264	3.25361	0.0011395	0.0215453	2.04945	2.26954	4.70562	5.5624
Man2a1	158.91	1.05101	0.323931	3.24454	0.0011764	0.0220955	1.56074	1.7884	3.05523	4.11574
Rerg	55.6079	-1.72252	0.531194	-3.24274	0.00118387	0.0221736	4.11623	7.93119	1.85068	1.87617
Mns1	222.236	1.00249	0.309718	3.23677	0.00120891	0.0225562	2.43842	3.87595	6.08647	7.02806
Mmp2	136.916	1.50327	0.464868	3.23376	0.00122171	0.0226754	0.988187	3.93456	6.08174	8.02292
Ccdc141	133.056	1.17077	0.36221	3.2323	0.00122798	0.0227619	2.66466	4.17898	6.19426	9.74609
Mcm2	398.005	1.0329	0.32025	3.2253	0.00125839	0.0231009	7.85018	19.5627	27.7533	29.2562
Fam184b	97.0282	-1.23724	0.384902	-3.21443	0.00130704	0.0237063	3.09026	2.14466	1.21636	1.07158
Egfem1	26.9097	-2.33069	0.726032	-3.21017	0.00132657	0.0238698	4.5185	3.8757	0.80289	0.920865
4833422C13Rik	77.2064	-1.31613	0.410198	-3.20853	0.00133415	0.0239757	3.03391	3.65214	1.3491	1.43213
Pgbd5	316.739	-1.0048	0.31389	-3.20112	0.00136897	0.0243233	19.7185	10.3048	6.2407	9.32681
Arhgef28	105.646	-1.25205	0.391321	-3.19954	0.00137649	0.0243924	2.73595	1.70936	1.11714	0.810303
Ptk2b	123.801	-1.31717	0.411665	-3.19961	0.00137615	0.0243924	6.36482	3.54873	2.22324	1.89231
Ppp3cc	136.72	-1.06284	0.333379	-3.1881	0.00143213	0.0250886	8.92955	6.48036	3.58454	4.04856
Plscr2	78.534	1.55515	0.487942	3.18716	0.00143677	0.0251177	1.1963	2.99703	5.58359	6.96035
Gulp1	102.105	1.24747	0.391858	3.18348	0.00145517	0.0253453	1.84592	2.95494	5.68836	5.98034
Gm9726	44.4503	-1.77542	0.559008	-3.17602	0.0014931	0.0259421	3.10438	1.91694	0.816616	0.671873
Col8a2	32.6957	2.50803	0.80107	3.13085	0.00174303	0.0292081	0.0503602	0.270499	0.8888	0.967863
Ifit3b	105.561	1.12717	0.360089	3.13026	0.00174653	0.0292321	2.18059	2.82019	5.7989	5.44197
Osbpl10	88.7483	-1.22946	0.393461	-3.12474	0.00177962	0.0295843	4.2736	5.21472	2.21899	1.94397
Rin2	196.672	1.01231	0.325021	3.11461	0.00184191	0.0304323	4.19357	4.35842	9.41507	8.35822
Ncaph	171.065	1.00098	0.323562	3.09362	0.00197732	0.0321632	2.73376	4.09656	6.55799	7.51347
Etl4	134.944	-1.2768	0.413803	-3.08553	0.00203186	0.0326812	5.14775	5.67598	1.22746	3.5092
Zic5	100.289	1.50738	0.488434	3.08615	0.00202766	0.0326812	0.592319	2.21494	4.13836	3.86326
Akr1b10	100.982	1.16669	0.378846	3.0796	0.0020728	0.0332753	3.17856	5.07994	9.70532	9.38817
Thbs2	80.9124	1.47116	0.478882	3.07208	0.00212574	0.0339326	0.375775	0.625051	0.969001	1.89271
Kctd16	81.1626	-1.20832	0.393769	-3.06859	0.00215069	0.0342151	9.23881	8.04368	3.88673	3.83426
Cyp4x1	85.058	-1.32244	0.431403	-3.06543	0.00217355	0.0344624	3.12009	1.7673	0.870186	1.15784
Lect1	40.631	1.97184	0.643387	3.06477	0.00217834	0.0344799	0.396917	1.53942	4.53653	3.28125
Sh2d5	132.438	-1.3282	0.43363	-3.06298	0.00219145	0.0346298	6.80403	3.91105	2.73421	1.69178
Doc2a	136.288	-1.15295	0.377124	-3.05723	0.00223396	0.0352228	9.71514	11.603	4.7501	5.09468
Icam1	110.114	1.3722	0.450784	3.04402	0.00233437	0.0362052	0.918982	2.89798	4.58563	5.52365
Igtp	128.299	1.04337	0.343873	3.03417	0.00241195	0.0371592	2.60887	4.00894	6.31015	7.73017
Pros1	136.108	1.03313	0.341315	3.02691	0.00247066	0.0378987	1.92246	2.77551	5.1109	4.76765
Pask	107.253	1.13499	0.3753	3.02423	0.00249266	0.0380299	1.95984	1.82272	4.04621	4.52099
C1qtnf6	232.734	1.02929	0.340866	3.01964	0.00253078	0.0384869	5.44998	7.87167	18.4086	9.64104
Slc24a4	158.908	1.0766	0.356976	3.01589	0.00256227	0.0387159	2.8085	1.60963	5.17065	4.46784
Gm973	135.83	1.08753	0.360773	3.01445	0.00257444	0.0388241	4.60032	8.84894	15.4365	13.8643
Lpl	207.063	-1.04062	0.345246	-3.01415	0.00257699	0.0388241	9.19674	6.72904	3.01906	5.00049
Spata6	121.423	1.28947	0.428307	3.01063	0.00260709	0.0391423	3.27402	9.28146	13.9258	16.8778
Col22a1	105.712	1.48468	0.493509	3.00841	0.0026262	0.0391633	0.604976	0.611245	0.932441	2.65721
Kcnk12	45.4288	-1.59411	0.529755	-3.00915	0.00261979	0.0391633	4.03609	3.26258	1.45203	1.03994
Ndst3	105.086	-1.09825	0.365164	-3.00755	0.00263366	0.0392083	2.02362	2.78986	1.05182	1.26078
Arhgap17	163.152	1.02914	0.342636	3.00359	0.00266814	0.0395965	2.97506	4.00446	9.03261	5.62588
Col5a2	198.994	1.03056	0.343147	3.00326	0.00267108	0.0395987	1.29724	2.38641	4.04024	3.6728
Dctd	113.346	-1.08111	0.361981	-2.98666	0.00282041	0.0412076	8.76274	9.05583	5.12659	3.55004
Aga	68.5849	1.28328	0.430508	2.98085	0.00287448	0.0418249	2.48949	2.89851	6.70908	6.79769
1700030C10Rik	34.4932	-1.85478	0.629794	-2.94505	0.00322902	0.045497	5.64278	3.15385	1.4246	1.05297
Pla2g16	140.952	1.01783	0.346354	2.9387	0.00329596	0.0462907	2.92238	4.73052	8.44083	7.36785
Chek2	60.8353	1.92824	0.658276	2.92924	0.00339797	0.0473007	0.732708	1.63815	1.50532	8.10955
Efhc1	33.3036	1.87587	0.642626	2.91906	0.00351086	0.0484903	0.427776	0.923975	2.6788	2.38393
Gpr22	52.6978	-1.65936	0.568564	-2.91851	0.00351703	0.0484957	3.00093	1.32744	0.824685	0.597199
Kcnip4	39.2418	-1.65785	0.570144	-2.90778	0.00364004	0.0496442	2.01457	2.92517	0.905853	0.694592
Zbtb8b	62.7511	-1.30698	0.449613	-2.90691	0.00365019	0.0497347	3.07681	2.39868	1.19507	1.10416
Kcnab1	89.7498	-1.10905	0.381736	-2.90527	0.00366936	0.0498998	4.61345	4.66135	1.96333	2.4772
Slc17a7	395.825	-2.35773	0.811782	-2.90439	0.00367966	0.0499918	33.7161	10.2463	5.35767	3.5257
Gm9916	44.1588	-1.66665	0.575438	-2.89631	0.00377577	0.0508094	4.85963	7.03317	1.5973	2.24827
Ctgf	93.4957	1.46793	0.507138	2.89454	0.00379709	0.0510478	0.929794	2.34623	4.08361	5.4501
Ucp2	43.5875	1.68623	0.582632	2.89416	0.00380178	0.0510623	1.42354	1.46267	6.15031	3.49013
AI854703	106.086	-1.30487	0.452666	-2.88263	0.00394365	0.0524924	5.81442	3.25477	2.24482	1.5673
Tanc1	279.491	1.10898	0.384607	2.88341	0.00393391	0.0524924	3.53818	3.14971	7.96552	6.91054
Calb1	74.2471	-1.45797	0.50631	-2.87961	0.00398174	0.0527776	8.85556	4.84902	3.27827	1.87518
Neb	119.609	-1.03179	0.359051	-2.87367	0.00405737	0.0534296	1.3575	1.76879	0.635191	0.943294
Rbm24	93.3341	-1.06777	0.371782	-2.87202	0.00407856	0.0535591	3.56605	3.48485	1.79137	1.67641
Nrsn1	146.119	-1.02481	0.357602	-2.86579	0.00415967	0.0543215	10.2952	6.92882	4.42796	4.32121
Erbb2	122.649	1.00334	0.351369	2.85552	0.00429658	0.0555961	1.82926	1.67307	3.79816	3.42749
Anxa2	286.793	1.01718	0.356543	2.85289	0.0043323	0.0559558	6.27879	16.7275	24.1654	23.4637
Ryr1	87.6185	1.16414	0.408345	2.85088	0.00435984	0.0561577	0.355699	0.484109	1.09471	0.831536
S100a11	112.065	1.16349	0.408314	2.84949	0.00437895	0.0562954	9.85849	20.4246	32.3785	37.017
Lancl3	90.661	-1.07338	0.376969	-2.84741	0.00440772	0.056553	3.18365	2.67315	1.51962	1.35227
C1ql3	91.7375	-1.14105	0.403852	-2.82541	0.00472204	0.0594692	5.16921	3.50998	1.81739	2.25683
Tfcp2l1	69.2293	1.41927	0.503442	2.81913	0.00481545	0.0603232	0.300525	0.422925	0.669766	1.33196
Kcnh1	88.9461	-1.07511	0.381985	-2.81453	0.00488483	0.0610302	1.37505	1.38084	0.623643	0.726042
Casc5	238.107	1.00548	0.358953	2.80114	0.00509222	0.0629539	1.28655	2.02445	2.71043	4.17523
Osbpl3	61.7984	-1.2884	0.460099	-2.80026	0.00510619	0.0630164	2.66863	2.96543	0.933943	1.47976
Sostdc1	40.5345	1.67403	0.598982	2.7948	0.00519319	0.0637987	0.715666	0.480506	2.0432	1.90898
Traf1	50.942	1.88297	0.67374	2.7948	0.00519316	0.0637987	0.250345	1.73175	4.20153	3.14684
Spta1	72.4554	1.85832	0.666185	2.78949	0.00527917	0.0643787	0.0623901	0.445846	0.876819	0.984189
Kcnk9	104.223	-1.10387	0.396606	-2.7833	0.00538096	0.0650204	8.45827	6.27919	4.06929	3.00644
L3mbtl1	53.0249	-1.34991	0.485451	-2.78073	0.00542367	0.0654496	3.2161	3.24188	1.41895	1.19813
Rps25-ps1	49.2267	-1.4801	0.533882	-2.77234	0.00556545	0.0668038	30.2662	25.0043	12.1558	8.29996
Gm15728	53.662	-1.39081	0.50236	-2.76855	0.00563058	0.0674287	3.08696	2.86282	1.16582	1.16894
Gm1976	113.077	-1.00605	0.36395	-2.76424	0.00570551	0.0681018	9.55953	6.31963	4.28126	3.86719
Gipr	51.0335	-1.53193	0.556486	-2.75286	0.00590764	0.069801	3.28926	2.26747	1.13984	0.846789
Rspo3	40.2476	-1.65185	0.60226	-2.74275	0.00609263	0.0715088	3.19339	1.49448	0.886261	0.658245
Kcnj6	58.8659	-1.30306	0.475398	-2.74098	0.00612559	0.0715985	2.83574	1.9812	1.00731	1.01
Car12	80.6897	1.26923	0.463364	2.73916	0.00615959	0.0718547	0.786626	0.761756	2.53371	1.2961
Gm4430	108.74	-1.01409	0.370408	-2.73776	0.00618586	0.0720054	7.80653	5.31325	3.52763	3.22816
Pcsk6	81.4644	-1.11637	0.409109	-2.72879	0.0063567	0.0735101	3.88489	3.35908	1.89224	1.55234
Slc35f2	76.4396	-1.28065	0.469266	-2.72905	0.0063518	0.0735101	5.15574	2.48607	1.7639	1.49418
Gdf10	31.1204	-1.78858	0.656475	-2.72453	0.00643934	0.0742229	1.83419	1.19516	0.499462	0.406898
Npr3	57.6456	-1.36669	0.501737	-2.72391	0.00645146	0.0742417	1.36167	0.886791	0.503098	0.397204
Edaradd	88.4752	1.02804	0.378653	2.715	0.00662753	0.0755303	0.591481	0.556254	1.16625	1.23846
Prkd2	86.7652	1.13146	0.417362	2.71099	0.00670828	0.0760828	1.57417	2.07802	4.86423	3.44706
Rgs5	26.5088	1.92095	0.711222	2.70091	0.00691496	0.0777411	0.14243	0.363389	0.831745	1.13049
Vcp-rs	25.6083	1.94085	0.719075	2.69909	0.00695287	0.0778935	0.417556	0.3487	1.0118	1.96573
Arhgap28	132.053	-1.23797	0.460699	-2.68716	0.00720615	0.0799844	6.7352	3.19038	3.18611	1.21571
Sema3d	73.1817	-1.24149	0.462042	-2.68696	0.00721064	0.0799844	1.94528	1.5473	0.485874	1.06275
Rnaset2a	66.6728	1.30681	0.487239	2.68208	0.00731662	0.0809061	3.2476	1.73077	5.6919	7.20357
Lor	62.636	-1.4228	0.534353	-2.66266	0.0077525	0.0846015	5.62377	2.17112	1.73328	1.28057
Gm10167	81.7241	-1.14563	0.430597	-2.66057	0.00780079	0.0849974	6.37554	5.7975	2.07377	3.62316
Tagln	241.761	2.24894	0.845859	2.65876	0.00784284	0.085193	2.15239	5.75368	11.5365	27.1989
Fam19a1	100.719	-1.10494	0.415856	-2.65702	0.00788336	0.0853929	4.48584	3.21205	1.93061	1.7525
Stk17b	111.781	1.10286	0.416168	2.65004	0.00804814	0.0866246	2.16779	2.50173	3.92545	6.47013
Adamtsl2	27.8199	-1.98475	0.75036	-2.64507	0.00816741	0.0875752	6.23901	5.71884	2.11719	1.0329
Rhod	51.283	1.4125	0.53618	2.63437	0.00842927	0.0897029	1.03102	2.40052	4.61608	4.73534
Hist1h2bm	48.997	1.47833	0.561906	2.63091	0.00851563	0.0904858	4.97577	13.045	22.0597	29.3846
Synj2	41.5916	-1.59887	0.611531	-2.61454	0.00893465	0.0933255	2.24516	0.860589	0.558472	0.505515
Egr3	31.6987	-1.73244	0.663929	-2.60937	0.00907096	0.0941237	5.07799	2.32913	1.12544	1.18784
Tmem63a	35.8644	1.67658	0.642648	2.60887	0.00908414	0.0941914	0.385615	0.797096	2.34047	1.4989
Krt222	27.3187	-1.78029	0.683149	-2.606	0.00916068	0.0945384	1.82315	1.11247	0.388108	0.477686
Acta2	219.714	2.59404	0.998357	2.59831	0.00936833	0.0960118	0.921838	4.19779	9.11501	22.6644
Col5a3	199.936	1.09648	0.42193	2.59872	0.0093573	0.0960118	0.729028	2.28927	2.8229	3.79453
B9d2	93.9067	-1.01554	0.392843	-2.5851	0.00973514	0.0989109	14.1771	17.2738	7.46354	8.54866
Cd109	153.31	1.02676	0.397262	2.58458	0.00974966	0.0989874	0.69851	1.8957	2.31546	3.10446
Aox1	185.672	1.11148	0.430883	2.57953	0.00989348	0.0999454	0.934318	2.77994	4.09621	4.10672
Prrg4	71.7239	1.22724	0.475874	2.57892	0.0099111	0.100052	0.844554	2.09594	3.44401	3.6039
Aqp11	72.4702	-1.11718	0.433613	-2.57645	0.00998201	0.100481	4.70242	3.36092	1.73399	2.11159
Npy1r	83.4025	-1.00938	0.392809	-2.56964	0.0101803	0.101825	3.94567	3.10487	1.86055	1.74607
Drd2	82.3237	-1.01678	0.396735	-2.56286	0.0103813	0.103425	6.78863	7.45849	2.98995	4.28278
Cntn6	74.6012	-1.17555	0.461643	-2.54645	0.0108823	0.107084	2.977	1.55328	1.03601	1.03861
Pgk1-rs7	54.1214	5.25903	2.06506	2.54668	0.0108754	0.107084	0.0356175	0.31942	0.466379	14.8072
Ajuba	119.185	1.11835	0.44416	2.5179	0.0118057	0.113506	0.862042	1.87848	2.62705	3.47835
Baz1a	121.735	1.02147	0.409211	2.49618	0.0125538	0.118761	2.37257	4.18157	5.0855	8.67462
Fbln5	30.3643	1.73948	0.698294	2.49104	0.012737	0.120093	0.110898	0.158845	0.575656	0.346317
Slc13a5	33.6751	-1.5365	0.617868	-2.48678	0.0128904	0.121136	2.60157	1.90123	0.940915	0.66328
Lrrc3b	48.6226	-1.39231	0.559939	-2.48654	0.0128993	0.121139	4.55325	2.24912	1.03738	1.66333
Adamtsl3	93.5274	1.50046	0.604113	2.48374	0.0130011	0.121355	0.265277	1.14936	1.20344	2.84072
Mdfi	28.136	1.65739	0.669898	2.4741	0.0133574	0.123878	0.978942	1.3951	3.99081	3.84869
Lin7b	79.2216	-1.12956	0.45731	-2.47	0.0135112	0.124731	36.4413	17.7308	12.1983	13.6075
Gm7236	33.8718	-1.87614	0.761596	-2.46343	0.0137613	0.126298	27.744	14.5557	1.7049	10.2225
Lair1	39.6861	1.40801	0.573168	2.45655	0.014028	0.127916	0.638816	0.980897	2.01159	2.42266
Igsf1	61.6389	1.14683	0.467573	2.45274	0.0141773	0.128945	0.85686	0.791817	1.56016	2.21562
Tpm2	22.3461	2.29569	0.936119	2.45235	0.0141928	0.129003	0.962166	0.401416	1.49833	5.32728
CK137956	30.1259	-1.62913	0.66611	-2.44574	0.0144556	0.130387	1.92628	1.32154	0.714364	0.39012
Smpdl3b	44.6488	1.34069	0.548786	2.443	0.0145657	0.131137	0.729829	1.2792	2.15342	3.07883
Cfap100	34.0926	1.51226	0.620103	2.43873	0.014739	0.131903	1.41861	1.55989	4.97369	3.78901
Lgi4	63.0446	1.11588	0.457446	2.43936	0.0147132	0.131903	1.30089	1.26723	2.68233	3.06506
Tmem74	83.0033	-1.00409	0.412579	-2.43369	0.0149459	0.133279	8.72693	5.80077	4.13364	3.34982
Gm42517	62.206	-1.13613	0.467187	-2.43186	0.0150213	0.13353	24.4946	20.888	13.108	8.14869
Olfml1	76.4295	1.00959	0.415532	2.42963	0.0151141	0.134102	2.52275	2.05766	5.14108	4.37674
Dll4	34.2617	1.48088	0.609893	2.42811	0.0151779	0.134584	0.423273	0.606272	1.46476	1.46868
A2m	1488.95	1.27859	0.528652	2.41859	0.0155808	0.136954	8.06092	19.5365	28.8856	39.9108
Rasd2	39.2328	-1.34015	0.554975	-2.41479	0.0157442	0.138218	1.93333	1.81883	0.634612	0.909186
Prkg2	61.2534	-1.0994	0.455744	-2.41232	0.0158513	0.1389	1.4707	1.97489	0.81554	0.835761
Dok1	27.5856	1.66878	0.693411	2.40663	0.0161005	0.140215	0.903987	0.788387	3.65895	1.882
C4a	28.4386	1.67952	0.700929	2.39613	0.0165692	0.143326	1.49221	0.588629	3.58082	3.03256
Cyb5r1	55.1038	-1.15821	0.484639	-2.38985	0.0168553	0.144827	8.08603	5.84225	3.47477	2.9687
Gm43520	67.9458	1.0873	0.457001	2.37921	0.0173496	0.147373	55.7012	71.4428	165.436	108.681
Fgf10	22.4554	-1.80267	0.763131	-2.3622	0.018167	0.151674	0.889955	0.608117	0.277658	0.172413
Lgals1	85.3421	1.0147	0.434607	2.33475	0.0195567	0.159694	4.51137	10.0655	14.2908	15.8944
Gm5859	51.6056	-1.20419	0.516561	-2.33117	0.0197446	0.160857	2.48918	3.22728	1.41996	1.13087
Folh1	97.614	1.05732	0.454383	2.32695	0.0199682	0.161978	1.46764	3.60007	5.23495	5.38741
Dlk1	41.0228	1.63296	0.70315	2.32235	0.020214	0.163342	1.08011	1.41671	2.55092	5.48933
Abi3bp	34.241	1.63351	0.703716	2.32126	0.0202728	0.163466	0.113185	0.210264	0.329501	0.706917
2510002D24Rik	66.8832	-1.11279	0.479498	-2.32075	0.0203005	0.163502	11.1021	6.94521	3.15815	5.54572
Drc1	86.8898	-1.02859	0.444134	-2.31594	0.0205614	0.165069	4.90123	7.60964	3.41676	2.8525
Chtf18	59.678	1.04859	0.454105	2.30913	0.0209361	0.167288	1.48747	1.60185	3.24183	3.3526
Clvs2	81.4588	-1.18141	0.513172	-2.30217	0.0213258	0.169635	13.4833	4.96332	5.50282	2.97399
Mgmt	29.2194	1.47116	0.640175	2.29805	0.0215587	0.170793	0.411977	0.47023	1.36623	1.15252
Fibcd1	44.9224	-1.3805	0.602306	-2.29203	0.0219038	0.172103	1.56983	0.573049	0.411393	0.444223
Pdgfrl	35.8791	1.41621	0.618079	2.29131	0.0219452	0.172333	0.730727	1.0536	2.13726	2.83478
Tgfbr3	66.7055	1.03866	0.456583	2.27486	0.0229145	0.178262	0.435934	0.661265	1.18354	1.10298
Cnn2	81.635	1.12257	0.494154	2.27169	0.0231051	0.179482	2.00735	2.56715	2.9771	7.36313
Gm42944	22.0254	-1.69437	0.746843	-2.26872	0.0232856	0.180454	0.698348	0.86585	0.317589	0.172879
Ifi203	27.5802	-1.58234	0.697457	-2.26873	0.0232849	0.180454	0.982669	0.933225	0.402183	0.267662
Dlx1as	47.2594	-1.14046	0.503338	-2.2658	0.0234637	0.181372	18.9305	17.106	8.06285	8.66955
Cep55	61.808	1.09793	0.484905	2.26422	0.0235607	0.181789	0.952438	1.50266	2.61391	2.77233
Gpr50	38.5518	1.83862	0.813937	2.25892	0.0238881	0.183514	0.2176	0	0.464037	0.427851
Cryl1	49.4081	-1.1335	0.502868	-2.25408	0.0241913	0.18514	4.64447	3.57263	1.78583	2.08904
Gm12854	46.2641	1.37836	0.611708	2.25331	0.0242399	0.185411	8.45723	22.8621	40.1437	43.6942
Tmem91	26.6341	-1.66126	0.742287	-2.23803	0.025219	0.190834	4.1595	4.31848	0.826422	2.06881
H2-DMa	54.1452	-1.07642	0.481229	-2.23682	0.025298	0.190923	5.41155	3.98634	2.24724	2.3451
Jph1	56.5952	-1.08289	0.487212	-2.22263	0.0262405	0.195349	1.35443	1.64999	0.703064	0.754983
Ggct	65.8931	-1.01333	0.457332	-2.21573	0.0267097	0.197651	13.2415	8.03461	5.1835	5.75641
Fam101b	36.6663	-1.35129	0.614059	-2.20058	0.0277655	0.201792	1.78019	0.944942	0.413113	0.697629
Nrgn	209.479	-1.88704	0.860606	-2.19269	0.0283299	0.204737	44.114	10.0525	9.33456	5.8497
Sfrp5	20.5085	-1.78686	0.814868	-2.19282	0.02832	0.204737	2.122	0.832923	0.381288	0.509743
Impg2	44.2362	1.38273	0.632348	2.18666	0.0287677	0.207054	0.270674	0.653443	0.660639	1.80694
Fam131c	56.3191	-1.07699	0.492668	-2.18603	0.0288137	0.20728	5.79572	3.98954	2.45351	2.34292
Atp13a4	28.9223	1.4705	0.674359	2.18059	0.0292137	0.209201	0.492183	0.97103	2.28531	1.84191
Smim1	32.6161	1.409	0.648249	2.17354	0.0297396	0.211786	1.31882	1.28242	4.78735	2.41472
Nt5dc1	27.4906	1.57683	0.725836	2.17244	0.0298229	0.212165	0.429188	0.745137	1.94607	1.62992
Grem2	28.2794	-1.41246	0.651719	-2.16728	0.0302131	0.21351	1.01747	0.819768	0.406271	0.305518
Gm6265	38.9543	1.31584	0.609592	2.15855	0.0308849	0.216562	19.3093	31.7237	69.5677	60.3231
Dlgap5	103.323	1.03983	0.482804	2.15374	0.0312603	0.218868	2.32879	5.21328	10.9895	4.9601
Gm5526	36.2269	1.23339	0.575963	2.14144	0.0322384	0.223697	7.43167	7.19228	19.3287	16.439
Lbp	24.5016	1.62569	0.759208	2.14129	0.0322505	0.223697	0.293914	0.730132	1.28029	2.07025
Gm2004	23.1694	2.3904	1.12182	2.13082	0.0331041	0.227388	0.458052	0.695405	0.498551	6.38165
Gm27029	39.0226	-1.37711	0.647505	-2.1268	0.0334367	0.229005	2.64548	2.26035	0.745907	1.19858
Ada	20.4001	-1.62134	0.762638	-2.12596	0.0335069	0.229264	1.63182	1.80308	0.532433	0.619579
Palm3	48.6582	-1.0602	0.498964	-2.12481	0.0336025	0.229467	4.74312	3.6069	2.1293	2.01481
A530058N18Rik	35.7883	-1.29754	0.615018	-2.10976	0.0348788	0.234671	1.83593	2.64397	0.833509	1.02503
Dact2	53.5362	-1.07866	0.511699	-2.10799	0.0350317	0.235147	2.55339	1.57151	1.15974	0.858291
Nqo1	62.7191	1.05073	0.49853	2.10766	0.0350605	0.235228	1.58959	2.64406	4.25873	4.7505
Ogn	60.3991	1.08381	0.51447	2.10666	0.0351469	0.235584	0.681826	1.40122	2.00044	2.53039
Lrrk1	76.7973	1.09452	0.521027	2.1007	0.0356671	0.237719	0.298379	1.04476	1.61332	1.29093
Gm9987	51.1738	-1.09635	0.522988	-2.09633	0.036053	0.238716	19.6771	11.5854	7.46411	7.68102
Kcns2	51.3796	-1.02398	0.48928	-2.09283	0.0363647	0.239644	1.06712	1.39713	0.571234	0.6769
Gm29397	38.5708	1.2049	0.576752	2.0891	0.0366985	0.241183	8.31803	14.7438	28.7223	26.3315
Itga1	42.1265	1.22004	0.584898	2.08591	0.0369872	0.241644	0.215853	0.450881	0.622476	0.973659
Gm10409	50.5998	-1.10288	0.529259	-2.08383	0.037176	0.242043	4.02891	2.45449	1.94582	1.17286
Gm3020	50.5998	-1.10288	0.529259	-2.08383	0.037176	0.242043	4.02891	2.45449	1.94582	1.17286
Ecm1	36.6415	-1.28966	0.619441	-2.08197	0.0373455	0.242461	2.09349	4.2939	1.48602	1.20579
Rasgef1c	30.1233	-1.3612	0.654144	-2.08088	0.0374449	0.242706	2.51878	1.52202	0.81716	0.819344
Gm18180	24.8843	-1.59121	0.766393	-2.07624	0.0378721	0.244174	1.70687	1.59328	0.84669	0.26859
Plekha2	31.5275	1.41211	0.680846	2.07405	0.0380749	0.245104	0.680525	0.421972	1.38767	1.63555
Ipcef1	36.9763	-1.23795	0.597657	-2.07134	0.0383269	0.246278	1.44972	1.00904	0.450425	0.638196
Gm4890	32.7173	1.52898	0.738776	2.06961	0.038489	0.246983	0.492312	0.52887	2.04442	1.02494
Cfap44	81.89	1.12405	0.54618	2.05802	0.039588	0.251773	0.80744	2.59686	4.4917	3.1521
Ret	32.832	-1.34615	0.660996	-2.03654	0.0416961	0.260587	0.612351	0.3757	0.190333	0.212075
Lyrm7	63.8844	-1.00855	0.497429	-2.02752	0.0426089	0.264779	5.96492	9.53603	4.11753	3.74915
Rpl17-ps10	48.7217	8.56295	4.22295	2.02772	0.042589	0.264779	0	2.65908e-08	14.8043	14.2925
Fxyd7	44.7366	-1.05036	0.51843	-2.02603	0.0427614	0.265273	12.4457	10.3629	5.66957	5.70731
Mocos	20.891	1.54427	0.762802	2.02447	0.0429217	0.265664	0.258445	0.3054	0.858591	0.833984
Ankrd35	21.6395	-1.56995	0.777726	-2.01865	0.0435239	0.267518	1.23915	0.736248	0.474342	0.233296
Sgms2	30.2468	1.42643	0.7094	2.01075	0.044352	0.270808	0.553242	0.338849	1.50069	0.862059
Vsig10	22.1772	1.5022	0.748396	2.00723	0.044725	0.271921	0.240729	0.47138	0.825958	1.162
Aldh1a1	54.4551	1.08693	0.54191	2.00573	0.0448845	0.27233	0.772965	1.89022	2.15954	3.67238
Syndig1l	45.4465	-1.0445	0.523191	-1.9964	0.0458899	0.276179	2.29318	1.78277	1.15903	0.879446
Hist1h2bl	26.6263	1.45263	0.727761	1.99602	0.0459316	0.276313	4.77226	3.80788	8.42905	16.2651
Fosb	21.0487	-1.5742	0.79023	-1.99208	0.0463627	0.277725	0.474214	1.28801	0.307198	0.292666
Fbxo5	68.5162	1.02277	0.513753	1.99078	0.0465049	0.278223	1.40723	3.20682	5.47853	4.02834
Oxtr	22.7287	-1.6364	0.823869	-1.98624	0.0470065	0.280393	0.964575	0.248156	0.163616	0.24608
Emp1	95.7162	1.02185	0.517583	1.97427	0.0483516	0.285527	0.579815	2.23969	2.31853	3.49883
Fam216b	48.67	1.11055	0.563557	1.97061	0.0487681	0.287258	0.667646	1.89864	2.49179	3.22075
Cfap52	41.7001	1.24115	0.63061	1.96817	0.0490487	0.288559	0.75994	2.26003	2.71596	4.69184
Slc14a1	43.1835	1.05867	0.538135	1.96729	0.0491494	0.289031	0.600947	0.542945	1.13079	1.3293
Gm15432	40.995	1.08461	0.552296	1.96382	0.0495509	0.290186	37.0906	24.8007	64.9199	68.9578
Prss36	45.6842	-1.14743	0.585189	-1.96078	0.0499047	0.291413	8.35976	4.13397	3.14556	2.67051
Aldh1a7	37.6598	1.30167	0.666582	1.95276	0.0508485	0.294734	0.422073	1.27799	1.98524	2.27413
Syt12	25.4267	-1.62509	0.833842	-1.94892	0.0513046	0.296639	1.87497	1.96478	0.940065	0.331707
Ecm2	48.0791	1.01463	0.520808	1.94818	0.0513936	0.296696	0.519149	0.815093	1.53698	1.20562
Otogl	41.2104	-1.08553	0.558946	-1.9421	0.0521249	0.299432	0.736904	0.4663	0.261997	0.325745
Gm28557	30.3105	1.47866	0.767961	1.92544	0.054174	0.306964	0.173016	0.8777	1.77149	1.16657
Ccnjl	54.682	1.00932	0.524277	1.92517	0.0542081	0.307034	2.17701	1.93141	3.26641	5.34242
Gm13394	21.4889	-1.86246	0.970244	-1.91958	0.0549105	0.309032	2.13381	2.26322	0	1.27085
Actn2	33.0197	-1.21948	0.638734	-1.90922	0.0562335	0.313446	1.45609	0.970846	0.493821	0.605828
Gm4204	44.6067	-9.12395	4.78581	-1.90646	0.0565907	0.314732	13.7491	0.00402994	6.78672e-09	6.04347e-07
Sstr3	25.8799	-1.38653	0.727675	-1.90543	0.0567246	0.315104	0.576789	0.399755	0.173846	0.213047
Akr1c14	21.9613	1.46989	0.775194	1.89616	0.0579386	0.317977	0.358828	0.599894	1.30384	1.5824
Tnfsf12	21.4861	1.44579	0.766187	1.887	0.0591603	0.322057	0.981975	1.40449	3.53673	2.96493
Pla2g5	49.9827	1.0766	0.572547	1.88036	0.0600591	0.323755	1.70001	2.60101	4.6277	4.6787
Oprd1	25.8404	-1.24415	0.663714	-1.87453	0.0608579	0.326123	0.762434	0.976091	0.376921	0.377929
Rpp40	34.2971	-1.11044	0.593725	-1.8703	0.0614425	0.32891	3.09303	2.23998	1.44315	1.11585
Gm13301	35.8787	-1.09251	0.584713	-1.86846	0.0616983	0.32978	1.88473	1.48436	0.758671	0.879393
Klhl14	28.28	-1.20849	0.649625	-1.86028	0.0628457	0.334145	1.01738	0.756554	0.471522	0.321493
Casp12	39.1168	1.26731	0.682778	1.85611	0.0634375	0.3359	0.408845	2.01405	2.19014	3.65741
Kansl2-ps	47.8017	-3.2056	1.72778	-1.85534	0.0635482	0.3359	6.29772	3.80789	0.02627	1.11684
Mgam	32.4911	1.29809	0.701559	1.8503	0.0642705	0.33791	0.396917	0.426391	1.00575	1.08686
Filip1	26.3768	-1.25324	0.6807	-1.8411	0.0656068	0.340784	1.39429	1.09213	0.680175	0.402371
Olfml3	35.788	1.13969	0.619742	1.83898	0.065918	0.341494	0.244481	0.442015	0.745149	0.806627
Fam46c	30.2619	1.15617	0.632093	1.82911	0.0673824	0.346416	0.204003	0.246546	0.503	0.530927
Rbm11	22.7205	-1.33179	0.729021	-1.82681	0.0677276	0.347642	0.867257	0.931657	0.360143	0.37676
H2-T23	49.5009	1.01584	0.558048	1.82035	0.0687062	0.350672	0.980586	2.06042	2.234	4.20448
A830073O21Rik	29.6004	-1.1545	0.635762	-1.81593	0.0693807	0.35274	1.2017	1.11471	0.431074	0.639337
Prkch	30.228	-1.264	0.698839	-1.80871	0.0704958	0.355952	1.0056	0.801959	0.452093	0.323787
Irak2	41.5261	1.14743	0.638433	1.79725	0.0722952	0.361553	0.644637	1.52395	2.07188	2.71289
Cxcl5	21.8988	1.4568	0.814908	1.78769	0.0738262	0.365846	0.322554	0.80103	1.65498	1.44032
Pappa2	29.6651	1.53884	0.86568	1.77761	0.0754682	0.369802	0.128778	0.623665	0.815077	0.7126
Adcy7	29.9521	-1.14523	0.645769	-1.77343	0.0761569	0.370141	0.863185	0.743508	0.276134	0.485832
Tmem196	23.5536	-1.30449	0.735002	-1.77481	0.0759294	0.370141	3.73138	2.41473	1.28049	1.29624
Sec14l3	22.1086	-1.30335	0.735566	-1.77191	0.07641	0.370599	1.6405	1.30126	0.435282	0.821879
Gm19410	22.3525	-1.29402	0.73726	-1.75517	0.0792304	0.379592	0.574997	0.339126	0.163867	0.222985
Gm24305	52.1039	-7.61385	4.36084	-1.74596	0.0808178	0.383778	45.0838	55.2602	0.00322243	0.000555348
2900055J20Rik	29.9063	-1.09225	0.627488	-1.74068	0.0817397	0.385551	8.22869	5.70306	3.30688	3.45387
BC030500	29.2256	-1.14226	0.655917	-1.74148	0.0816001	0.385551	4.05983	2.45327	1.21577	1.92054
Gm26794	28.7016	-1.12903	0.64853	-1.7409	0.0817003	0.385551	0.763795	0.962375	0.500168	0.29398
Prr5l	23.2715	1.24774	0.721505	1.72935	0.083746	0.390253	1.02695	0.765708	1.74268	2.58077
Glycam1	26.8728	1.28093	0.742348	1.72551	0.0844364	0.391793	1.4702	4.73813	5.93568	9.52249
Gm26604	24.9176	1.24716	0.72758	1.71412	0.0865062	0.397226	0.384798	0.456703	0.960014	1.04977
Uba7	26.4147	1.18014	0.689679	1.71114	0.0870547	0.39858	0.956443	1.01917	1.69054	2.98705
Gstt1	38.2739	1.05705	0.622774	1.69732	0.089636	0.404894	2.07278	2.78337	2.95886	7.55177
Pdgfb	37.4878	-1.04153	0.614697	-1.69438	0.0901926	0.405981	2.27138	0.986987	0.741867	0.903248
Apln	35.7934	1.04254	0.616673	1.69059	0.0909142	0.407499	0.329305	0.80859	1.2454	1.15079
Nradd	25.1452	1.34303	0.794957	1.68944	0.0911349	0.408145	2.21876	1.25604	2.95652	6.30535
Slc14a2	20.9044	1.39129	0.83095	1.67434	0.0940644	0.416777	0.225993	0.98473	1.53529	1.71358
Ahnak	593.911	1.03589	0.619273	1.67276	0.0943747	0.417714	0.941433	2.43104	3.01784	4.08474
Vgll3	21.5319	1.34477	0.806006	1.66844	0.0952293	0.419467	0.155527	0.214812	0.345993	0.624452
Sphk1	21.4672	1.24779	0.755542	1.65152	0.098632	0.428689	0.518966	0.477995	0.860849	1.62748
Lhcgr	37.4789	1.04001	0.635728	1.63593	0.101854	0.436123	0.501173	0.348369	0.91818	0.889947
Otx2	23.0512	1.27334	0.78024	1.63199	0.102682	0.438475	0.387774	0.770218	1.41124	1.39845
Arsi	24.3876	1.33726	0.827003	1.61699	0.10588	0.447002	0.0749906	0.429649	0.519019	0.78061
Ier3	31.8913	1.01711	0.631125	1.61159	0.107052	0.449802	1.04343	1.6013	2.55338	2.94811
Hist1h4h	24.2704	1.15948	0.72037	1.60956	0.107495	0.451261	2.79155	5.04249	7.27469	10.3707
Egr4	22.8946	-1.23339	0.768375	-1.60519	0.108451	0.453795	1.78057	0.918139	0.813353	0.370694
Kcns1	27.1825	-1.12399	0.700606	-1.60432	0.108645	0.454344	1.54641	0.860285	0.401358	0.747372
Ccdc87	20.739	-1.20901	0.754756	-1.60186	0.109187	0.45543	0.819371	0.653875	0.388866	0.26806
Pir	26.9304	1.07823	0.674631	1.59825	0.109988	0.456654	1.26661	1.07939	2.42651	2.63978
Kdelr3	23.7152	1.18326	0.742607	1.59338	0.111075	0.458666	0.514351	0.859515	1.30529	1.90368
Ccdc163	24.2862	1.20787	0.758248	1.59297	0.111167	0.458778	2.24481	2.18884	6.85657	3.8958
Hhipl1	27.7011	-1.03624	0.655669	-1.58043	0.114009	0.466696	1.44216	0.991522	0.538994	0.690557
Galr1	27.6373	1.2525	0.793569	1.57831	0.114494	0.467472	0.129852	0.167393	0.323539	0.405505
Gm26781	23.3478	-1.1058	0.720764	-1.5342	0.12498	0.491682	2.07322	1.33508	0.84987	0.766329
Fgf18	26.9236	-1.04423	0.681565	-1.53211	0.125494	0.492745	3.83756	2.2716	1.27508	1.79353
Fignl2	21.8958	1.16374	0.760105	1.53102	0.125763	0.493391	0.190463	0.167405	0.41344	0.414545
Hist1h2bh	23.4794	1.21099	0.794336	1.52453	0.127376	0.498013	2.03738	8.28536	10.3223	14.6575
Gm11944	22.2545	1.14242	0.752148	1.51888	0.128793	0.501519	0.933613	1.72441	2.97918	3.10584
Npy2r	24.0316	-1.15075	0.758954	-1.51624	0.129459	0.50323	1.15424	1.18622	0.599145	0.484998
Per2	211.747	1.13766	0.754457	1.50792	0.131574	0.50829	4.59541	2.44712	3.81665	12.4373
Sqrdl	25.0752	1.07298	0.714362	1.50201	0.133094	0.511377	1.17767	1.38944	3.34433	2.18502
Tnfaip3	33.5762	1.03255	0.68819	1.50039	0.133514	0.511838	0.363181	0.582636	0.497238	1.54445
Gm45062	91.4852	-1.75638	1.17284	-1.49754	0.134252	0.513171	2.94596	1.41501	0.126189	1.22505
Gm21949	25.47	-1.0673	0.712771	-1.4974	0.134289	0.513173	1.84752	0.904528	0.557095	0.795183
Htr2a	20.4504	-1.24152	0.830042	-1.49574	0.134723	0.514135	1.37681	0.457161	0.389826	0.416927
Abcb1b	35.9644	1.04785	0.707254	1.48158	0.138452	0.523454	0.738759	1.26765	1.45965	2.956
Esr1	22.6434	-1.21073	0.820886	-1.4749	0.140239	0.526521	0.815518	1.01053	0.149437	0.711347
Ptpn14	294.601	1.08718	0.737415	1.47431	0.140397	0.526834	0.872019	2.60715	3.38364	4.18832
Lsp1	25.9659	1.12138	0.761987	1.47165	0.141114	0.528684	1.13169	2.16391	4.57534	2.74141
Gm3468	28.8189	-1.1603	0.789949	-1.46884	0.141877	0.530616	3.59303	1.77251	1.96155	0.611851
1110002J07Rik	20.5703	1.12302	0.766191	1.46572	0.142724	0.53224	0.513632	0.407288	1.13191	0.935791
Entpd3	23.4694	-1.01266	0.690924	-1.46566	0.142741	0.53224	0.919447	0.82693	0.443972	0.449418
H2-M5	34.0253	-1.02678	0.704194	-1.4581	0.144814	0.536013	0.970247	3.12688	1.02425	0.990916
Sidt1	23.0661	-1.18199	0.819172	-1.44291	0.149045	0.544111	1.92962	0.469011	0.45488	0.6466
Gm21093	33.4184	-2.59696	1.81247	-1.43283	0.151907	0.549608	2.82434	1.72171	0.786157	0
Lpin3	25.8736	1.07265	0.751431	1.42747	0.153444	0.553115	0.217023	0.730815	0.716548	1.3679
Vwf	22.3294	1.06121	0.74351	1.4273	0.153494	0.553115	0.365428	0.372756	0.626821	0.971807
Vwa7	32.9531	1.03219	0.731697	1.41068	0.158338	0.561386	0.11291	0.696885	0.745538	0.927972
Gm26742	26.3187	1.30216	0.931311	1.3982	0.162053	0.568854	0.0883631	0.640742	0.642151	1.19575
Gm8730	20.5342	1.23756	0.89362	1.38489	0.166086	0.574416	0.790206	1.29275	4.25986	0.766404
9830144P21Rik	22.0205	-1.06421	0.770097	-1.38191	0.166998	0.575069	0.87455	0.511173	0.36439	0.319694
Cldn1	24.5003	1.01014	0.731489	1.38094	0.167299	0.575264	0.432538	0.39129	1.1817	0.521339
Ackr4	21.8348	1.01159	0.741003	1.36516	0.172202	0.581114	0.376827	0.712405	0.980493	1.28241
Kcnu1	21.9824	-1.00143	0.737993	-1.35697	0.174792	0.586432	2.13469	2.14181	1.19079	1.01772
Hist1h3a	20.8169	1.03484	0.768712	1.3462	0.178238	0.592995	1.88728	3.8664	6.24149	5.7285
Fam132a	24.512	-1.02881	0.765959	-1.34316	0.17922	0.594855	3.8581	2.54312	1.61287	1.61718
Zmiz1os1	28.4932	1.02819	0.76664	1.34116	0.179869	0.595319	0.170126	0.435037	0.619003	0.642729
Il1r1	23.9384	1.04263	0.786034	1.32644	0.184693	0.603956	0.254567	0.332403	0.279829	1.01155
Serpinf1	20.9817	1.09498	0.898343	1.21889	0.222888	0.662805	1.91014	1.40996	2.01832	5.35263
Kank4	22.4563	1.07677	0.91915	1.17148	0.241405	0.68645	0.0603804	0.2512	0.188055	0.486821
Lrp2	256.959	1.16606	0.998305	1.16804	0.242791	0.687722	0.354093	1.38192	1.6595	2.33672
Cobll1	185.319	1.00944	0.880466	1.14648	0.251595	0.697844	1.02742	5.07659	6.73251	5.73187
Hmcn1	25.2734	-1.15326	1.0149	-1.13633	0.255817	0.7041	0.33871	2.08933	0.10646	1.03013
Hist1h2aj	35.7988	-1.98225	1.85103	-1.07089	0.284219	0.732988	24.7621	7.16554	8.10643	0.102876
Amd-ps3	32.8515	1.80227	1.71155	1.053	0.292341	0.739902	0	1.01584	1.51731	2.1533
Gm5812	151.978	1.02235	0.976467	1.04699	0.295106	0.743487	2.19746	14.7418	20.3821	14.6974
Hist1h2ap	216.15	2.39125	2.30321	1.03823	0.299165	0.748303	34.8215	0.0499037	98.5148	92.067
Ttn	66.238	1.41532	1.57011	0.901415	0.367368	0.811431	0.0161405	0.118952	0.0282216	0.345468
Gm14308	49.1888	1.73879	1.9851	0.875919	0.381074	0.823072	2.49658	0.00143538	4.45303	3.89532
Gm15459	30.2213	-1.7019	1.96072	-0.867997	0.385396	0.826544	1.61551	2.34648	1.2207	0
Gm9242	21.2927	-1.68124	2.08296	-0.807139	0.419586	0.843167	2.00464	3.23814	1.60936	0.0068745
Gm5514	28.3292	1.65028	2.08256	0.792427	0.428112	0.848188	0.102902	14.276	37.641	7.24623
Gm9954	64.8854	-1.05212	1.37269	-0.766471	0.443396	0.859506	6.16219	5.16839	4.98378	0.702569
Gm14685	27.0941	-1.36571	1.86514	-0.732228	0.464029	0.871449	1.15245	0.74117	0.768498	3.29595e-06
Gm12254	28.9229	1.28622	1.7792	0.722923	0.469727	0.875146	5.71031	0	7.68209	6.55178
Ftl2-ps	71.923	-1.12321	1.58727	-0.707636	0.479171	0.880736	53.6053	3.01668	23.1156	3.77993
Gm4366	32.1538	-1.61054	2.49093	-0.646563	0.517915	0.896253	6.38438	0	0.244579	1.95622
Rpl17-ps9	131.049	-1.16214	1.80037	-0.645498	0.518605	0.896253	27.4925	28.0499	25.0612	0.217924
Gm22068	45.7164	1.08666	2.10662	0.515831	0.605973	0.934929	45.0838	55.2602	159.103	59.0775
Gm22317	45.7164	1.08666	2.10662	0.515831	0.605973	0.934929	45.0838	55.2602	159.103	59.0775
Gm22634	45.7164	1.08666	2.10662	0.515831	0.605973	0.934929	45.0838	55.2602	159.103	59.0775
Gm23804	45.7164	1.08666	2.10662	0.515831	0.605973	0.934929	45.0838	55.2602	159.103	59.0775
Gm25679	45.7164	1.08666	2.10662	0.515831	0.605973	0.934929	45.0838	55.2602	159.103	59.0775
Gm26444	45.7164	1.08666	2.10662	0.515831	0.605973	0.934929	45.0838	55.2602	159.103	59.0775
Rnu1a1	45.7164	1.08666	2.10662	0.515831	0.605973	0.934929	45.0838	55.2602	159.103	59.0775
Gm42416	50.5866	1.0809	2.11638	0.510733	0.609538	0.935831	0	1.49455	2.22727	0.940215
Gm10259	52.003	1.51091	3.4999	0.431701	0.665959	0.949508	1.68059	0.000164511	0	5.16486

## Sheet: 5-3SA vs 4-3SA
Gene	baseMean	log2FoldChange	lfcSE	stat	pvalue	padj	399-1	399-4	H5-3SA-1	H5-3SA-4
Hdac5	39470.8	7.40621	0.177036	41.8345	0	0	31.7583	23.6756	4951.48	4406.3
Atp1a2	5144.87	1.22455	0.167642	7.30453	2.78236e-13	2.27527e-09	48.0851	44.8907	107.195	108.931
Cst3	3919.69	1.01068	0.142189	7.10799	1.17744e-12	6.419e-09	456.523	446.204	892.512	916.05
Hdac4	22605	-5.27366	0.754536	-6.98927	2.76323e-12	1.12981e-08	1671.11	1738.14	18.2292	70.2082
Nxph4	48.3333	-4.35612	0.643892	-6.7653	1.3303e-11	4.35141e-08	7.47497	5.59026	0.341808	0.293762
Ibsp	85.2643	2.89422	0.445869	6.49119	8.51597e-11	2.11032e-07	1.28984	0.788193	7.90362	7.49953
Rnf152	440.812	-1.70682	0.263304	-6.48232	9.03223e-11	2.11032e-07	7.40448	5.84353	1.97232	2.07083
Sla	830.773	1.64826	0.256728	6.42028	1.36027e-10	2.78089e-07	10.1235	6.49883	27.8156	24.1341
Mef2c	6625.35	1.26287	0.199871	6.31842	2.64243e-10	4.80188e-07	71.8858	63.9269	171.38	152.655
Trp53i11	868.464	-1.24709	0.204446	-6.09984	1.06173e-09	1.73646e-06	60.0342	45.9438	21.6278	22.8984
Lypd6	321.554	1.5709	0.264182	5.94628	2.74308e-09	3.451e-06	5.61395	5.66044	15.75	17.5826
Plagl1	781.065	-1.34454	0.229927	-5.8477	4.98417e-09	5.82258e-06	40.2599	37.2518	18.7155	11.6632
Cpne4	255.444	1.93918	0.334745	5.79301	6.91346e-09	7.53798e-06	1.2565	0.871668	4.22949	3.86807
Gda	518.753	1.46925	0.25807	5.69321	1.2467e-08	1.27436e-05	1.03836	1.06849	2.65661	3.1778
Grm4	308.507	-1.32669	0.2413	-5.49808	3.83944e-08	3.48856e-05	8.60988	9.0733	3.79451	3.2082
Nos1	1074.49	-1.14578	0.212041	-5.40357	6.53293e-08	5.62347e-05	16.5616	15.6875	5.72822	8.83975
Epha10	90.8619	-2.3444	0.441479	-5.31034	1.09421e-07	8.94788e-05	3.50262	2.75473	0.665828	0.566125
Cpne6	149.027	1.76573	0.350194	5.04215	4.60327e-07	0.000301146	1.36803	0.99164	4.15167	3.82518
Igsf21	532.525	-1.09279	0.218456	-5.00235	5.6635e-07	0.000356256	33.2029	29.7121	14.6955	14.6536
Gnb4	502.87	1.05194	0.210787	4.99055	6.02085e-07	0.000364708	9.67717	9.74196	20.2922	19.6994
Fgf11	361.519	-1.10822	0.228373	-4.85266	1.21815e-06	0.000711531	15.2056	12.889	6.53896	6.43073
Gjd2	150.581	-1.63605	0.338233	-4.83707	1.31767e-06	0.000718351	7.30347	5.3581	1.88167	2.18319
AW047730	222.071	1.33297	0.276497	4.82093	1.4289e-06	0.0007303	10.3718	9.34039	24.5474	24.8945
Stk32b	463.061	-1.11472	0.232477	-4.79498	1.62688e-06	0.000806291	18.6435	15.2507	8.00136	7.57951
Tmem132d	70.308	-2.17084	0.453312	-4.78885	1.67737e-06	0.000806866	1.78231	1.62356	0.363738	0.389024
Fgf1	568.3	1.04006	0.218579	4.75828	1.9525e-06	0.000887031	12.5236	12.4726	20.7762	30.5302
Rpl30-ps9	53.8884	-7.26164	1.5336	-4.73504	2.19015e-06	0.000968105	11.2903	16.2718	0	0
Adra2c	167.748	-1.61668	0.352254	-4.58952	4.44259e-06	0.00168973	8.32419	6.78255	2.26356	2.64788
Syt13	385.298	-1.5549	0.339455	-4.58058	4.63692e-06	0.00172356	14.7393	10.5214	4.61067	3.95388
Wfs1	481.73	-1.05091	0.229677	-4.57562	4.74816e-06	0.00172569	23.9439	20.8469	11.7529	9.76158
Eomes	76.2036	-2.29875	0.50357	-4.5649	4.99725e-06	0.00177674	4.11352	3.34009	0.943291	0.556855
Gpr139	223.126	-1.5619	0.342878	-4.55525	5.23227e-06	0.00178279	7.38987	6.08768	2.10926	2.44146
Nr3c2	188.467	1.7454	0.383095	4.55606	5.21212e-06	0.00178279	1.49324	1.10434	4.5184	4.12874
Eml2	404.718	-1.15677	0.25457	-4.54403	5.51893e-06	0.00184208	22.7389	18.9129	10.5969	7.9886
Gm3002	36.2099	3.71901	0.821731	4.52582	6.01616e-06	0.00196788	0.302272	0.201197	1.06044	5.77402
Trnp1	327.786	-1.39356	0.308563	-4.5163	6.29291e-06	0.00201805	29.9928	21.6308	9.61877	9.97303
Gpr50	38.5518	-2.90146	0.654886	-4.43048	9.40224e-06	0.00290139	3.84002	2.82115	0.464037	0.427851
Cdh23	44.2493	-2.74276	0.623809	-4.3968	1.09861e-05	0.00326685	2.52562	1.68442	0.50027	0.165387
Rin2	196.672	1.43209	0.327284	4.37569	1.21049e-05	0.00353528	2.26064	4.50801	9.41507	8.35822
Palmd	103.214	-1.62725	0.374878	-4.34076	1.41993e-05	0.00400397	7.54089	7.85719	2.57622	2.37965
Kcnk9	104.223	-1.69424	0.392185	-4.32	1.56027e-05	0.00432512	12.9552	10.0705	4.06929	3.00644
Lrrtm4	197.859	-1.22027	0.283856	-4.29891	1.71639e-05	0.00467859	8.83684	7.65833	3.78137	3.26539
Lrrc55	261.847	1.11785	0.261355	4.27711	1.89336e-05	0.00507639	4.19116	3.57154	8.16161	8.61133
Ndnf	192.609	-1.29734	0.307028	-4.22548	2.38427e-05	0.00599919	2.2352	2.70445	0.881916	1.10534
Unc5a	256.184	-1.16727	0.276172	-4.22661	2.3724e-05	0.00599919	6.68935	7.16044	3.00375	3.12228
Shisa2	116.964	-1.52094	0.363898	-4.17957	2.92057e-05	0.00712923	5.55483	4.77571	2.07919	1.49611
Slc18a3	15.6877	-5.52759	1.32704	-4.16537	3.10855e-05	0.00747651	1.81453	1.19753	0.0325426	0.0326296
Prrt2	845.936	-1.00655	0.242115	-4.15733	3.21986e-05	0.007632	62.925	63.3858	35.9362	26.4536
Gm28911	14.2178	7.08048	1.71127	4.13756	3.51015e-05	0.0082012	0	0	68.9561	26.4936
Kcnj4	111.703	1.73536	0.420661	4.12532	3.70212e-05	0.00852792	0.562207	1.02035	2.47703	2.74314
Slit3	168.018	1.23611	0.300246	4.117	3.83829e-05	0.00871877	1.14776	1.39073	2.83038	3.11343
Htr2c	112.354	1.80514	0.440735	4.09575	4.20801e-05	0.00942766	1.30476	1.1192	5.659	2.7522
Fam107a	188.19	1.13638	0.288269	3.94209	8.07752e-05	0.0161107	3.37258	3.11713	6.93064	7.22714
Cabp1	215.025	-1.11684	0.286257	-3.90154	9.55823e-05	0.0173694	21.1386	17.4436	9.77148	7.93591
Svil	229.621	1.14374	0.293741	3.89369	9.87318e-05	0.0177446	2.20825	3.37706	5.71434	6.49739
Chrm1	194.646	1.37772	0.355539	3.875	0.000106623	0.0187508	0.955032	0.873686	2.789	1.90133
Nfatc2	68.8941	-1.63964	0.424911	-3.85878	0.000113956	0.0196184	2.44728	2.43117	0.737599	0.820311
Adamts2	82.7095	-1.69703	0.451939	-3.755	0.000173343	0.0283503	4.27386	2.72025	0.797291	1.36627
Arhgap28	132.053	1.83398	0.489971	3.74303	0.000181815	0.0294415	0.579829	0.65477	3.18611	1.21571
Thrsp	246.297	1.08669	0.292247	3.7184	0.00020049	0.0321472	11.0837	10.0281	21.0569	23.587
Gm13303	8.79052	7.08253	1.91314	3.70206	0.00021386	0.0339581	1.61435e-05	1.44465e-06	2.51568	0.809129
Fos	129.354	1.29672	0.351283	3.69138	0.000223041	0.0347414	3.89928	3.83164	10.763	8.10662
Bbs9	169.316	1.11952	0.303949	3.68324	0.000230285	0.0348733	6.06503	4.99802	13.3468	10.5264
Met	341.866	1.16662	0.316722	3.68341	0.000230131	0.0348733	1.08273	1.06763	2.67001	2.13213
Ptk2b	123.801	1.63585	0.449156	3.64206	0.000270464	0.0388022	0.923164	0.414961	2.22324	1.89231
Apold1	82.4908	1.75748	0.483341	3.63612	0.000276779	0.0393628	0.477287	0.941569	1.68962	3.05964
Ank1	228.75	-1.02139	0.281993	-3.62204	0.000292294	0.0396133	4.23541	5.75946	2.72343	2.14204
Fbn2	184.338	1.05632	0.291297	3.62626	0.000287555	0.0396133	0.568404	0.658706	1.28243	1.25012
Pask	107.253	1.35338	0.373007	3.62829	0.000285308	0.0396133	1.27323	2.12911	4.04621	4.52099
Rgs4	154.609	1.34051	0.370168	3.62135	0.000293073	0.0396133	0.799899	0.805875	2.24635	1.79381
Gm3591	18.1848	-4.04294	1.12065	-3.60769	0.000308933	0.0410781	0.930582	2.25293	2.70369e-08	0.20577
Gfra2	247.364	-1.06572	0.299133	-3.5627	0.000367064	0.0476455	9.53838	7.85524	4.29037	3.98057
Klf8	251.703	1.12481	0.316477	3.55417	0.000379172	0.0486421	2.51881	3.46253	7.77718	5.11678
Etv4	157.904	1.40756	0.397419	3.54176	0.000397471	0.0503926	7.0427	7.16448	17.0805	20.418
Otof	73.9828	-1.6862	0.486675	-3.46473	0.000530768	0.0643016	1.08713	0.884134	0.301843	0.308233
Sv2b	180.302	-1.15461	0.338467	-3.41128	0.000646591	0.0755357	4.32456	2.78237	1.73208	1.45561
Ddn	322.989	1.1579	0.340891	3.3967	0.000682049	0.0791128	1.07238	0.935709	2.09525	2.36601
Adamts5	139.992	-1.08587	0.320696	-3.38599	0.00070923	0.0805518	2.322	1.88418	0.976392	0.997302
Pgk1-rs7	54.1214	8.29694	2.46297	3.36867	0.000755324	0.0840363	0.060501	0.000106679	0.466379	14.8072
Galr1	27.6373	-2.26483	0.675976	-3.35045	0.000806794	0.0879674	1.99534	1.51579	0.323539	0.405505
Col25a1	156.698	-1.17958	0.353596	-3.33595	0.000850087	0.0885552	3.97088	2.98373	1.42679	1.63848
Hmgcll1	126.119	1.17563	0.353599	3.32475	0.000884994	0.090463	2.87268	1.87538	4.85557	5.73234
Lypd6b	143.456	1.36096	0.410341	3.31665	0.000911037	0.0919754	3.34093	1.69393	7.57417	5.24157
Gm13139	90.9342	-1.27566	0.387727	-3.29011	0.00100149	0.0976304	4.89155	5.07944	1.95902	2.13068
Man2a1	158.91	1.06748	0.324491	3.28972	0.00100287	0.0976304	1.3652	2.09791	3.05523	4.11574
Stac2	149.135	-1.11398	0.338329	-3.29259	0.000992705	0.0976304	7.23719	7.35285	4.20874	2.50821
Ret	32.832	-2.09427	0.650846	-3.21776	0.00129194	0.117169	0.989421	0.733912	0.190333	0.212075
Pou6f2	23.5891	-2.60564	0.82299	-3.16606	0.00154519	0.136603	0.520427	1.19773	0.0661445	0.22187
Adgra1	338.368	-1.00613	0.31979	-3.14622	0.00165397	0.144656	13.8961	11.8604	4.1866	8.73441
Gas2	78.9553	-1.33019	0.426775	-3.11684	0.001828	0.157352	6.56805	11.5221	3.26276	3.79545
Gm2163	28.2878	2.31682	0.757032	3.0604	0.00221045	0.180411	0.224846	0.214239	0.588697	1.57455
Cdh7	64.655	-1.46738	0.483032	-3.03786	0.00238268	0.185508	3.6329	2.32902	0.942859	1.21499
Lgr6	84.4329	1.59048	0.5237	3.03701	0.00238936	0.185508	0.890597	0.409233	1.83265	1.97365
Fblim1	131.044	1.25876	0.417438	3.01545	0.002566	0.193396	4.46315	2.81458	9.44615	7.80935
Ifi203	27.5802	-2.02925	0.681126	-2.97926	0.0028895	0.203702	1.17138	1.53287	0.402183	0.267662
Syt10	35.1194	1.92706	0.646826	2.97925	0.00288957	0.203702	0.355088	0.671303	2.05776	1.79987
Trpc4	121.574	1.15735	0.388214	2.98122	0.00287104	0.203702	1.07776	1.2103	2.70086	2.35919
Htra3	38.4775	-1.62692	0.548339	-2.96699	0.00300726	0.208314	6.16845	6.48196	1.97815	2.09319
A530058N18Rik	35.7883	-1.77634	0.605633	-2.93303	0.00335676	0.224066	3.8418	2.59522	0.833509	1.02503
Nptx1	262.493	-1.15942	0.396063	-2.92737	0.00341837	0.22547	6.00953	4.2508	2.74528	1.82229
Map3k5	146.059	-1.33519	0.457593	-2.91785	0.00352458	0.230345	4.48569	8.80866	1.24724	4.1376
Sstr3	25.8799	-2.08976	0.716428	-2.91692	0.0035351	0.230345	0.939967	0.710813	0.173846	0.213047
Nkx6-2	18.8624	-2.35165	0.812023	-2.89604	0.00377904	0.236805	1.92694	2.81385	0.393254	0.525741
Gm28037	12.0321	-5.6104	1.95034	-2.87663	0.00401946	0.24438	1.4424	7.40701	0.23571	0
Aspdh	96.8529	-1.27101	0.442744	-2.87075	0.00409503	0.247137	23.897	18.2324	7.1134	10.3466
Ttc7	41.736	1.83604	0.640658	2.86586	0.00415874	0.250059	0.721472	1.17911	5.14137	1.72819
Scml2	45.7246	-1.48308	0.52004	-2.85185	0.00434655	0.255882	2.07519	2.56173	0.741387	0.912192
Clec2g	12.7509	3.13873	1.1047	2.84124	0.00449382	0.257803	0.198757	0.139245	2.11291	0.819521
Kcna4	107.227	1.11359	0.391811	2.84216	0.00448087	0.257803	0.890275	0.851297	2.08205	1.6701
Slc13a3	105.307	1.05731	0.372168	2.84096	0.00449784	0.257803	2.57945	3.30484	5.27466	6.8772
Clic6	15.16	3.09849	1.09205	2.83732	0.00454934	0.259249	0.0820737	0.103442	1.33579	0.223228
2900079G21Rik	74.7859	1.24489	0.440733	2.82459	0.00473419	0.265163	2.43986	1.92006	5.59526	4.72419
Pcp4l1	101.071	1.12907	0.399905	2.82336	0.00475236	0.265272	1.48477	2.45946	4.3937	4.14322
Gm7236	33.8718	-2.12209	0.758716	-2.79695	0.00515881	0.277541	30.9736	20.9153	1.7049	10.2225
Nmbr	15.4679	2.6403	0.94611	2.79069	0.00525953	0.28111	0.260966	0.210502	1.74681	1.17172
Gm14399	90.3936	1.12675	0.40442	2.78608	0.00533489	0.284209	9.39784	12.9867	21.5415	27.0586
Pnoc	53.8438	1.72064	0.622654	2.7634	0.00572027	0.29606	0.224568	0.338553	0.700024	1.14585
Neurog2	57.2563	-1.35299	0.490549	-2.75811	0.00581373	0.296211	3.63796	3.23227	1.66988	0.997483
Rgs5	26.5088	1.95465	0.71154	2.74707	0.00601306	0.301668	0.262334	0.245613	0.831745	1.13049
Klhdc1	82.5112	1.1992	0.437829	2.73897	0.00616314	0.304891	2.05301	1.88596	5.45667	3.54123
Ppp4r4	178.429	-1.03371	0.381168	-2.71194	0.00668901	0.317098	9.53906	4.36559	3.79676	2.94144
Gm13716	88.7769	1.08188	0.401088	2.69736	0.00698907	0.326589	6.96837	4.96671	13.3916	11.7639
Cabp7	35.2883	-1.67857	0.62658	-2.67895	0.00738544	0.335525	2.11596	1.80724	0.713962	0.509424
Glt1d1	67.2984	-1.23109	0.459947	-2.6766	0.00743735	0.336947	3.61246	5.64337	2.36038	1.54855
Gm5860	8.90737	3.51953	1.31687	2.67264	0.00752563	0.340005	0.115733	0.139224	2.39126	0.488826
Pde5a	86.6208	1.15234	0.432427	2.66482	0.00770299	0.344809	0.901844	1.55478	2.85489	2.51872
Hspb8	139.592	1.22716	0.464689	2.64082	0.00827045	0.362034	3.19359	6.57423	8.53164	14.0819
Rpl23a-ps3	30.0058	1.97093	0.746683	2.63958	0.008301	0.362034	1.68489	7.13666	19.0724	14.3284
Arsg	54.1612	-1.2703	0.484918	-2.61962	0.00880283	0.369155	3.65727	3.95768	1.79128	1.34578
Ly6g6e	19.6827	-2.08209	0.792538	-2.62712	0.00861109	0.369155	6.08985	3.91822	0.841182	1.52652
Tmem63c	93.4605	-1.08359	0.412805	-2.62495	0.00866614	0.369155	3.27847	3.05339	1.24993	1.7479
Itih3	51.7667	-1.38996	0.535973	-2.59334	0.00950481	0.390581	3.10133	2.4773	0.758096	1.38695
Pgm5	14.6007	-2.37254	0.919897	-2.57914	0.00990467	0.402962	0.899248	0.705207	0.118481	0.190077
Adamts17	184.766	-1.05937	0.411259	-2.57592	0.00999744	0.403815	3.10316	8.61873	2.04505	3.44491
Gm6265	38.9543	1.57437	0.615199	2.55912	0.0104938	0.417581	31.2939	12.3642	69.5677	60.3231
Asic4	82.5271	1.14292	0.447345	2.55491	0.0106216	0.419606	1.02648	0.684301	1.75743	2.02435
Gm23849	30.874	2.12609	0.837754	2.53784	0.0111538	0.429226	9.66385	18.7617	106.033	16.2817
Gm23971	30.874	2.12609	0.837754	2.53784	0.0111538	0.429226	9.66385	18.7617	106.033	16.2817
Gm24950	30.874	2.12609	0.837754	2.53784	0.0111538	0.429226	9.66385	18.7617	106.033	16.2817
Rnu2-10	30.874	2.12609	0.837754	2.53784	0.0111538	0.429226	9.66385	18.7617	106.033	16.2817
Slc4a5	9.19378	3.39444	1.3553	2.50456	0.0122604	0.450604	0.132583	0.0152111	1.21546	0.211363
Cngb1	10.8259	-2.84183	1.13765	-2.49798	0.0124902	0.453388	0.496433	0.199005	0.0240864	0.0729433
Tfap2c	21.2719	-1.96997	0.793942	-2.48125	0.0130924	0.462474	1.3987	1.3286	0.245909	0.451588
Gm24265	11.8774	3.36766	1.37118	2.45602	0.0140484	0.480673	1.66695	5.04225	64.778	2.473
9430053O09Rik	40.6484	-1.37103	0.559129	-2.45208	0.0142035	0.480949	1.56432	2.32954	0.85082	0.653166
Stard13	165.507	1.05926	0.431928	2.4524	0.0141907	0.480949	2.41795	5.73225	4.99725	11.8836
Chrna5	81.4911	-1.06976	0.438416	-2.44007	0.0146844	0.494164	4.28457	3.56752	1.98623	1.73548
Plcg2	58.3727	1.1826	0.487138	2.42766	0.0151967	0.506196	0.730747	0.52115	1.33613	1.49835
Wnt4	60.2691	-1.19776	0.495129	-2.41908	0.0155598	0.50896	1.45235	1.50259	0.554707	0.718416
Gm5796	13.2131	4.43882	1.84391	2.40729	0.0160714	0.515388	0	0	0.312022	0.025127
Gm17084	16.0047	2.43096	1.02169	2.37935	0.0173433	0.542351	0.174665	0.836569	3.9287	1.05136
Gm18180	24.8843	-1.81057	0.76279	-2.37361	0.017615	0.544601	1.5706	2.39212	0.84669	0.26859
Gm11847	46.4415	1.7119	0.722958	2.36791	0.0178889	0.552023	1.00921	2.0348	8.284	1.3825
Cdk18	29.074	1.70814	0.721995	2.36586	0.0179884	0.552599	0.485161	0.244589	1.40637	0.939023
C4a	28.4386	1.62315	0.691225	2.34822	0.0188636	0.563856	1.17514	0.984937	3.58082	3.03256
Gm13394	21.4889	-2.26202	0.964643	-2.34493	0.0190308	0.563856	2.26041	3.73952	0	1.27085
Gm38317	40.1862	1.4029	0.597797	2.34678	0.0189364	0.563856	9.87406	11.7792	18.0553	39.1697
Ecm1	36.6415	-1.42406	0.611567	-2.32854	0.0198833	0.575667	2.94237	4.33791	1.48602	1.20579
Adora2a	84.0684	1.01479	0.436814	2.32315	0.0201711	0.577755	0.782018	0.788494	1.66618	1.48501
Rad54l	112.921	-1.01978	0.44097	-2.31257	0.0207463	0.588591	3.02857	7.74448	2.40587	2.77563
Penk	63.943	1.07536	0.470266	2.28671	0.0222126	0.616786	1.75314	2.72035	4.93396	4.40171
Gm3252	19.7093	-2.33248	1.02486	-2.27591	0.0228513	0.624971	1.85609	2.0666	0.467718	0.335004
Kera	18.1914	-2.06994	0.908781	-2.27771	0.022744	0.624971	1.91922	0.841353	0.288082	0.371381
Nsl1	55.1606	-1.20783	0.530567	-2.27648	0.0228172	0.624971	2.68651	2.16701	0.904446	1.19484
Podn	30.7414	-1.60795	0.706817	-2.27493	0.0229104	0.625479	1.90339	3.42852	1.16405	0.569662
Gm38102	36.18	1.50713	0.66524	2.26554	0.0234797	0.637891	2.73262	1.09072	5.39088	5.40531
Gli1	15.4494	-2.09357	0.932966	-2.24399	0.0248331	0.664839	0.695284	0.63731	0.0831303	0.22922
Gm3752	80.319	2.59409	1.16309	2.23034	0.0257246	0.677984	0.400851	2.03272	2.28866	12.222
Tbx18	10.8541	2.77179	1.2467	2.2233	0.0261957	0.685488	0.0878662	0.0689928	0.0989746	0.970309
Gm3411	44.6675	1.22521	0.552079	2.21927	0.0264686	0.687371	1.01536	0.640925	2.10774	1.80014
1700001L19Rik	36.6897	1.53759	0.69866	2.20076	0.0277528	0.702839	0.272445	0.366268	0.940587	0.898192
2610028E06Rik	38.6498	1.23012	0.558334	2.2032	0.0275807	0.702839	1.38876	1.37788	3.36478	3.12401
Rasal1	30.4503	-1.62423	0.740872	-2.19232	0.0283566	0.709133	1.53342	2.60324	0.815954	0.505534
Gm11868	8.83756	4.53231	2.07683	2.18232	0.0290862	0.716165	0	0.0823247	1.27395	0
Gm2762	11.7455	2.86178	1.31142	2.18219	0.0290955	0.716165	0.152605	0.0298633	1.25365	0.15773
Mobp	9.75762	-2.4457	1.13348	-2.15769	0.0309521	0.74335	0.693922	0.534892	0.140449	0.0839612
Gm24305	52.1039	-9.37646	4.35849	-2.15131	0.0314519	0.749148	345.062	0.000108022	0.00322243	0.000555348
Gm9726	44.4503	-1.21587	0.565233	-2.1511	0.0314683	0.749148	1.84729	1.71671	0.816616	0.671873
Ccnjl	54.682	1.13118	0.529275	2.13722	0.0325801	0.759942	2.65959	1.34004	3.26641	5.34242
Pcsk2os1	20.4847	1.69188	0.791803	2.13675	0.0326187	0.759942	0.44704	0.27553	1.03001	1.26389
Trim47	50.607	1.06503	0.499828	2.13078	0.033107	0.765863	2.41274	2.04002	4.87384	4.4312
1500035N22Rik	12.7014	2.36292	1.11157	2.12575	0.0335237	0.768616	0.329518	0.221498	1.51683	1.30362
Lhcgr	37.4789	-1.24618	0.587036	-2.12283	0.0337682	0.768616	2.69944	1.59554	0.91818	0.889947
Oaz2-ps	10.0013	-2.4489	1.16214	-2.10724	0.0350966	0.786843	4.78122	4.59355	0.330053	1.2095
Gm6969	13.296	2.25499	1.07533	2.09703	0.0359911	0.796528	3.56783	0.396564	7.11353	11.5431
Btg3	27.3461	1.60814	0.767754	2.09461	0.0362057	0.796963	0.727349	2.30696	5.93875	3.60937
Cp	55.3048	1.09604	0.524602	2.08927	0.0366832	0.799317	0.991724	2.49802	3.16289	4.00815
Fcgbp	8.62704	-2.56449	1.22961	-2.08562	0.037013	0.799317	0.202333	0.739009	0.101854	0.064607
Mfap4	28.6145	-1.41844	0.679701	-2.08686	0.0369011	0.799317	2.01491	4.79656	1.08839	1.4115
L3mbtl1	53.0249	-1.02426	0.493579	-2.07516	0.0379718	0.805486	2.70566	2.63912	1.41895	1.19813
Lhx9	19.6042	-1.65595	0.800574	-2.06845	0.0385974	0.81453	0.765895	0.770585	0.315227	0.164743
4933400F21Rik	12.2385	-2.56079	1.23857	-2.06753	0.038684	0.81491	0.394806	2.32667	0.0887984	0.386769
Dnajc19-ps	9.81758	2.95468	1.43572	2.05798	0.0395923	0.822186	0.521	1.72678	7.16509	10.6766
BC049715	16.2027	1.78896	0.873407	2.04826	0.0405346	0.828948	0.358257	0.257152	0.806831	1.35234
Gabrq	14.6288	-1.84724	0.900998	-2.05022	0.040343	0.828948	0.54012	0.54175	0.194072	0.10656
Tfcp2l1	69.2293	1.01591	0.497518	2.04196	0.0411556	0.834077	0.326422	0.659213	0.669766	1.33196
Fam129c	36.7245	-1.23757	0.608286	-2.03452	0.0418988	0.838007	2.66485	5.96204	1.87883	1.66126
Nnmt	22.851	1.61627	0.795765	2.03109	0.0422455	0.838884	1.17129	0.436761	2.41642	2.4324
Ctxn2	38.2139	-1.17116	0.577514	-2.02794	0.0425664	0.840359	5.90975	3.91317	2.00112	2.35542
Rpl34-ps1	32.6676	-1.48811	0.735334	-2.02372	0.0429992	0.842219	21.4689	23.8301	13.241	2.91955
1110002E22Rik	15.219	2.07779	1.03856	2.00065	0.0454305	0.862889	0.0459065	0.00771444	0.128299	0.0983733
Gm10575	66.1275	1.02825	0.513647	2.00186	0.0453001	0.862889	2.76712	2.40029	7.75118	2.92741
Gm29609	53.4068	-1.19856	0.598835	-2.00149	0.0453394	0.862889	0.996647	3.79906	0.926858	1.00099
Gm7335	47.5319	-1.09389	0.545097	-2.00679	0.0447721	0.862889	27.8969	24.9644	15.24	9.28202
Lif	28.1247	1.38734	0.693913	1.9993	0.0455758	0.862889	0.414182	1.05454	2.02429	1.72001
Sntg2	13.7254	1.85165	0.925676	2.00032	0.0454656	0.862889	0.348412	0.552038	1.40802	1.83058
Rerg	55.6079	1.12911	0.568674	1.98551	0.047088	0.879138	1.13819	0.585794	1.85068	1.87617
Lor	62.636	-1.05437	0.537378	-1.96207	0.0497546	0.904151	3.00571	3.31035	1.73328	1.28057
Myh7b	15.4537	-1.9304	0.986967	-1.95589	0.0504784	0.913195	0.732099	0.473245	0.154325	0.157405
Kank4	22.4563	-1.71207	0.879399	-1.94687	0.0515504	0.920423	0.492219	1.73703	0.188055	0.486821
Casq1	15.785	1.86835	0.963521	1.93909	0.0524909	0.923815	0.310324	0.652511	0.984299	2.50467
Lpar3	18.5007	-1.60701	0.827842	-1.94121	0.052233	0.923815	1.03194	1.0013	0.190856	0.478417
Rps25-ps1	49.2267	-1.04442	0.538489	-1.93954	0.0524351	0.923815	25.6391	16.7453	12.1558	8.29996
Tmem132c	47.9813	-1.06696	0.550989	-1.93644	0.0528136	0.923815	1.50244	2.15161	0.943009	0.781495
Atp10a	26.077	-1.30067	0.672856	-1.93306	0.0532292	0.929096	0.898286	0.75477	0.303543	0.359692
Sp7	20.4362	1.60997	0.836872	1.9238	0.0543799	0.938169	0.188859	0.244829	0.931447	0.373575
Gm12371	13.37	-1.97241	1.02963	-1.91565	0.0554099	0.946396	1.47538	1.07437	0.323402	0.324266
Lrrc3b	48.6226	-1.07307	0.563871	-1.90303	0.0570361	0.960397	2.88949	2.79195	1.03738	1.66333
Fam163a	27.1599	1.29734	0.68586	1.89156	0.0585498	0.965342	0.277583	0.339856	0.664959	0.843226
Slc13a5	33.6751	-1.15899	0.612789	-1.89134	0.0585786	0.965342	1.67294	1.94417	0.940915	0.66328
Ndst4	32.1773	-1.26447	0.669972	-1.88734	0.0591144	0.965851	0.64972	0.503622	0.297968	0.191919
Slc8b1	45.2228	1.1016	0.583483	1.88797	0.0590301	0.965851	1.21492	1.22504	1.62444	3.71431
Sox7	39.5429	1.11241	0.589359	1.88749	0.0590951	0.965851	0.447837	0.689058	0.836817	1.60816
Rbm47	14.4122	-1.75999	0.938665	-1.87499	0.0607936	0.976699	1.34625	0.647237	0.208791	0.378813
Ftl2-ps	71.923	3.03403	1.62545	1.86658	0.0619603	0.98289	1.66557	1.62592	23.1156	3.77993
Ankle1	38.7997	1.04351	0.562988	1.85353	0.0638065	0.993155	1.11477	1.53273	2.53194	2.8772
1500017E21Rik	9.48047	-1.44411	1.19264	-1.21086	0.225951	0.999904	0.512686	2.5919	0.487019	0.685444
1700095J07Rik	14.9304	1.06119	0.896718	1.18341	0.236645	0.999904	0.354672	0.842201	1.13711	1.38947
1810011O10Rik	16.6142	-1.25555	0.840275	-1.49421	0.13512	0.999904	1.00083	1.37607	0.403862	0.584916
1810059H22Rik	18.7572	-1.00752	0.818756	-1.23055	0.21849	0.999904	2.49317	4.97271	1.94216	1.6856
2010110K18Rik	8.46906	1.06408	1.16322	0.914774	0.36031	0.999904	0.4726	0.450411	1.14628	0.763521
2310069G16Rik	14.6967	1.11582	0.911798	1.22376	0.221044	0.999904	0.797684	1.14898	2.69771	1.46517
2510046G10Rik	12.5075	-1.1006	1.10371	-0.997181	0.318677	0.999904	3.06044	4.61355	3.15173	0.593455
2900064F13Rik	14.2267	-1.50373	1.01528	-1.4811	0.138579	0.999904	1.62701	1.1848	0.80244	0.178797
3010003L21Rik	13.837	1.05969	0.92322	1.14782	0.251044	0.999904	0.613581	0.285536	0.894989	0.9803
3110070M22Rik	8.53505	-1.37328	1.20242	-1.14209	0.253416	0.999904	0.632979	0.797776	0.312184	0.234764
3110082J24Rik	15.7054	-1.45816	0.857308	-1.70085	0.0889705	0.999904	3.21328	4.10621	1.06712	1.6871
3930402G23Rik	10.0504	1.16306	1.13513	1.0246	0.305551	0.999904	0.383615	0.346434	0.673956	0.948522
4732419C18Rik	8.97637	1.3393	1.12138	1.19434	0.232345	0.999904	0.111671	0.172703	0.377656	0.325953
4833418N02Rik	13.0438	1.47018	0.938186	1.56705	0.117104	0.999904	0.397773	0.725861	1.57941	1.4709
4933423P22Rik	9.85326	-1.17853	1.09188	-1.07936	0.280429	0.999904	0.520075	0.617132	0.334015	0.180711
5330416C01Rik	8.63168	-1.64223	1.32924	-1.23546	0.21666	0.999904	0.133553	0.538636	0.0699832	0.140341
5830444B04Rik	8.99239	1.39583	1.29686	1.07632	0.281786	0.999904	0.110911	0.139899	0.487703	0.19312
6330415B21Rik	12.5271	-1.2881	1.18161	-1.09012	0.275658	0.999904	0.219056	1.03095	0.144037	0.361352
6430562O15Rik	8.85095	1.13334	1.16765	0.970612	0.331742	0.999904	0.0578632	0.168306	0.294821	0.19006
9130230L23Rik	9.93774	-2.02609	1.1741	-1.72565	0.0844099	0.999904	0.366735	1.54525	0.204449	0.26565
A330041J22Rik	11.3097	1.66232	1.02911	1.6153	0.106247	0.999904	0.17973	0.317131	0.886423	0.666595
A330048O09Rik	8.82901	1.46993	1.13669	1.29317	0.195953	0.999904	0.93471	0.63783	2.51833	1.84892
Abca12	11.2579	-1.2766	1.04443	-1.2223	0.221594	0.999904	0.154852	0.294004	0.0566384	0.13038
Abca13	12.5348	1.25121	1.06931	1.17012	0.241953	0.999904	0.0554027	0.0661488	0.249479	0.0593614
Abhd15	11.276	-1.03093	0.972138	-1.06048	0.288927	0.999904	1.25248	1.30151	0.70237	0.533095
Abi3bp	34.241	-1.10214	0.622911	-1.76934	0.0768377	0.999904	1.21218	1.01145	0.329501	0.706917
Ackr4	21.8348	1.01183	0.740848	1.36578	0.172009	0.999904	0.491112	0.633709	0.980493	1.28241
Agmo	10.7849	1.48829	1.05002	1.4174	0.156366	0.999904	0.140227	0.359218	0.496566	0.867278
Ahnak2	39.1346	1.02547	0.587354	1.74591	0.0808261	0.999904	0.215235	0.384546	0.597196	0.609323
Ahrr	15.2874	1.02449	0.898147	1.14067	0.254009	0.999904	0.122466	0.286422	0.285349	0.556392
AI849053	29.5881	1.18108	0.68154	1.73295	0.0831044	0.999904	0.69434	0.330579	1.41513	0.887972
Ankrd33b	11.5926	1.0454	0.990535	1.05539	0.291248	0.999904	0.0969276	0.0814375	0.206525	0.159775
Aqp1	12.086	2.17598	1.36242	1.59715	0.110233	0.999904	0.270737	0.0606619	1.42429	0.059504
Arhgef5	24.3211	1.19009	0.746927	1.59331	0.11109	0.999904	0.532576	0.654052	1.75986	0.965381
Art3	8.86628	-2.09194	1.16099	-1.80186	0.0715668	0.999904	3.1337	1.71167	0.356589	0.808198
Asb18	18.748	-1.18775	0.833615	-1.42482	0.15421	0.999904	0.586795	0.507289	0.216936	0.25086
Asic3	9.30103	-1.10441	1.08087	-1.02178	0.306886	0.999904	1.08014	1.02345	0.455316	0.518433
B230206L02Rik	10.7096	1.17256	1.03177	1.13645	0.255766	0.999904	1.14244	2.46509	3.58782	4.437
Baiap2l2	18.7197	1.26109	0.847229	1.48849	0.136622	0.999904	0.70045	1.54612	2.39981	2.89293
Bmp2	13.3531	-1.54746	0.992275	-1.5595	0.118877	0.999904	0.261121	0.372985	0.10732	0.107607
Bves	11.8343	-1.6415	1.0077	-1.62897	0.10332	0.999904	0.830341	1.09885	0.204761	0.410618
C030005K06Rik	10.9922	1.23203	1.08779	1.1326	0.257383	0.999904	0.350273	0.732201	1.01354	1.49782
C130074G19Rik	9.14649	1.28294	1.10457	1.16149	0.245444	0.999904	0.206016	0.129826	0.45723	0.356574
Capn3	9.41311	-1.23464	1.2351	-0.999631	0.317489	0.999904	0.337018	0.424735	0.243921	0.125788
Ccdc109b	41.0722	-1.09864	0.622707	-1.7643	0.0776815	0.999904	12.2409	6.12981	4.00861	4.54168
Ccdc163	24.2862	1.15054	0.750786	1.53244	0.125413	0.999904	1.28669	3.59343	6.85657	3.8958
Ccdc187	12.2879	1.31358	0.967598	1.35756	0.174603	0.999904	0.271578	0.273827	0.588954	0.75682
Ccl9	8.49526	-1.26143	1.24308	-1.01476	0.31022	0.999904	0.113054	0.739531	0.148113	0.182088
Cd274	27.933	-1.14708	0.65277	-1.75724	0.0788764	0.999904	0.979026	1.04056	0.338514	0.570119
Cd40	10.4128	1.66911	1.10276	1.51357	0.130134	0.999904	0.121087	0.267122	0.93849	0.332611
Cd69	10.8378	-1.11756	1.04674	-1.06766	0.285676	0.999904	0.200331	0.345341	0.137825	0.107117
Ceacam2	12.9403	1.10557	1.08013	1.02355	0.306047	0.999904	0.16023	0.238138	0.267816	0.603227
Cfap206	26.675	1.11587	0.705318	1.58208	0.113631	0.999904	0.77577	1.25005	1.68812	2.70355
Cfap70	12.4088	1.12384	0.94659	1.18725	0.235128	0.999904	0.348252	0.306775	0.704363	0.706246
Clca3a1	12.0614	1.22264	1.01406	1.20569	0.227938	0.999904	0.0915859	0.135847	0.243491	0.299702
Coch	40.8414	-1.03283	0.640321	-1.61298	0.106749	0.999904	0.927004	1.22475	0.599085	0.442611
Col4a3	11.3392	-1.69661	1.11969	-1.51525	0.129709	0.999904	0.38455	0.517622	0.0689551	0.223117
Col6a5	12.5371	1.30377	1.02094	1.27703	0.201592	0.999904	0.126166	0.0750489	0.37335	0.126984
Ctf1	22.1252	-1.01937	0.760162	-1.34099	0.179925	0.999904	6.19105	2.79844	2.55283	1.87011
Dmkn	10.8781	1.13663	1.14643	0.991451	0.321465	0.999904	0.281994	0.78629	0.935978	1.29731
Dmrta1	11.8726	1.46373	1.14943	1.27344	0.202862	0.999904	0.11382	0.115322	0.131728	0.543411
Dnaic1	16.7602	1.2091	0.859254	1.40715	0.159383	0.999904	0.544404	0.736998	1.92268	1.06052
Dnd1	18.3124	1.07712	0.830985	1.2962	0.194907	0.999904	0.642072	0.294267	1.03637	0.928967
Dock2	10.3591	-1.29615	1.29752	-0.998949	0.31782	0.999904	0.134026	1.26	0.425315	0.148605
Dsp	13.4807	-1.35406	0.928536	-1.45827	0.144766	0.999904	0.218831	0.220642	0.0848218	0.0859402
Duxbl1	18.6322	-1.22179	0.810326	-1.50778	0.13161	0.999904	1.16832	2.12774	0.58106	0.83078
DXBay18	14.1266	1.60601	0.962377	1.6688	0.0951574	0.999904	0.304163	0.289561	0.521031	1.25764
Ebf3	11.4144	-1.42566	1.00348	-1.42072	0.155398	0.999904	0.706225	0.416537	0.185679	0.229827
Egr2	15.5961	1.281	1.09792	1.16675	0.243312	0.999904	0.105616	0.477813	1.34674	0.182801
Emilin2	19.2687	-1.08685	0.773202	-1.40565	0.159827	0.999904	0.708396	0.615059	0.23292	0.389238
Ermn	27.1049	-1.07608	0.650867	-1.65331	0.0982679	0.999904	0.858932	1.06864	0.497822	0.398902
Esrrb	18.8445	-1.07083	0.853079	-1.25525	0.209389	0.999904	0.639611	0.643602	0.37778	0.234895
Fam205a4	15.1091	1.4261	3.07677	0.463505	0.643002	0.999904	0.189111	0	0	0.520596
Fam205c	16.2956	1.1604	0.905904	1.28093	0.20022	0.999904	1.02761	0.497783	1.35115	1.99814
Fam221a	10.0167	1.38437	1.20663	1.14731	0.251255	0.999904	0.475473	0.554594	2.37549	0.399906
Fbxw10	8.38355	1.77726	1.2254	1.45035	0.146961	0.999904	0.216849	0.0480016	0.552338	0.372507
Folr1	11.0323	1.71205	1.05395	1.62441	0.104287	0.999904	0.480509	1.40062	3.85204	2.08244
Gabrd	12.1027	2.53504	1.43289	1.76917	0.0768648	0.999904	0.0424254	0.0427767	0.184633	0.319239
Gal3st4	12.2001	-1.49736	0.975622	-1.53478	0.124839	0.999904	1.1384	1.32268	0.360375	0.509839
Gdf10	31.1204	-1.04169	0.666939	-1.5619	0.118312	0.999904	1.10764	0.765815	0.499462	0.406898
Gdf5	8.52631	-1.1352	1.14534	-0.99114	0.321617	0.999904	0.551023	0.347241	0.203823	0.204368
Gimap6	8.73754	-1.36637	1.16197	-1.17591	0.239631	0.999904	0.196257	0.458691	0.103336	0.155418
Glycam1	26.8728	1.36527	0.743961	1.83514	0.0664847	0.999904	2.06316	3.98713	5.93568	9.52249
Gm10132	16.4829	-6.33941	3.78351	-1.67554	0.0938288	0.999904	7.77306	0	0	2.59904e-08
Gm10282	26.4006	-2.31874	3.27791	-0.707383	0.479329	0.999904	2.08991	5.71518	1.49227	0
Gm10516	24.2656	-1.23384	0.714544	-1.72675	0.0842129	0.999904	1.81696	1.78625	0.873743	0.658246
Gm10651	11.521	-1.44078	1.17432	-1.2269	0.21986	0.999904	1.74262	4.53677	0.677888	1.67214
Gm10800	10.8361	1.10016	1.07041	1.02779	0.304046	0.999904	0.700657	1.64612	3.23902	1.35406
Gm10863	12.5129	-1.05178	1.09976	-0.95637	0.338885	0.999904	1.72741	4.56702	2.87396	0.40987
Gm11744	9.27684	-1.03663	1.09463	-0.947014	0.343631	0.999904	2.14179	1.56366	1.12115	0.689195
Gm11766	8.5148	-1.41575	1.29808	-1.09065	0.275425	0.999904	0.155444	0.261219	0.127775	0.0256232
Gm12319	10.1692	-1.40318	1.04829	-1.33854	0.180721	0.999904	8.59986	6.84558	3.12527	2.68596
Gm12411	13.487	-1.42544	1.18715	-1.20072	0.22986	0.999904	7.78068	4.60132	3.52922	0.993424
Gm12435	8.43032	7.10672	4.78907	1.48395	0.137823	0.999904	4.38509e-09	0	1.84224e-07	4.56648
Gm12468	8.5049	-1.08024	1.15457	-0.935618	0.34947	0.999904	4.5821	3.43423	2.2092	1.88538
Gm12737	8.3507	-1.25314	1.15581	-1.08421	0.278271	0.999904	2.01217	1.68368	0.960829	0.561873
Gm12928	33.6897	-1.15531	0.62864	-1.8378	0.066092	0.999904	6.59834	11.3221	4.97256	2.94533
Gm12953	10.9858	-1.41637	1.05963	-1.33666	0.181334	0.999904	1.91339	3.05161	0.608321	1.13123
Gm13225	12.0325	1.75516	1.04724	1.67599	0.0937405	0.999904	0.287772	0.750772	1.16803	1.98034
Gm13306	8.92265	1.16725	1.32038	0.884021	0.376685	0.999904	0	3.84114	4.29564	4.4666
Gm14221	10.5123	-1.12005	1.1368	-0.985267	0.324493	0.999904	0.266009	1.23461	0.307825	0.427942
Gm14277	10.5162	1.27044	1.10111	1.15378	0.24859	0.999904	1.334	4.10586	7.58209	5.2589
Gm14327	13.6768	1.49874	0.928241	1.61461	0.106396	0.999904	0.907909	0.667358	2.62384	1.89966
Gm14435	35.9994	1.01054	0.675801	1.49532	0.13483	0.999904	4.77216	3.10405	11.607	4.61444
Gm14448	9.86107	1.04164	1.10403	0.94349	0.34543	0.999904	8.38149	6.29303	22.8076	8.85896
Gm14536	8.41095	-1.53155	1.24677	-1.22841	0.219293	0.999904	23.3176	10.3083	8.05159	4.00909
Gm14685	27.0941	-1.27151	1.86547	-0.681601	0.495491	0.999904	0.966903	0.891161	0.768498	3.29595e-06
Gm15027	8.41095	-1.53155	1.24677	-1.22841	0.219293	0.999904	23.3176	10.3083	8.05159	4.00909
Gm15428	9.9315	1.05467	1.05892	0.995987	0.319256	0.999904	6.46452	3.37668	8.67368	10.7128
Gm15515	11.3112	1.71148	1.03301	1.65679	0.0975623	0.999904	0.511123	0.729255	2.01291	1.86163
Gm15590	97.6576	2.57631	1.7606	1.46331	0.143382	0.999904	4.21978	4.01969	45.1375	2.4312
Gm15812	12.302	-1.52337	1.11602	-1.365	0.172253	0.999904	0.802618	3.46818	0.46371	1.07444
Gm15920	10.5065	1.14048	3.21789	0.354418	0.723026	0.999904	0.598928	5.95717	13.712	0.0845582
Gm16008	18.182	-1.03581	0.831782	-1.24529	0.213025	0.999904	3.84345	3.62722	1.29933	2.39607
Gm16409	42.4106	-1.48374	2.07733	-0.714255	0.475069	0.999904	5.77033	13.8965	6.69887	0.195537
Gm16758	12.7221	-1.45323	0.986941	-1.47245	0.140898	0.999904	0.455296	0.29478	0.191987	0.0826373
Gm16867	32.2828	1.18094	0.648619	1.8207	0.0686525	0.999904	0.785199	0.936149	2.49065	1.42513
Gm16907	11.3381	1.07283	1.10615	0.969877	0.332108	0.999904	0.241414	0.31296	0.510279	0.648082
Gm17081	13.1461	1.14515	1.01628	1.12681	0.259824	0.999904	0.726101	2.71352	2.32156	5.15655
Gm17509	9.76679	-1.44023	1.19213	-1.20811	0.227004	0.999904	0.490582	0.301334	0.104251	0.206412
Gm1818	11.7381	-1.47214	1.20587	-1.22081	0.222157	0.999904	0.723688	0.47518	0.429801	0
Gm1866	11.3056	-1.61956	1.19998	-1.34965	0.177127	0.999904	4.53228	1.9051	0.21217	1.72794
Gm19426	23.9815	-1.01883	0.728245	-1.39902	0.161808	0.999904	4.86113	5.46154	1.781	3.29679
Gm19569	8.53461	-1.40769	1.1526	-1.22131	0.221967	0.999904	1.29439	0.683023	0.405433	0.338764
Gm19744	11.8917	-1.04235	1.01493	-1.02702	0.304413	0.999904	2.56033	1.80712	0.691115	1.38186
Gm20422	11.5919	-1.02951	1.17411	-0.876845	0.380571	0.999904	3.70977	1.00146	1.85899	0.250654
Gm20458	32.1381	1.54446	1.90468	0.810875	0.417438	0.999904	0.00712105	2.09252	2.2806	3.65813
Gm20503	20.5513	1.44899	2.34401	0.618169	0.536464	0.999904	0.582395	0.640074	0.335213	3.13598
Gm2058	10.5219	1.53675	1.35095	1.13753	0.255317	0.999904	3.119	0.202977	8.11116	1.24043
Gm21093	33.4184	-2.45024	1.81301	-1.35148	0.176541	0.999904	3.19388	1.01571	0.786157	0
Gm21119	8.61969	-1.22503	1.2716	-0.963378	0.335358	0.999904	0.794457	1.18034	0.0937162	0.771083
Gm21816	9.94111	-1.21054	1.23361	-0.981305	0.326442	0.999904	0.445298	0.68393	0.0991237	0.397555
Gm21972	9.80219	-1.65702	1.35234	-1.2253	0.220462	0.999904	2.55574	1.3963	0.511544	0.706964
Gm21982	14.0825	2.49064	3.00456	0.828951	0.407132	0.999904	0.152312	0	0.552859	0.358258
Gm22068	45.7164	1.53909	2.10905	0.729751	0.465542	0.999904	0.405317	77.6786	159.103	59.0775
Gm22317	45.7164	1.53909	2.10905	0.729751	0.465542	0.999904	0.405317	77.6786	159.103	59.0775
Gm22634	45.7164	1.53909	2.10905	0.729751	0.465542	0.999904	0.405317	77.6786	159.103	59.0775
Gm23153	14.4579	1.32112	0.899161	1.46928	0.141758	0.999904	7.58824	4.70682	19.0003	11.5508
Gm23804	45.7164	1.53909	2.10905	0.729751	0.465542	0.999904	0.405317	77.6786	159.103	59.0775
Gm25679	45.7164	1.53909	2.10905	0.729751	0.465542	0.999904	0.405317	77.6786	159.103	59.0775
Gm25939	9.01575	1.38329	1.21035	1.14288	0.253088	0.999904	2.40745	9.65034	23.6311	7.9423
Gm26444	45.7164	1.53909	2.10905	0.729751	0.465542	0.999904	0.405317	77.6786	159.103	59.0775
Gm26555	14.6803	-1.61011	0.933716	-1.72441	0.0846344	0.999904	0.395033	0.796608	0.194829	0.189351
Gm26705	11.5332	-1.28369	1.08741	-1.18051	0.237799	0.999904	0.464479	1.24279	0.246567	0.478589
Gm26707	9.97715	-1.05922	1.13168	-0.935975	0.349286	0.999904	0.146844	0.438911	0.101313	0.175218
Gm26816	17.4822	-1.00687	0.822716	-1.22384	0.221013	0.999904	0.584597	0.982397	0.448502	0.321215
Gm26920	8.48243	-1.45253	4.58474	-0.316818	0.751382	0.999904	0	1.27687	0	0.4575
Gm27010	21.8126	-1.05702	0.808955	-1.30664	0.191334	0.999904	2.58024	4.77228	1.34571	2.1735
Gm27177	9.00934	1.70487	1.20463	1.41526	0.156991	0.999904	0.329566	0.271512	0.998966	0.875717
Gm28048	11.2712	-1.75279	2.99759	-0.584734	0.558727	0.999904	0.351128	0.626253	0.273176	1.00521e-09
Gm2822	16.7113	-1.32482	0.922735	-1.43575	0.151073	0.999904	0.446576	0.886787	0.336639	0.177032
Gm2956	21.5189	-1.09119	0.977184	-1.11666	0.264138	0.999904	0.995776	0.75166	0.558485	6.66729e-08
Gm30731	8.53258	-1.20624	1.18121	-1.02119	0.307166	0.999904	1.63624	1.29626	0.461137	0.809147
Gm3294	10.3536	1.33518	1.10217	1.21141	0.225737	0.999904	0.0408033	0.051562	0.0803762	0.151213
Gm3383	27.8727	1.15484	0.669985	1.72367	0.0847665	0.999904	1.43457	0.981377	2.46663	2.99185
Gm3468	28.8189	-1.34094	0.790248	-1.69685	0.0897242	0.999904	1.63688	4.92829	1.96155	0.611851
Gm37132	9.02221	-1.30624	1.18621	-1.10119	0.270815	0.999904	0.358917	0.61744	0.176688	0.212592
Gm37174	11.1463	-1.00615	1.03967	-0.967755	0.333167	0.999904	0.204358	0.566637	0.17638	0.202117
Gm37244	11.8154	-1.1581	1.11354	-1.04001	0.298333	0.999904	0.261355	1.03839	0.137628	0.444293
Gm37375	14.3943	1.2237	4.57665	0.267379	0.789177	0.999904	8.34629	0	19.7402	7.41539e-08
Gm37385	14.3943	1.2237	4.57665	0.267379	0.789177	0.999904	8.34629	0	19.7402	7.41539e-08
Gm37396	23.2636	-1.01229	2.30339	-0.439478	0.660315	0.999904	0.624893	2.68135	0.352029	1.3082
Gm37521	9.14892	-1.05868	1.17771	-0.89893	0.36869	0.999904	0.22584	0.820275	0.219754	0.267992
Gm37736	9.67284	-1.32153	1.13419	-1.16517	0.243951	0.999904	0.280583	0.555662	0.24909	0.0839801
Gm37846	13.8416	-1.1773	1.06574	-1.10468	0.2693	0.999904	0.225805	0.561989	0.058518	0.284435
Gm37895	15.3484	-1.13819	1.0728	-1.06095	0.288712	0.999904	0.134258	0.609165	0.16554	0.165982
Gm38024	12.6217	-1.43571	1.06634	-1.3464	0.178175	0.999904	0.173464	0.902136	0.138626	0.264977
Gm4204	44.6067	-7.48159	4.78816	-1.56252	0.118166	0.999904	4.55709	6.95293e-08	6.78672e-09	6.04347e-07
Gm42417	14.2176	1.76881	3.22996	0.547624	0.58395	0.999904	0	0.874357	0.130714	2.75971
Gm42446	9.35946	-1.14541	1.31438	-0.871441	0.383514	0.999904	0.169542	0.411714	0.0244282	0.238997
Gm42845	13.065	-1.0697	3.40506	-0.314151	0.753406	0.999904	68.8598	42.1453	0.000134788	55.2394
Gm42973	13.9591	-1.11322	1.19212	-0.933815	0.350399	0.999904	0.170348	0.883329	0.120022	0.361028
Gm43318	18.8454	-1.09803	0.813767	-1.34932	0.177233	0.999904	0.685445	1.38155	0.509037	0.459177
Gm43673	12.1705	-1.09941	0.978589	-1.12346	0.26124	0.999904	1.29457	2.15143	0.693865	0.919631
Gm43713	8.48131	-1.50266	1.33247	-1.12772	0.259437	0.999904	0.458553	0.610784	0	0.369657
Gm43747	9.01464	-1.29062	1.2509	-1.03175	0.30219	0.999904	0.402584	1.35696	0.488406	0.161819
Gm43751	11.9977	-1.00243	1.06138	-0.944459	0.344935	0.999904	0.203703	0.678257	0.226029	0.201201
Gm43802	10.4956	1.41602	1.12947	1.2537	0.20995	0.999904	0.26146	1.61312	3.12344	2.08573
Gm43809	13.4247	1.54919	1.07445	1.44184	0.149347	0.999904	6.98063	1.50049	6.63717	16.8604
Gm43848	10.9903	-1.16763	1.06323	-1.09819	0.272121	0.999904	0.906721	1.26586	0.206397	0.758812
Gm43953	16.0259	-1.52912	0.897939	-1.70293	0.0885821	0.999904	0.410616	0.849176	0.243018	0.189519
Gm43981	8.98845	-1.23942	1.22763	-1.0096	0.312686	0.999904	0.249215	1.28972	0.350573	0.289685
Gm44235	17.7947	-1.00358	1.01651	-0.987282	0.323504	0.999904	0.204358	1.13327	0.251972	0.404233
Gm44286	11.9128	-1.22523	1.13535	-1.07916	0.280515	0.999904	0.340421	2.05944	0.391755	0.617261
Gm44508	11.0048	-1.33024	1.02914	-1.29258	0.196157	0.999904	1.03073	1.59705	0.565759	0.467811
Gm44739	12.6819	-1.34153	1.0616	-1.26368	0.206344	0.999904	0.334251	1.64111	0.443058	0.32349
Gm44800	10.7409	-1.05125	1.22924	-0.855202	0.392439	0.999904	0.176471	1.37897	0.130553	0.610875
Gm44895	9.51567	-1.06675	1.19465	-0.892933	0.371893	0.999904	0.218294	1.04298	0.269155	0.32385
Gm5559	14.4258	-6.54368	3.91614	-1.67095	0.0947316	0.999904	1.44301	1.69502	0	0
Gm5590	10.7526	1.15314	1.31406	0.87754	0.380193	0.999904	0.0934606	0.852055	1.81075	0.260079
Gm6158	33.1253	1.84037	1.82591	1.00792	0.313493	0.999904	0.000846017	5.48759	10.3094	8.70575
Gm7902	16.9759	1.10183	0.946402	1.16423	0.244331	0.999904	0.369087	2.03028	1.53153	3.68725
Gm8116	8.89555	6.424	3.60932	1.77984	0.0751023	0.999904	0	0.00123594	0.941104	1.40371
Gm8991	9.72374	1.07144	1.15927	0.924234	0.355364	0.999904	0.380979	0.863736	0.432702	2.26796
Gm9242	21.2927	-1.11679	2.08655	-0.535233	0.592488	0.999904	3.16426	0.434153	1.60936	0.0068745
Gm9774	14.2418	6.7986	4.79008	1.41931	0.155809	0.999904	0.00996363	0	0	2.6424
Gm9866	12.8423	-1.0412	1.07323	-0.970151	0.331971	0.999904	0.735183	1.54611	0.504187	0.586881
Gm9954	64.8854	1.67109	1.38397	1.20746	0.227255	0.999904	1.59827	0.218601	4.98378	0.702569
Gpr55	13.9744	1.03066	0.928718	1.10977	0.267098	0.999904	0.124404	0.292681	0.470396	0.36912
Gpr68	14.0184	1.11614	0.919735	1.21354	0.224923	0.999904	0.277082	0.447039	0.738234	0.787797
Gzmm	9.50678	-1.00973	1.09455	-0.922506	0.356265	0.999904	0.604621	1.01605	0.397597	0.39866
H3f3c	70.454	-1.79709	1.76469	-1.01836	0.308509	0.999904	49.085	35.4571	13.5858	10.5388
Hc	9.84587	1.57931	1.36512	1.1569	0.247312	0.999904	0.488609	0.388836	0.859694	1.70722
Hist1h2ag	17.7046	-1.31888	1.07989	-1.22131	0.221967	0.999904	6.38995	6.43851	5.0631	0
Hist1h2aj	35.7988	-2.8002	1.84748	-1.51569	0.129599	0.999904	27.1562	31.6756	8.10643	0.102876
Hrh1	9.02265	1.17463	1.14429	1.02652	0.304646	0.999904	0.141379	0.199569	0.522424	0.251691
Hsd11b1	18.3835	-1.08406	0.799636	-1.35569	0.175198	0.999904	2.17662	1.53705	0.975956	0.766029
Hspa12b	15.3617	1.26117	0.916867	1.37553	0.168969	0.999904	0.249941	0.475142	0.474657	1.21268
Ifit1bl1	8.82953	-1.10243	1.20672	-0.91358	0.360938	0.999904	0.366339	0.314226	0.0822291	0.271338
Ifitm10	11.4523	-1.04519	1.00581	-1.03915	0.298735	0.999904	1.53667	0.985227	0.707463	0.510119
Igflr1	9.07295	-1.54212	1.50826	-1.02245	0.30657	0.999904	1.54857	0.947093	0	0.867767
Il10rb	15.7922	1.36894	0.865468	1.58174	0.11371	0.999904	0.51511	0.358984	1.01501	1.3085
Il11	8.87883	-1.20914	1.16651	-1.03655	0.299947	0.999904	0.422402	0.910676	0.130046	0.444045
Il1f9	17.3963	-1.07758	0.842181	-1.27952	0.200716	0.999904	0.927055	1.20968	0.626238	0.331239
Inpp5d	9.57698	-1.16657	1.34037	-0.870334	0.384118	0.999904	0.193846	0.784371	0.057732	0.383439
Iqca	9.55147	-1.84534	1.10022	-1.67724	0.0934948	0.999904	1.11983	1.1291	0.232321	0.408886
Irs4	9.17941	-1.70274	1.13673	-1.49793	0.134152	0.999904	0.251562	0.132862	0.0472647	0.0710866
Isl1	21.1907	1.43917	0.94676	1.5201	0.128485	0.999904	0.189152	1.10555	0.835662	2.435
Kansl2-ps	47.8017	-2.17101	1.73123	-1.25403	0.20983	0.999904	2.38292	2.73105	0.02627	1.11684
Kcng3	35.4876	1.20718	0.69022	1.74897	0.0802953	0.999904	0.161926	0.186591	0.365083	0.434695
Kcng4	16.584	1.5293	0.878722	1.74037	0.0817946	0.999904	0.26319	0.183716	0.472976	0.819143
Kcnk4	9.34227	1.06606	1.21788	0.875346	0.381386	0.999904	0.289174	0.145785	0.665561	0.238336
Klf5	43.8623	1.02261	0.632917	1.61572	0.106156	0.999904	0.528061	0.62924	1.60999	0.712187
Lag3	8.62581	-1.04083	1.17519	-0.885671	0.375795	0.999904	0.645556	0.696289	0.518575	0.165814
Lamc2	19.3302	-1.12709	0.925484	-1.21784	0.223286	0.999904	0.232196	1.25685	0.23446	0.387759
Lamp5	9.34046	1.16933	1.6093	0.726608	0.467466	0.999904	0.123349	0	0.121671	0.182994
Lcp2	17.8421	1.97159	1.1635	1.69453	0.0901648	0.999904	0.559818	0.128297	0.13805	2.89379
Lenep	15.0035	-1.58426	1.28471	-1.23317	0.217513	0.999904	0.81024	1.63065	0	0.812669
Lepr	11.7803	1.29806	0.992216	1.30824	0.190792	0.999904	0.457469	0.662328	1.476	1.25158
Lrp8os2	17.9031	1.00538	0.829951	1.21138	0.225751	0.999904	0.575476	0.716162	1.02303	1.53912
Ltk	12.319	1.49473	1.04258	1.43367	0.151665	0.999904	0.215522	0.0766783	0.354397	0.458226
Mecom	13.9514	-1.05801	0.890594	-1.18799	0.234839	0.999904	1.30438	1.2754	0.640341	0.589292
Mfrp	14.5489	1.39603	1.05042	1.32902	0.183842	0.999904	0.10399	0.639397	1.3889	0.366826
Mirt1	9.50161	1.00614	1.15674	0.869807	0.384406	0.999904	0.199423	0.122883	0.3784	0.260971
Mkx	23.4111	1.40222	0.826869	1.69582	0.0899192	0.999904	1.0752	0.343288	1.65617	1.93558
Mlip	42.336	1.20641	0.731986	1.64813	0.0993263	0.999904	0.118328	0.278318	0.40846	0.459162
Mndal	23.1638	-1.14859	0.713901	-1.6089	0.107639	0.999904	2.99775	2.29701	1.37784	1.04185
Mutyh	19.1226	-1.04883	0.836498	-1.25383	0.209902	0.999904	2.53198	2.77579	0.880408	1.68522
Myo18b	18.1729	1.30254	0.915268	1.42313	0.1547	0.999904	0.115298	0.056257	0.172225	0.235204
Necab3	15.5281	1.00975	0.902023	1.11942	0.262959	0.999904	0.460737	1.03638	1.29529	1.72034
Nfatc4	19.1369	-1.11947	0.804863	-1.39088	0.164262	0.999904	0.618897	0.696024	0.375678	0.226903
Ngf	11.3706	1.36318	1.029	1.32477	0.185249	0.999904	0.415004	0.83688	1.73977	1.43658
Nhej1	16.0222	-1.72696	1.02356	-1.68721	0.0915621	0.999904	4.01863	0.776949	0.760086	0.592759
Npy2r	24.0316	1.24291	0.832043	1.49381	0.135226	0.999904	0.387393	0.0651002	0.599145	0.484998
Nradd	25.1452	1.06635	0.779863	1.36735	0.171515	0.999904	3.28233	1.07964	2.95652	6.30535
Nxph3	10.6822	-1.55497	1.11053	-1.4002	0.161454	0.999904	0.615164	0.387661	0.113774	0.228157
Oas1c	12.9469	1.10612	0.999815	1.10633	0.268585	0.999904	0.337335	0.387264	0.371424	1.21561
Otoa	15.7242	1.84468	1.02784	1.79472	0.0726987	0.999904	0.159557	0.283124	0.232271	1.39251
P3h2	17.9077	-1.43154	0.840105	-1.70401	0.0883799	0.999904	3.18384	5.24052	1.0086	2.25051
Pabpc1l2a-ps	11.7917	2.10657	1.20006	1.75538	0.0791941	0.999904	1.45371	1.14482	4.87429	6.23401
Pappa2	29.6651	-1.04499	0.737589	-1.41677	0.156551	0.999904	0.973494	2.23743	0.815077	0.7126
Paqr6	26.304	-1.06694	0.66424	-1.60625	0.108219	0.999904	3.03906	3.04024	1.503	1.33411
Pate2	8.41397	-1.13724	1.1473	-0.99123	0.321573	0.999904	0.453737	0.572927	0.225826	0.237006
Pbld2	12.0382	-1.27958	0.965694	-1.32504	0.185158	0.999904	1.01301	1.02902	0.489341	0.348125
Phf11d	9.55226	1.14655	1.13934	1.00633	0.314257	0.999904	0.166235	0.158354	0.208037	0.527508
Pipox	20.2965	1.47778	0.83849	1.76243	0.0779962	0.999904	0.541814	0.777083	2.09792	1.5763
Pla2g4c	13.9599	1.71145	0.932041	1.83624	0.0663223	0.999904	0.298263	0.285262	0.996202	0.924695
Poln	10.2939	-1.7816	1.05531	-1.68823	0.0913675	0.999904	1.06595	1.70167	0.358302	0.439075
Prss53	11.3805	-1.37746	1.22652	-1.12307	0.261408	0.999904	0.453022	0.956783	0	0.543353
Rab11b-ps2	37.1292	1.33678	0.84211	1.58742	0.112417	0.999904	0.408945	5.376	11.5732	2.71879
Ramp1	22.7245	1.43181	0.794885	1.80128	0.0716585	0.999904	0.656699	0.317366	0.915044	1.69682
Rbm11	22.7205	-1.27752	0.730949	-1.74775	0.0805076	0.999904	0.86612	0.920334	0.360143	0.37676
Rdh9	9.85128	-1.13093	3.04343	-0.371598	0.710192	0.999904	0.233814	0.692805	0.421903	2.01396e-06
Rgs22	15.2689	1.08262	0.953228	1.13574	0.256067	0.999904	0.191813	0.522125	1.09893	0.389598
Rnu1a1	45.7164	1.53909	2.10905	0.729751	0.465542	0.999904	0.405317	77.6786	159.103	59.0775
Rpl17-ps9	131.049	-1.62791	1.79977	-0.904508	0.365726	0.999904	32.6863	47.1721	25.0612	0.217924
Rprml	42.7461	1.1006	0.668207	1.6471	0.0995385	0.999904	0.99183	0.636391	2.04561	1.42684
Rps18-ps3	8.34759	-1.99807	1.34109	-1.48988	0.136255	0.999904	4.13648	4.73925	2.11135	0
Rps27	227.335	-2.33497	1.41517	-1.64996	0.0989504	0.999904	288.36	96.2372	64.4952	11.1204
Rsc1a1	20.9096	1.84935	2.20275	0.839561	0.401154	0.999904	0.626996	0.193821	2.099	0.79663
Ryr3	451.297	1.17041	0.713635	1.64007	0.10099	0.999904	2.37073	3.8235	10.304	3.39467
S100a4	19.7649	1.43325	0.809917	1.76963	0.0767888	0.999904	2.71897	2.96778	5.28486	10.0734
Scarna17	9.04133	1.05553	1.18696	0.889269	0.373859	0.999904	12.9769	18.3182	46.0815	17.9685
Scn5a	38.9886	-1.02781	0.578365	-1.7771	0.0755511	0.999904	0.468873	0.902856	0.356159	0.297439
Scube2	15.7893	-1.49313	0.86454	-1.72708	0.084154	0.999904	0.837376	0.615343	0.320817	0.187899
Sdpr	18.4668	1.14258	0.797576	1.43257	0.151982	0.999904	0.230144	0.335183	0.580144	0.657569
Sgcz	8.61685	-1.68953	1.18659	-1.42386	0.154488	0.999904	0.400238	0.346467	0.0986984	0.13195
Shh	30.3204	-1.11086	0.617095	-1.80014	0.0718389	0.999904	1.43423	1.22362	0.571327	0.641279
Shroom1	10.5994	1.50148	1.16487	1.28897	0.197408	0.999904	0.159251	0.121174	0.103261	0.765148
Slc16a3	15.3213	-1.19939	0.929429	-1.29046	0.19689	0.999904	1.36488	0.974074	0.823388	0.244459
Slc22a4	31.9607	1.09127	0.680313	1.60407	0.108699	0.999904	0.764246	0.732421	0.982501	2.32039
Slc25a21	8.96079	1.51246	1.15371	1.31095	0.189874	0.999904	0.30518	0.253044	1.20821	0.403849
Slc26a9	9.73885	-1.1908	1.04888	-1.13531	0.256246	0.999904	0.32913	0.372982	0.162327	0.136825
Slc4a11	14.8504	-1.268	0.9536	-1.3297	0.183617	0.999904	0.520695	1.2343	0.252393	0.45566
Slco1a4	28.4142	1.12799	0.889202	1.26855	0.204603	0.999904	0.394491	0.806177	1.27791	1.33723
Slitrk6	12.6722	1.12436	0.955946	1.17617	0.239527	0.999904	0.14449	0.127476	0.338495	0.250084
Spata33	9.52393	-1.16404	1.14098	-1.02021	0.307631	0.999904	3.21791	1.85403	0.680173	1.59131
Sycp2	13.2527	-1.44528	1.08037	-1.33777	0.180973	0.999904	0.212721	0.908286	0.148915	0.248653
Tac1	19.2976	1.05397	1.02561	1.02765	0.304113	0.999904	1.16929	0.651792	2.16189	1.58916
Tec	12.5349	-1.09538	1.00617	-1.08866	0.276303	0.999904	0.46684	1.25265	0.559378	0.234918
Th	15.6078	-1.20469	0.964295	-1.2493	0.211555	0.999904	0.851618	2.88824	1.13718	0.510887
Tmem106a	11.9821	1.11618	0.98657	1.13137	0.257898	0.999904	0.477899	0.525561	1.01613	1.13405
Tmem140	9.77245	-1.10859	1.17519	-0.943333	0.345511	0.999904	0.650371	0.211448	0.187778	0.199328
Tmem255b	40.5147	1.01707	0.556929	1.82621	0.0678193	0.999904	2.4293	2.21087	4.48937	4.85248
Tnfrsf23	15.3713	-1.30638	0.855568	-1.52692	0.126781	0.999904	1.22757	1.53572	0.576985	0.557189
Tnfsf12	21.4861	1.19759	0.777512	1.54029	0.12349	0.999904	0.911869	2.18301	3.53673	2.96493
Trp73	23.7352	1.04911	0.759762	1.38084	0.167328	0.999904	0.588832	0.302306	0.713494	1.12952
Tstd1	8.82594	-1.35546	1.34094	-1.01083	0.312099	0.999904	5.8922	0.639639	1.45453	0.842984
Ttc39a	13.7148	-1.18096	0.927147	-1.27376	0.202749	0.999904	0.892077	1.21807	0.630891	0.301432
Ttn	66.238	2.13419	1.57033	1.35907	0.174124	0.999904	0.0205157	0.0640189	0.0282216	0.345468
Ttr	460.42	2.78448	1.50989	1.84416	0.0651595	0.999904	14.548	10.0439	156.791	9.85221
Unc13c	23.3488	-1.14252	0.707936	-1.61388	0.106554	0.999904	0.254767	0.299691	0.125651	0.123457
Vcp-rs	25.6083	1.12878	0.690759	1.63412	0.102234	0.999904	0.690883	0.672786	1.0118	1.96573
Vdac3-ps1	11.6545	1.89217	1.05605	1.79175	0.0731736	0.999904	0.25111	0.25758	0.990204	1.01132
Vip	30.9096	1.07953	0.885113	1.21965	0.222598	0.999904	0.220104	0.166445	0.271387	0.544226
Vsir	9.41671	1.37443	1.15583	1.18912	0.234391	0.999904	0.386972	0.20265	1.0375	0.415337
Wnt8b	17.8037	1.14074	0.835703	1.36501	0.172249	0.999904	0.367786	0.254947	0.929632	0.431957
Yy2	12.905	2.07993	1.26192	1.64823	0.0993057	0.999904	0	0.269805	0.723353	0.399906
Zdhhc22	13.3294	-1.4801	1.10972	-1.33375	0.182285	0.999904	2.83806	1.24416	0.852006	0.610203
Zfp853	33.1086	-1.14947	0.634768	-1.81085	0.0701643	0.999904	1.58002	2.09619	0.820278	0.822472
Zmynd15	10.6454	-1.30591	1.04484	-1.24986	0.211349	0.999904	0.883263	0.561597	0.333003	0.248583

## Sheet: 4-3SA KCl vs 4-WT KCl
Gene	baseMean	log2FoldChange	lfcSE	stat	pvalue	padj	363-KCl-1	363-KCl-4	399-KCl-1	399-KCl-4
Gda	499.011	-4.40781	0.225236	-19.5697	2.80123e-85	4.3618e-81	21.6015	19.4359	1.01535	0.87536
Mpped1	1033.99	-2.77176	0.167177	-16.5798	9.7562e-62	7.59569e-58	69.4767	64.1143	9.52439	9.54252
Reln	1145.35	-2.41015	0.167042	-14.4284	3.4297e-47	1.78013e-43	25.1851	24.6436	4.99759	4.15686
Gas7	2094.79	-2.49916	0.178071	-14.0346	9.57074e-45	3.72565e-41	97.1902	71.0725	16.0908	13.015
Arpp21	756.215	-2.57249	0.185071	-13.9	6.33012e-44	1.97132e-40	74.1306	68.9089	13.2979	10.2117
Fam49a	2656.61	-2.11212	0.155684	-13.5667	6.30628e-42	1.63659e-38	89.8401	70.8139	18.9536	17.3141
Nwd2	328.97	-3.77902	0.284082	-13.3026	2.23678e-40	4.97556e-37	9.67827	6.76627	0.482642	0.68957
Caln1	1819.78	-2.3121	0.185826	-12.4423	1.54035e-35	2.99811e-32	39.9031	29.2724	6.54042	7.03643
Necab1	287.222	-3.46874	0.283868	-12.2196	2.44385e-34	4.22813e-31	12.5084	10.9959	1.26558	0.827444
Ccbe1	241.997	-4.21945	0.352193	-11.9805	4.49567e-33	7.00021e-30	12.2365	7.72794	0.721854	0.326425
Ntsr1	391.312	-3.31842	0.278444	-11.9177	9.5708e-33	1.35479e-29	23.289	13.4144	1.80407	1.78379
Gucy1a3	521.268	-2.79326	0.237866	-11.743	7.67439e-32	9.95816e-29	26.2514	21.1806	2.64017	4.04817
Lmo7	235.383	-3.53005	0.301048	-11.7258	9.39614e-32	1.12544e-28	15.1524	19.2242	1.13326	1.79837
Bhlhe22	2410.48	-1.76936	0.152418	-11.6086	3.72511e-31	4.14312e-28	91.6866	83.9077	25.6418	24.5973
Arc	356.886	-2.53685	0.219235	-11.5714	5.75393e-31	5.97296e-28	18.6047	20.4623	3.14937	3.40349
Ddn	319.571	-3.87433	0.336634	-11.509	1.18795e-30	1.1561e-27	22.3528	11.1967	1.39469	0.849139
Rgs4	155.869	-3.93815	0.346033	-11.3808	5.20982e-30	4.77188e-27	12.5381	10.3548	0.839559	0.623277
6330403A02Rik	379.388	-3.08377	0.27439	-11.2386	2.63467e-29	2.27914e-26	17.0183	10.3503	1.79383	1.36976
Sla	809.305	-2.50257	0.224204	-11.162	6.25529e-29	5.12637e-26	48.6893	32.0456	7.5762	6.34702
Aldh1a3	206.888	-5.48621	0.5013	-10.944	7.10256e-28	5.5297e-25	36.9376	12.4225	0.590497	0.481741
Met	332.413	-3.36434	0.309923	-10.8554	1.87984e-27	1.39386e-24	17.277	11.8147	1.95814	0.952151
Fam163b	289.206	-2.73256	0.253822	-10.7657	4.99933e-27	3.53839e-24	16.2426	15.8567	2.88465	1.85599
Pde2a	749.392	-2.19207	0.204657	-10.711	9.04266e-27	6.12188e-24	39.6253	30.1448	8.61711	6.35155
Mef2c	7087.8	-2.22048	0.20948	-10.5999	2.98144e-26	1.93434e-23	397.87	237.735	74.9323	58.4064
Cpne4	248.3	-3.47595	0.328529	-10.5803	3.67681e-26	2.29007e-23	14.1996	9.13919	1.35377	0.756929
Adcy1	2673.85	-2.08791	0.198772	-10.504	8.27737e-26	4.95719e-23	43.6244	27.0736	7.89836	8.30704
Nr4a3	429.325	-2.11723	0.202458	-10.4576	1.35223e-25	7.79834e-23	14.3088	14.3272	3.24595	3.19496
Dclk3	113.672	-4.59564	0.439987	-10.4449	1.54564e-25	8.59539e-23	7.93428	7.35587	0.210173	0.397876
Gng7	851.593	-1.76141	0.169224	-10.4087	2.26189e-25	1.21448e-22	36.9979	36.9532	10.2542	10.9956
Fam19a2	904.153	-2.18198	0.210502	-10.3656	3.55572e-25	1.84553e-22	33.4802	23.8058	6.99012	5.36016
Gnal	1412.91	-1.69853	0.168267	-10.0942	5.85804e-24	2.94244e-21	39.9665	31.4979	11.5356	9.97195
Cpne6	125.307	-3.57814	0.355041	-10.0781	6.90573e-24	3.36029e-21	9.53589	9.06074	0.8277	0.69149
Cacna1i	417.831	-3.30896	0.328923	-10.06	8.29989e-24	3.91629e-21	13.2525	11.5231	1.84956	0.680711
Gpr26	541.964	-2.03995	0.202854	-10.0562	8.62205e-24	3.94865e-21	7.7318	5.92283	1.64221	1.60019
Rasgrf2	339.4	-2.22879	0.222145	-10.033	1.091e-23	4.85372e-21	19.8738	20.4351	4.2541	4.13138
Gse1	1539.61	1.45666	0.145873	9.98583	1.75819e-23	7.60467e-21	15.7164	16.0461	43.6026	41.4548
Ptprk	1549.12	-1.55863	0.156489	-9.96002	2.28017e-23	9.59582e-21	30.5811	33.9065	11.9337	9.46717
Cnksr2	494.999	-2.05508	0.207023	-9.92681	3.18289e-23	1.30423e-20	15.6235	12.2422	3.49989	3.04893
Dlg2	2482.09	-1.60973	0.162388	-9.91291	3.65848e-23	1.46067e-20	108.958	84.3408	33.539	28.3394
Plppr4	1066.4	-1.76721	0.178337	-9.90941	3.78892e-23	1.47493e-20	31.2251	29.3119	9.05121	8.30418
Cdkl5	997.164	-1.65683	0.167364	-9.89952	4.18273e-23	1.58852e-20	18.6046	17.2057	5.57446	5.5008
Rfx3	1476.97	-1.36861	0.141165	-9.6951	3.16317e-22	1.17271e-19	29.5702	30.207	11.8096	10.7753
Gucy1b3	696.634	-1.63815	0.172338	-9.50543	1.99218e-21	7.214e-19	28.062	30.2607	9.60447	8.68215
Dok5	307.931	-2.14281	0.227168	-9.43269	3.99693e-21	1.41446e-18	31.2854	26.8945	6.43943	6.42215
Nell2	2731.7	-1.70758	0.181499	-9.4082	5.0472e-21	1.74644e-18	136.864	99.1428	37.5093	33.0428
Gabra5	452.384	-1.98191	0.211779	-9.35838	8.09653e-21	2.74067e-18	29.8944	23.3611	6.62685	6.51994
Gad1	2221.26	-1.41244	0.152822	-9.24238	2.41069e-20	7.98657e-18	147.883	173.27	55.8871	61.5881
Chrm1	196.958	-2.91354	0.316986	-9.19139	3.87814e-20	1.25805e-17	7.01193	4.9697	0.910507	0.646683
Hapln1	383.819	-2.41101	0.263381	-9.15409	5.48172e-20	1.74196e-17	9.04324	14.9695	2.10968	2.28508
Rab3c	2205.08	-1.28299	0.141168	-9.08835	1.00552e-19	3.13138e-17	32.5852	29.192	12.9461	11.8282
Camkk2	893.048	-1.64205	0.180747	-9.08478	1.03906e-19	3.17239e-17	54.9639	42.1664	15.3105	15.054
Reps2	904.443	-1.65949	0.183177	-9.05951	1.31037e-19	3.92379e-17	19.1902	19.3519	5.24269	6.65112
Hdac9	222.959	-2.64695	0.293999	-9.00328	2.19068e-19	6.43606e-17	6.93229	9.72203	1.20854	1.38013
Kcnf1	279.687	-2.11437	0.240032	-8.80868	1.26623e-18	3.5848e-16	8.99211	7.50454	1.99112	1.7309
Plppr5	400.943	-1.74912	0.198524	-8.81066	1.24416e-18	3.5848e-16	12.3325	11.9623	3.6204	3.42984
Kcnj4	107.748	-3.32328	0.377601	-8.80105	1.35548e-18	3.76896e-16	8.79194	8.76089	0.794475	0.909989
Plxnd1	788.542	-1.65353	0.189184	-8.74031	2.32478e-18	6.35072e-16	34.9907	45.0609	13.4817	11.3728
Sphkap	648.298	-1.53238	0.176588	-8.67769	4.0389e-18	1.08431e-15	16.2352	14.2667	5.28942	5.00761
Plagl1	817.337	1.91108	0.222233	8.59944	8.01043e-18	2.11407e-15	12.047	11.7216	53.1617	34.4364
Dbpht2	275.372	-2.32039	0.27095	-8.56391	1.09104e-17	2.83142e-15	17.8148	12.1556	2.68896	3.14742
Fam124a	735.465	-1.76924	0.20777	-8.51537	1.66057e-17	4.23881e-15	53.2207	46.3728	16.3055	12.3657
Camk4	980.218	-1.76374	0.207384	-8.50469	1.82082e-17	4.57291e-15	12.1222	8.39694	3.04366	2.85264
Ldb2	423.837	-2.46808	0.29113	-8.4776	2.29894e-17	5.68204e-15	44.4804	22.2021	6.50814	5.26586
Arhgap20	550.68	-1.52334	0.181198	-8.40705	4.20463e-17	1.02297e-14	12.8561	11.864	4.40786	3.98885
Ptger3	73.6239	-3.87565	0.464509	-8.34354	7.20978e-17	1.72713e-14	5.38511	4.72443	0.340992	0.330475
Homer2	577.449	-1.50096	0.183245	-8.191	2.59063e-16	6.11192e-14	18.2615	18.7573	6.29819	6.43772
Fbn2	224.325	-2.23668	0.274359	-8.15239	3.56809e-16	8.29235e-14	2.61076	2.52832	0.444396	0.613001
Nr4a1	340.533	-1.79499	0.220473	-8.14156	3.9023e-16	8.93569e-14	20.0392	21.9342	5.37964	6.38042
Kcnv1	100.511	-3.43972	0.423589	-8.12041	4.64621e-16	1.0485e-13	5.14516	3.34018	0.44597	0.320895
Rgs7bp	619.757	-1.56614	0.193159	-8.108	5.14601e-16	1.14469e-13	14.2748	12.5924	5.05052	3.82863
Gpr88	249.213	-2.54456	0.314012	-8.10339	5.34477e-16	1.17216e-13	8.50808	16.1978	2.07388	2.03942
Fosb	432.958	-1.74985	0.216114	-8.09688	5.63852e-16	1.21941e-13	19.0386	20.1895	5.35783	5.98869
F730043M19Rik	95.4051	-3.59421	0.445542	-8.06705	7.20186e-16	1.53617e-13	13.0847	8.04144	1.16358	0.614196
Fgf13	655.845	-1.52269	0.189296	-8.04394	8.69919e-16	1.83047e-13	74.7946	61.61	25.1275	21.2941
St8sia2	2078.26	-1.40702	0.17526	-8.02821	9.89038e-16	2.05337e-13	62.8628	50.7747	24.152	17.8137
Cntn5	144.634	-2.56369	0.319855	-8.01516	1.09995e-15	2.2536e-13	8.48338	8.27061	1.14751	1.62877
Fos	1517.9	-1.26534	0.158359	-7.9903	1.34613e-15	2.72216e-13	119.307	128.949	53.5968	47.2412
Grm5	2512.31	-1.20064	0.150558	-7.97458	1.52897e-15	3.05225e-13	49.5463	43.0249	21.8039	17.5698
Hecw2	276.531	-1.81868	0.229022	-7.94107	2.00445e-15	3.9508e-13	10.8062	10.8663	2.84835	3.1402
Clmp	609.157	-1.4252	0.181191	-7.86574	3.66925e-15	7.14173e-13	22.5336	21.1922	7.97856	7.89758
Vsnl1	517.228	-1.73529	0.222836	-7.78729	6.84643e-15	1.31612e-12	45.4939	35.2984	13.0482	10.6776
Nxph4	58.964	4.69614	0.608055	7.72321	1.13436e-14	2.15403e-12	0.409239	0.210384	8.94421	6.8107
Ptk2b	130.125	-2.98625	0.389764	-7.6617	1.83492e-14	3.44236e-12	7.83619	4.52847	0.689046	0.834547
Kcnj3	262.108	-1.94489	0.255631	-7.6082	2.7795e-14	5.15233e-12	8.0995	10.3608	2.68152	1.99835
Tnc	1489.85	1.25279	0.165735	7.55901	4.06162e-14	7.44041e-12	7.72571	8.27437	17.579	19.5414
Rbfox3	650.246	-1.6579	0.22188	-7.47208	7.89349e-14	1.41993e-11	49.9436	32.7839	13.7923	11.8253
Syt7	690.868	-1.59334	0.213258	-7.47142	7.93362e-14	1.41993e-11	15.9548	10.8251	4.30949	4.34378
Rph3a	555.262	-1.6752	0.224708	-7.45501	8.98624e-14	1.59005e-11	21.7107	18.2564	7.42721	4.85401
Lxn	926.313	1.21228	0.163525	7.41341	1.23094e-13	2.15358e-11	40.9408	48.1204	103.335	97.9646
Add2	3508	-1.25434	0.169529	-7.39897	1.37249e-13	2.34847e-11	94.1103	71.9079	38.5211	29.5411
Sstr1	90.7829	-2.96925	0.401288	-7.3993	1.36902e-13	2.34847e-11	7.36192	8.42851	0.902269	1.05763
Thsd7a	1148.15	-1.28398	0.174132	-7.37361	1.66063e-13	2.81062e-11	15.5736	14.9461	5.54135	6.6593
Zfp536	378.133	-1.56992	0.213318	-7.35952	1.84578e-13	3.09039e-11	13.1808	13.4128	4.20741	4.52137
Pcp4l1	110.008	-3.03795	0.41597	-7.3033	2.80787e-13	4.65121e-11	9.20584	14.8739	1.01697	1.81197
Zfp703	790.491	1.36209	0.187027	7.28286	3.2682e-13	5.35676e-11	12.4162	16.1863	35.2568	36.343
Dcc	851.912	1.19655	0.16536	7.23606	4.61903e-13	7.39102e-11	7.63546	7.86605	18.0915	16.5702
Prkca	958.92	-1.20345	0.166286	-7.23723	4.5793e-13	7.39102e-11	24.8302	26.1157	10.509	11.0501
Rhou	376.55	-1.67361	0.231318	-7.2351	4.65172e-13	7.39102e-11	17.9998	14.8787	4.47969	5.54378
Stk32b	486.092	1.57851	0.218558	7.22239	5.10813e-13	8.03421e-11	7.06249	4.90447	18.8863	16.0393
Ncald	1434.17	-1.14247	0.158276	-7.21823	5.26702e-13	8.20128e-11	66.6481	54.237	26.9259	26.4645
Adra2c	162.064	2.40016	0.33353	7.19621	6.19073e-13	9.54414e-11	1.81338	0.932236	7.1306	7.02001
Camkv	1539.58	-1.34331	0.186727	-7.19398	6.29275e-13	9.60631e-11	114.987	78.9138	39.3685	35.2307
Npas4	924.55	-1.20844	0.168233	-7.18313	6.81348e-13	1.03003e-10	33.9084	37.1577	14.0341	15.8948
Tenm1	1024.46	-1.36378	0.190658	-7.15304	8.4878e-13	1.2708e-10	17.6449	13.2817	6.64841	5.10023
Dgkh	270.689	-1.64269	0.23029	-7.1331	9.81311e-13	1.45524e-10	10.0133	9.08053	3.11032	2.858
Macrod2	515.921	-1.36456	0.192286	-7.0965	1.27952e-12	1.87956e-10	29.6751	35.5566	12.9311	11.7714
Usp43	54.3246	-4.29849	0.606831	-7.08351	1.40549e-12	2.02639e-10	4.6644	2.82691	0.156147	0.234499
Fosl2	360.189	-1.54295	0.218137	-7.07328	1.51313e-12	2.16155e-10	7.43786	7.21986	2.19914	2.69631
Igfbpl1	1056.42	1.38162	0.195573	7.06449	1.61202e-12	2.28189e-10	18.4256	26.7357	61.302	53.5161
Itpr1	1498.45	-1.5657	0.22268	-7.03117	2.04814e-12	2.87312e-10	44.1531	25.9964	12.4191	10.7224
Ppm1e	1583.35	-1.08146	0.153899	-7.02708	2.10898e-12	2.93204e-10	33.8529	28.9413	15.6818	13.3112
Celsr1	611.461	1.37659	0.195969	7.02452	2.148e-12	2.95987e-10	2.15527	2.63774	5.81319	6.30406
Afap1	1155.65	-1.06489	0.151743	-7.01772	2.25519e-12	3.08032e-10	24.0737	21.8289	10.8186	10.5667
Pcsk2	507.402	-1.44299	0.205819	-7.01096	2.36695e-12	3.20485e-10	15.639	12.123	5.37045	4.60855
Wasf1	1287.72	-1.1348	0.161902	-7.00919	2.39698e-12	3.21753e-10	61.9834	51.4329	25.3124	25.0494
Doc2b	235.064	-2.64383	0.378077	-6.99282	2.69406e-12	3.5854e-10	12.4372	5.25672	1.50529	1.26212
Dner	3581.08	-1.11708	0.159942	-6.9843	2.86289e-12	3.77781e-10	162.578	121.986	67.6355	60.4303
Neurl1b	444.43	-1.50996	0.216436	-6.97647	3.02686e-12	3.96061e-10	14.1265	10.6884	4.17371	4.3236
Adamts3	395.116	-1.47051	0.210991	-6.96953	3.18007e-12	4.12641e-10	15.7907	14.1753	5.89335	4.70705
Trp53i11	860.155	1.44359	0.207383	6.96097	3.37943e-12	4.34885e-10	22.5391	16.0594	59.2967	43.396
Asic4	80.6584	-2.9361	0.422152	-6.95507	3.52392e-12	4.45788e-10	5.49109	4.51361	0.72955	0.550966
Insm1	624.802	1.3959	0.200733	6.95403	3.55004e-12	4.45788e-10	7.65925	9.74729	21.2043	23.3333
Prss12	65.419	-3.55826	0.511573	-6.95553	3.51238e-12	4.45788e-10	6.28184	3.81071	0.337482	0.491974
March1	768.183	-1.26679	0.18416	-6.87875	6.0381e-12	7.46185e-10	28.6512	22.7721	10.7738	10.0882
Slc16a2	1155.78	-1.36857	0.199267	-6.86799	6.51135e-12	7.98332e-10	40.8061	32.3772	11.7469	15.8247
Fstl1	1833.66	1.57043	0.228801	6.86372	6.70908e-12	8.12569e-10	23.1589	42.6445	96.6432	93.6896
Nov	143.798	-2.91881	0.425282	-6.86324	6.73183e-12	8.12569e-10	13.3603	5.4622	1.38701	1.04691
Kcne1l	510.752	1.6226	0.236763	6.85328	7.21764e-12	8.64507e-10	10.2256	16.4637	38.7456	41.264
Sybu	1037.82	-1.21829	0.177948	-6.84633	7.57707e-12	9.0063e-10	47.9533	36.888	18.347	17.2303
Prkar2b	1486.02	-1.12532	0.164664	-6.83401	8.25705e-12	9.74019e-10	64.7726	53.6869	28.5806	24.4595
Bend6	557.159	-1.39672	0.204886	-6.81708	9.29106e-12	1.08775e-09	40.6551	33.4613	15.3459	12.1835
Icam5	154.111	-2.18551	0.320885	-6.81089	9.69992e-12	1.12714e-09	9.56915	6.77145	1.93369	1.58107
Prkcg	251.414	-2.19637	0.323105	-6.7977	1.063e-11	1.22607e-09	32.0797	15.931	5.40974	4.84657
Gpr139	222.191	2.21802	0.327255	6.77766	1.22136e-11	1.39836e-09	1.96598	0.918803	7.20528	5.92408
Prkcb	1111.07	-1.37291	0.203514	-6.74602	1.51959e-11	1.72712e-09	94.7761	61.6353	29.4287	29.4628
Pnoc	51.4409	-4.02328	0.597676	-6.73153	1.67884e-11	1.89429e-09	4.43684	3.85735	0.226505	0.268904
Adora2a	81.2615	-3.16964	0.471186	-6.72694	1.73271e-11	1.94101e-09	3.87893	7.07909	0.505188	0.675081
Prdm16	739.664	1.3065	0.195002	6.6999	2.08567e-11	2.31971e-09	6.69061	8.8885	17.9646	19.5592
Atp2b4	1370.6	-1.27642	0.190879	-6.68707	2.27689e-11	2.51443e-09	33.5813	23.578	11.6327	11.3785
Bgn	153.771	2.54446	0.381861	6.66332	2.67703e-11	2.93549e-09	1.93024	3.58413	14.0908	17.2291
Hecw1	1893.34	-1.14118	0.171323	-6.66102	2.71942e-11	2.96113e-09	25.5275	19.4255	10.4045	9.48484
Sobp	1909.99	-1.44147	0.216505	-6.65792	2.77728e-11	3.00312e-09	59.8172	34.8609	18.6325	15.4324
Thy1	600.032	-1.73122	0.260296	-6.65097	2.91177e-11	3.12684e-09	69.554	37.6015	15.4605	15.9974
Ablim1	809.931	-1.12762	0.170144	-6.62745	3.41547e-11	3.64262e-09	20.4669	17.6491	8.909	8.124
Heg1	553.514	1.40765	0.212705	6.61784	3.64484e-11	3.86081e-09	3.94896	4.77418	12.5298	10.1643
Hdac5	41029.1	-1.37637	0.208249	-6.60926	3.86234e-11	4.06355e-09	48.5603	86.2726	27.2249	23.4392
Calb2	1130.92	1.0972	0.166372	6.59489	4.25581e-11	4.44747e-09	41.0417	42.5765	80.7776	93.3156
Ppp1r1b	173.813	-1.9709	0.299518	-6.58025	4.69673e-11	4.81963e-09	18.716	18.1525	4.70353	4.46932
Rapgef4	337.926	-1.61093	0.244822	-6.57999	4.70479e-11	4.81963e-09	21.2496	18.1001	6.75433	5.8357
Smpd3	1657.96	-1.08048	0.164177	-6.58121	4.66635e-11	4.81963e-09	41.5317	33.0806	18.689	15.7793
Wipf3	256.813	-2.18557	0.332527	-6.57261	4.94397e-11	5.03154e-09	11.7906	7.60081	2.4645	1.71593
Nxph2	52.3829	-3.75631	0.571603	-6.57154	4.97958e-11	5.03488e-09	4.88379	2.80415	0.278792	0.275962
Trim67	3457.23	-1.13678	0.173302	-6.55955	5.39699e-11	5.42171e-09	54.0832	39.8848	23.2883	18.4825
Rspo2	88.3768	-2.81821	0.430367	-6.54839	5.81607e-11	5.80525e-09	5.53014	3.84857	0.802013	0.504342
Mest	2828.51	1.03356	0.158309	6.52877	6.63116e-11	6.53505e-09	62.1436	78.5584	132.626	147.894
Mical2	345.132	-2.05669	0.315009	-6.529	6.62091e-11	6.53505e-09	21.7701	10.8652	4.70744	2.99685
Cntn1	3170.68	-1.09567	0.168611	-6.49824	8.12668e-11	7.95853e-09	80.7054	57.9111	33.3429	29.9781
Slco3a1	512.145	-1.5904	0.24596	-6.46609	1.00573e-10	9.72688e-09	26.372	17.777	8.0867	6.26496
Syt4	2769.94	-1.34533	0.208148	-6.46335	1.02413e-10	9.84363e-09	100.818	59.7091	32.8126	28.8769
Frmd4b	803.471	1.12806	0.174894	6.44996	1.11883e-10	1.06879e-08	11.6126	10.5913	23.7062	23.5893
Gm2115	258.552	1.62429	0.25212	6.44255	1.1748e-10	1.10865e-08	1.41988	1.49426	3.98658	4.74323
Lgi1	219.212	-1.69572	0.263194	-6.44287	1.17238e-10	1.10865e-08	11.3207	9.51296	3.6056	2.71344
Hpca	211.375	-2.08843	0.324303	-6.43975	1.19671e-10	1.12253e-08	38.0348	21.0626	6.98775	6.56847
Glra2	295.774	-1.46678	0.228728	-6.41277	1.42902e-10	1.33241e-08	11.1501	9.70256	3.87192	3.49387
Scn1a	264.692	-1.70778	0.266483	-6.40858	1.46877e-10	1.36132e-08	6.22541	4.82341	1.98806	1.32284
Mlip	45.5814	-4.09083	0.645426	-6.33819	2.32483e-10	2.142e-08	7.75275	4.71895	0.284775	0.432238
Kcnab2	374.399	-1.32953	0.20982	-6.33653	2.35002e-10	2.14587e-08	23.2068	21.5053	9.70165	7.70752
Crym	205.156	-1.80122	0.284966	-6.32081	2.60189e-10	2.34185e-08	27.4091	19.2017	6.25309	6.77172
1700086L19Rik	144.951	-2.05924	0.326975	-6.29787	3.01769e-10	2.70048e-08	39.2486	27.017	8.84411	6.73497
Gm43305	2265.36	1.03777	0.164837	6.29572	3.05978e-10	2.72251e-08	25.3758	23.0159	52.7352	44.3125
Dync1i1	317.735	-1.54826	0.247004	-6.26817	3.65323e-10	3.21381e-08	24.8722	17.7168	7.34448	6.86803
Rnd3	871.226	1.27538	0.203781	6.25862	3.88405e-10	3.39767e-08	14.7541	19.81	36.6227	44.7233
Kcng3	43.6568	-3.64299	0.585103	-6.22624	4.77767e-10	4.15604e-08	2.55775	2.23657	0.186795	0.18721
Zbtb16	163.639	-1.76865	0.284993	-6.20595	5.43671e-10	4.70306e-08	3.82216	3.87755	1.2089	1.00522
Sv2c	350.575	-1.57191	0.253619	-6.19792	5.72141e-10	4.922e-08	4.47547	6.87555	1.80826	1.90681
Slitrk4	433.313	-1.25882	0.203377	-6.1896	6.03157e-10	5.1603e-08	10.6006	8.75669	4.0037	3.88379
Inhbb	635.84	1.23539	0.199683	6.18673	6.14259e-10	5.22657e-08	8.22298	6.10189	17.6634	15.2824
Kcnh3	116.923	-2.30633	0.373007	-6.18309	6.28594e-10	5.31948e-08	6.6008	4.10416	0.98021	1.1255
Vcam1	1190.22	1.08351	0.175393	6.1776	6.50829e-10	5.47787e-08	18.6821	24.0976	41.6188	46.6208
Adamts5	132.245	1.937	0.313884	6.17108	6.78255e-10	5.67802e-08	0.60226	0.511109	2.1477	2.01313
Osbpl1a	660.661	-1.23942	0.201132	-6.16223	7.17277e-10	5.97257e-08	29.444	41.1292	14.5785	14.5328
Kcnq3	523.658	-1.6066	0.260961	-6.15646	7.43908e-10	6.16138e-08	10.0706	6.07829	2.4017	2.76237
Frmpd4	347.663	-1.29306	0.2121	-6.09649	1.08425e-09	8.88568e-08	4.85769	4.74646	2.06065	1.76771
Sh3d19	747.003	-1.05702	0.173801	-6.08181	1.18833e-09	9.68772e-08	27.8586	25.6589	12.7631	12.3358
Trpc4	124.871	-2.05057	0.337946	-6.06775	1.29714e-09	1.05196e-07	6.2193	4.45664	1.32672	1.19084
Lmo4	1313.71	-1.25295	0.206563	-6.0657	1.31377e-09	1.05993e-07	153.977	101.031	47.3739	56.7542
Myo5b	105.356	-2.45742	0.405233	-6.06422	1.32599e-09	1.06428e-07	10.0655	10.4681	1.4055	2.17253
Ppp1r1a	252.937	-1.51212	0.250102	-6.04602	1.48471e-09	1.17951e-07	31.0803	23.7367	9.82797	8.93529
Ube2ql1	1611.89	-1.34602	0.223812	-6.01408	1.80915e-09	1.42997e-07	90.1438	51.4735	28.8947	25.5029
Cdk5r2	1221.4	-1.4264	0.237617	-6.00295	1.93768e-09	1.52382e-07	76.9823	42.3513	24.1579	19.248
2010300C02Rik	72.7934	-2.48305	0.416023	-5.96854	2.39388e-09	1.87212e-07	3.60406	3.68784	0.598884	0.671523
Vstm2l	255.409	-1.48703	0.249176	-5.96781	2.40462e-09	1.87212e-07	29.3273	23.6158	8.49259	9.88064
Gabra2	1032.17	-1.47136	0.247978	-5.93341	2.96715e-09	2.2872e-07	37.2338	23.8693	8.50807	12.8766
Lpl	195.932	-1.84511	0.313297	-5.88932	3.87785e-09	2.94546e-07	10.5516	6.61054	2.25968	2.38254
Klf6	614.6	-1.03875	0.176409	-5.8883	3.90178e-09	2.94926e-07	15.963	14.4626	7.28264	7.15787
Sptbn2	5573.23	-1.03071	0.175271	-5.88065	4.08652e-09	3.07397e-07	92.0852	65.9713	41.9537	33.6572
Col12a1	243.696	2.03511	0.346733	5.86939	4.374e-09	3.2744e-07	0.610888	1.41998	3.53413	4.60955
Hcrtr2	45.5076	-3.19212	0.544748	-5.85981	4.63389e-09	3.43592e-07	2.43685	2.34725	0.228929	0.276527
Rimbp2	464.464	-1.69615	0.289897	-5.85088	4.88989e-09	3.60855e-07	19.8579	9.70702	4.82007	4.07706
Lgi2	249.247	-1.41528	0.242171	-5.84414	5.09184e-09	3.73986e-07	5.50279	4.92439	1.77147	2.03306
Megf10	760.728	1.30128	0.223099	5.83273	5.4527e-09	3.9861e-07	3.26951	4.94168	8.68843	10.9824
Nfia	2802.69	1.06648	0.18318	5.82205	5.81293e-09	4.22958e-07	24.7807	37.0549	60.8496	65.2056
Stxbp5	1033.01	-1.27209	0.218748	-5.81531	6.0522e-09	4.36539e-07	37.6272	32.3244	17.4477	10.9862
Hpcal4	716.439	-1.01319	0.175867	-5.76115	8.35444e-09	5.99479e-07	22.9619	23.0991	12.4804	9.8355
Rras2	301.721	-1.32733	0.230766	-5.75183	8.82823e-09	6.30571e-07	18.8787	15.8992	7.10323	6.4273
Adarb1	672.076	-1.11068	0.193365	-5.74395	9.24948e-09	6.54653e-07	17.2175	16.9067	9.08114	6.4027
Bhlhe41	266.861	1.36317	0.237601	5.73725	9.62244e-09	6.77968e-07	2.84295	3.42433	7.85231	7.86629
Filip1	33.2053	-3.91104	0.683974	-5.71811	1.07715e-08	7.48767e-07	1.9283	1.96767	0.123675	0.12854
Adcy5	1152.43	-1.1256	0.196947	-5.71526	1.09535e-08	7.58029e-07	21.4218	16.4762	10.0347	6.97228
Kif26a	819.053	1.16064	0.204325	5.68036	1.34413e-08	9.26082e-07	7.57312	8.12502	20.6684	13.7531
Cobl	258.035	-1.7417	0.30691	-5.67495	1.38731e-08	9.51622e-07	11.7876	7.75348	3.40735	2.31499
Sez6l	1585.24	-1.01092	0.178576	-5.66102	1.50474e-08	1.02764e-06	39.7505	28.6045	17.7994	15.3298
Ryr3	440.1	-1.11663	0.197462	-5.65489	1.55945e-08	1.06036e-06	7.03657	6.1643	2.92945	3.00789
Rasgrp2	274.594	-1.78417	0.315574	-5.65373	1.57003e-08	1.06291e-06	85.6951	42.4433	18.756	17.5424
Sparc	4385.62	1.22874	0.217654	5.6454	1.64799e-08	1.11086e-06	67.1361	123.182	208.178	226.136
Dact1	712.663	-1.19561	0.211942	-5.64122	1.68854e-08	1.13328e-06	27.2102	17.9905	9.9451	9.31238
Epha6	227.701	-1.41918	0.251798	-5.63619	1.73854e-08	1.16184e-06	9.27318	9.64117	3.81995	3.08768
Gap43	3811.84	-1.10412	0.196068	-5.63132	1.78836e-08	1.19003e-06	432.399	278.878	179.307	144.085
Fgd3	268.733	-1.35856	0.241347	-5.62906	1.81197e-08	1.2006e-06	7.69799	6.73128	2.93072	2.56551
Adarb2	438.485	-1.17779	0.209737	-5.61558	1.95903e-08	1.29254e-06	8.81741	10.5988	4.13274	4.22594
AI593442	320.807	-1.49598	0.266779	-5.60755	2.05205e-08	1.34254e-06	9.31995	5.65785	2.76239	2.42455
Rgs6	474.12	-1.56143	0.279053	-5.59547	2.20026e-08	1.43348e-06	28.1908	14.6847	8.11836	6.09046
Snap25	1207.94	-1.1871	0.212207	-5.59405	2.21839e-08	1.43927e-06	113.613	75.2686	46.8072	34.3738
F2r	608.937	1.05264	0.188394	5.58743	2.30451e-08	1.48894e-06	8.15849	10.086	17.8594	18.9952
Egr4	71.5745	-2.30391	0.413012	-5.57832	2.42855e-08	1.5626e-06	6.15823	5.41583	1.21063	1.07851
Satb2	1857.34	-1.04378	0.187146	-5.57737	2.44177e-08	1.56464e-06	81.1618	57.8084	37.2216	28.7015
Plekha1	738.756	-1.05849	0.189885	-5.57437	2.48423e-08	1.58532e-06	38.1519	39.6324	21.3191	15.2932
Abca1	2977.02	1.0352	0.185907	5.56839	2.57105e-08	1.63403e-06	11.5536	17.4359	27.5709	30.274
Kcnj2	47.2503	-2.91382	0.523495	-5.5661	2.60507e-08	1.64893e-06	1.55703	1.50994	0.169858	0.225916
Fam131b	456.594	-1.25225	0.225401	-5.55567	2.76544e-08	1.73632e-06	15.374	10.9951	5.64266	5.16373
Grm4	326.471	1.201	0.216737	5.54127	3.00288e-08	1.87031e-06	4.12981	4.22072	9.7016	9.02746
Nfatc2	66.0983	2.48036	0.448527	5.53	3.20225e-08	1.97866e-06	0.467279	0.453073	2.82408	2.19657
Lrfn5	467.292	-1.29341	0.234402	-5.51792	3.43027e-08	2.11118e-06	19.9414	15.8934	7.93737	6.35498
Adamtsl2	32.8967	-3.44798	0.625198	-5.51501	3.48759e-08	2.138e-06	5.39297	5.86496	0.451807	0.557677
Cpt1a	929.028	1.08715	0.197453	5.50589	3.67311e-08	2.2429e-06	7.80152	11.4077	19.4645	20.2863
Stx1a	682.752	-1.29297	0.23546	-5.49122	3.99159e-08	2.41841e-06	77.5196	45.4323	24.6774	24.2623
Egfem1	35.4127	-3.79643	0.692747	-5.48025	4.24715e-08	2.55337e-06	7.44109	3.77738	0.644228	0.211181
Akap5	257.78	-1.32862	0.244597	-5.43187	5.57671e-08	3.31431e-06	5.43334	7.01938	2.4359	2.39312
Cacna2d3	416.72	-1.24601	0.229503	-5.42919	5.66095e-08	3.35158e-06	14.6348	10.4309	5.69277	4.63947
Cacna2d2	228.62	-1.46237	0.269583	-5.42457	5.80956e-08	3.41361e-06	8.23261	7.24826	2.84651	2.63327
Trpc5	68.7049	-2.40588	0.443489	-5.42489	5.79893e-08	3.41361e-06	3.01148	2.1319	0.465441	0.480988
St6gal2	900.688	-1.03751	0.192122	-5.40029	6.65342e-08	3.86569e-06	22.7087	17.0599	10.221	8.70252
Alk	199.095	1.6103	0.298453	5.39548	6.83404e-08	3.94122e-06	1.90778	1.3631	5.68527	4.09405
Cnr1	2493.8	-1.069	0.198491	-5.38564	7.21873e-08	4.14771e-06	55.3107	36.3213	23.2302	19.4505
Prkar1b	1946.33	-1.2108	0.22543	-5.37107	7.82717e-08	4.48077e-06	174.587	111.967	74.5497	46.883
Crb2	264.227	1.74544	0.325709	5.3589	8.37314e-08	4.75833e-06	1.09026	1.99809	3.87557	6.16153
Syt1	3176.56	-1.07596	0.200898	-5.35575	8.5204e-08	4.80693e-06	99.274	63.424	42.7179	32.7511
Fblim1	138.553	-1.73681	0.325017	-5.34377	9.10343e-08	5.0989e-06	10.3246	8.38928	2.51685	2.98956
Plce1	1083.86	1.16494	0.218053	5.34245	9.16972e-08	5.11762e-06	5.17647	8.75798	16.3255	14.1301
Gfod1	319.982	-1.37596	0.258098	-5.33115	9.75916e-08	5.42714e-06	7.16493	4.57871	2.22632	2.18677
Cygb	245.21	1.32449	0.248722	5.32517	1.00857e-07	5.58879e-06	6.05414	4.84144	14.108	12.539
Trank1	1096.71	-1.08553	0.203915	-5.32344	1.01824e-07	5.62235e-06	26.9442	20.8013	13.266	8.78273
Cnih3	177.798	-1.7554	0.329875	-5.32141	1.02966e-07	5.6653e-06	13.5357	13.5055	5.31787	2.63989
Smyd2	323.035	-1.19502	0.22469	-5.31854	1.04601e-07	5.73499e-06	26.7734	27.1144	11.1249	11.8063
Klf5	37.7685	-3.31816	0.626148	-5.29932	1.16235e-07	6.3283e-06	4.11741	3.77437	0.24228	0.518013
Zfp811	263.492	1.21206	0.229504	5.2812	1.2834e-07	6.89099e-06	4.24946	3.9962	9.56716	9.06418
Ppfibp1	346.802	-1.60811	0.304779	-5.2763	1.3182e-07	7.0535e-06	16.4363	26.454	4.95905	8.70892
Scube1	192.977	-1.88901	0.360143	-5.24518	1.56133e-07	8.32586e-06	5.42038	3.15689	1.50246	0.781573
Arhgef28	106.946	-2.1752	0.414781	-5.2442	1.5696e-07	8.34135e-06	3.33669	1.65135	0.535101	0.541707
Impdh1	530.364	-1.2336	0.235452	-5.23927	1.61214e-07	8.4949e-06	76.7862	48.5131	24.7733	27.1434
Vip	26.8882	-6.23788	1.19155	-5.23508	1.64909e-07	8.64579e-06	4.15093	3.91709	0	0.0989614
Cbfa2t3	301.27	1.18103	0.225782	5.23085	1.68733e-07	8.81656e-06	6.68994	7.83296	17.0753	14.9145
Nrgn	222.979	-2.14004	0.409574	-5.22503	1.74122e-07	9.03753e-06	50.4233	18.2239	9.2536	6.11629
Cpne7	26.7144	-4.01839	0.769949	-5.21904	1.79854e-07	9.304e-06	2.69093	2.117	0.166545	0.12643
Tlr3	238.178	1.47797	0.284033	5.20354	1.95532e-07	1.00815e-05	2.09327	3.40684	8.23508	6.78064
St8sia5	190.993	1.42611	0.2742	5.201	1.98218e-07	1.01863e-05	3.49114	3.40854	9.18238	8.89455
Eml1	486.562	-1.16184	0.223811	-5.19116	2.08989e-07	1.05999e-05	19.6471	26.1306	8.88357	10.9764
Ubash3b	618.146	-1.02209	0.197881	-5.16515	2.4024e-07	1.21061e-05	17.2847	14.6201	8.00456	7.34051
Fam107a	191.53	-1.49015	0.289373	-5.14956	2.61091e-07	1.29062e-05	8.0049	8.3435	2.83686	2.83218
Hivep2	2118.3	-1.21851	0.236617	-5.14972	2.60871e-07	1.29062e-05	36.2302	18.7811	11.7717	11.2878
Slit3	165.369	-1.57478	0.305947	-5.14724	2.64345e-07	1.30257e-05	4.94671	3.86756	1.23095	1.64898
Adamts15	98.8767	-1.85023	0.359874	-5.14131	2.72825e-07	1.34011e-05	2.52861	2.153	0.73326	0.538632
Myh8	27.4355	-4.58938	0.893584	-5.13593	2.80755e-07	1.37042e-05	0.606205	1.34228	0.0220493	0.0639385
Shisa9	612.157	-1.05881	0.206142	-5.13632	2.80166e-07	1.37042e-05	24.2046	18.2382	9.14909	10.7007
Spock3	349.366	-1.25967	0.247136	-5.09706	3.44962e-07	1.65807e-05	19.0228	12.5609	6.9814	5.91181
Grm3	278.047	-1.19859	0.235234	-5.09531	3.48163e-07	1.66808e-05	11.4925	9.44759	4.42306	4.47033
Dlx1as	54.3316	-2.44529	0.480145	-5.09281	3.52802e-07	1.68512e-05	20.198	19.2493	3.98346	3.22589
1700001L19Rik	31.9456	-3.62702	0.713077	-5.08643	3.64873e-07	1.73744e-05	3.56612	2.99117	0.229168	0.285821
Mctp1	117.986	-1.71109	0.336657	-5.0826	3.72298e-07	1.76202e-05	3.87117	4.04588	1.34404	1.02529
Cdr1	751.154	-1.00198	0.197195	-5.08114	3.75168e-07	1.77023e-05	44.0969	31.3153	18.9384	17.8036
Pik3cd	246.949	-1.48315	0.293408	-5.05491	4.30584e-07	2.01946e-05	10.3254	5.88558	3.03711	2.62639
Gpr12	92.8927	-2.20803	0.437899	-5.04234	4.59873e-07	2.14391e-05	21.9954	13.5522	4.76311	2.91215
Mtus2	294.938	-1.30824	0.260238	-5.02711	4.97936e-07	2.31444e-05	14.5722	9.77122	5.20369	4.38396
Mycn	546.468	-1.0923	0.217528	-5.02142	5.12902e-07	2.37691e-05	29.0303	19.8541	11.1093	11.238
Gas1	669.811	1.007	0.200626	5.01927	5.18674e-07	2.39652e-05	9.53627	13.4853	22.0463	23.0166
Man1c1	543.882	1.04703	0.208803	5.01445	5.31854e-07	2.44292e-05	4.67154	6.57078	11.8066	10.8636
Itpka	32.3967	-3.2423	0.647461	-5.00771	5.50814e-07	2.52257e-05	3.59071	3.06857	0.318852	0.365212
Nr3c2	170.65	-1.7717	0.35585	-4.97878	6.39848e-07	2.91318e-05	5.61271	7.76731	2.66585	1.26908
Khdrbs2	182.488	-2.11073	0.424921	-4.96734	6.7876e-07	3.08133e-05	25.1091	17.4545	7.81258	2.2516
Bmp6	166.348	1.89466	0.381647	4.96443	6.89049e-07	3.11895e-05	1.29726	3.33453	7.23612	9.47651
Cacnb4	589.354	-1.17415	0.236661	-4.96132	7.00147e-07	3.16e-05	16.5283	13.7314	7.89691	5.24863
Cxxc5	412.682	1.01477	0.204935	4.95168	7.35761e-07	3.31114e-05	9.25328	11.1246	19.9275	20.1937
Plod1	366.653	1.24328	0.251249	4.94839	7.48316e-07	3.33869e-05	4.20998	6.953	13.4833	12.2249
Rtn4rl1	148.108	-1.63133	0.329646	-4.94874	7.46957e-07	3.33869e-05	5.87646	5.87873	2.26057	1.46104
Neurod6	1003.86	-1.20168	0.243681	-4.93135	8.16636e-07	3.62275e-05	69.6056	37.4343	21.769	23.5681
Rapgef5	290.359	-1.1839	0.240163	-4.92957	8.2412e-07	3.64556e-05	10.1596	7.63979	3.6971	3.935
Syn2	1348.16	-1.04108	0.211433	-4.92395	8.48134e-07	3.73257e-05	53.5053	32.4574	21.5919	19.198
Tspan15	246.872	1.21374	0.246501	4.92385	8.48584e-07	3.73257e-05	3.20528	3.38222	6.76785	8.08065
Col22a1	95.9319	2.16627	0.443196	4.88783	1.01952e-06	4.44674e-05	1.0098	0.433257	2.48714	3.49948
C4b	609.361	1.28442	0.263382	4.87663	1.07913e-06	4.63215e-05	3.88844	7.84992	14.5433	13.2907
Cemip	137.327	-1.58137	0.324284	-4.8765	1.07987e-06	4.63215e-05	3.38045	2.63837	1.17705	0.792287
Cxcr4	197.021	1.31196	0.26903	4.87663	1.07913e-06	4.63215e-05	6.88117	5.41683	14.7032	15.0633
Baiap2	192.862	-1.74694	0.35866	-4.87074	1.11183e-06	4.75613e-05	20.4629	10.0295	3.59581	5.20549
Sertm1	412.238	-1.35465	0.278559	-4.86307	1.15577e-06	4.93056e-05	20.7251	11.1657	6.10158	6.05974
Naaa	491.613	1.00763	0.207414	4.85807	1.18538e-06	5.04303e-05	14.2431	18.2375	30.5615	32.7994
Exoc6	300.402	-1.11441	0.229618	-4.85333	1.21404e-06	5.13689e-05	14.3788	11.8088	6.11925	5.68505
Plch2	234.91	-1.58462	0.326668	-4.85085	1.22932e-06	5.18747e-05	9.60971	5.45039	2.90774	2.00854
2900079G21Rik	74.9544	-2.03646	0.420799	-4.8395	1.30168e-06	5.4485e-05	11.9034	9.30595	2.14705	2.92049
Ston2	322.04	1.15933	0.239842	4.83374	1.33989e-06	5.56793e-05	4.3246	5.64609	9.79076	11.8112
Gnb4	527.043	-1.23985	0.256631	-4.83125	1.35678e-06	5.60381e-05	26.7648	25.5828	13.5579	8.26392
Thrb	125.706	-1.559	0.322685	-4.83135	1.35609e-06	5.60381e-05	2.97123	2.53778	0.849669	0.966964
Col19a1	42.3831	-2.63011	0.544739	-4.8282	1.37774e-06	5.67534e-05	1.74348	1.54498	0.211217	0.303749
Cyp46a1	248.553	-1.28374	0.266583	-4.81553	1.46811e-06	6.01576e-05	18.2822	12.8953	6.87431	5.6451
Msra	248.07	-1.32098	0.274499	-4.81233	1.4918e-06	6.0968e-05	32.8178	21.2943	10.0728	11.0208
Id1	137.202	1.52114	0.316283	4.80943	1.51365e-06	6.16989e-05	6.08974	6.44924	17.1081	17.9454
Myo1e	347.818	1.17021	0.243601	4.80378	1.557e-06	6.33005e-05	2.47867	3.55831	6.30327	6.92791
Rcor2	383.851	1.02946	0.214774	4.79323	1.64117e-06	6.65485e-05	12.2638	13.5161	26.5563	24.7474
Cnnm1	80.8886	-2.07101	0.432239	-4.79136	1.65652e-06	6.69869e-05	3.10233	1.73111	0.609111	0.515503
Vit	200.548	1.25256	0.261447	4.79087	1.66058e-06	6.69869e-05	3.41295	3.57067	7.92495	8.28449
Epha8	76.6505	-1.96215	0.409838	-4.78761	1.68777e-06	6.78106e-05	2.85841	2.16553	0.53882	0.71275
Sh3rf3	504.885	-1.3143	0.274535	-4.78738	1.68971e-06	6.78106e-05	17.3186	13.7769	5.48367	6.69344
Ehd2	106.963	1.91244	0.400001	4.78108	1.74352e-06	6.94333e-05	1.27502	0.883014	2.90599	4.80784
Zfp804a	136.466	-1.6329	0.342291	-4.7705	1.83765e-06	7.24563e-05	4.86426	2.96569	1.15033	1.30698
Nrsn1	162.967	-1.34685	0.283336	-4.75354	1.99886e-06	7.80057e-05	9.06713	9.99227	3.82696	3.47986
Stmn2	6159.56	-1.02977	0.217608	-4.7322	2.22097e-06	8.5813e-05	666.765	401.747	300.533	211.664
Gbp6	407.837	1.14048	0.242011	4.71253	2.44659e-06	9.33721e-05	4.96666	6.58364	10.4863	14.2249
Bmp3	58.4309	-2.1866	0.46572	-4.69511	2.6647e-06	0.000100709	1.65765	1.27172	0.383054	0.248181
Mxra8	95.2164	1.74636	0.37206	4.69376	2.68234e-06	0.00010113	3.41982	3.63721	13.5674	9.68827
Cpne5	156.652	-1.44174	0.308119	-4.67917	2.88034e-06	0.000107553	8.16541	12.018	3.62283	3.59005
Fam167a	560.198	1.04064	0.222694	4.67295	2.96902e-06	0.000110335	4.88456	7.56214	12.0468	12.8818
Gm10600	76.3846	-1.87615	0.403257	-4.65249	3.2795e-06	0.000121295	5.03019	5.69874	1.26369	1.56558
Rims4	629.379	-1.01433	0.218042	-4.652	3.28737e-06	0.000121298	18.1387	11.9391	7.42753	7.09941
Bmper	276.867	1.13398	0.243848	4.65034	3.31382e-06	0.000121985	2.85552	3.86426	7.03465	7.32663
Cck	227.745	-1.90527	0.409858	-4.6486	3.34202e-06	0.000122732	94.6458	28.8096	16.8781	15.307
Lancl3	85.0241	-1.85057	0.39848	-4.64409	3.41584e-06	0.000124855	2.96506	2.53709	0.816391	0.675344
Gpr85	746.978	-1.26954	0.273503	-4.64178	3.45414e-06	0.000125598	54.5846	26.4224	16.3752	16.3784
Kcnip2	70.3123	-2.1104	0.454704	-4.64126	3.46288e-06	0.000125598	7.73116	9.10898	1.33599	2.4591
Acsl4	686.142	-1.01751	0.220228	-4.62026	3.8326e-06	0.000136562	19.9071	13.7615	7.21383	8.99253
Nt5dc2	403.29	1.01393	0.219564	4.61793	3.87596e-06	0.000137791	13.0036	17.5481	28.9454	31.1178
AW047730	207.986	-1.28298	0.278355	-4.60915	4.04316e-06	0.000142758	18.2208	23.1513	7.3679	9.14435
6430584L05Rik	24.3827	-3.53872	0.768335	-4.6057	4.11075e-06	0.000144163	2.38971	4.33579	0.224745	0.311449
Aspm	490.348	1.06742	0.231823	4.60446	4.13533e-06	0.000144699	2.55003	3.60056	5.85649	6.697
Ephb3	319.36	1.10846	0.241093	4.59764	4.27311e-06	0.000148188	4.09368	4.00647	7.19608	9.78302
Plekhg1	427.856	1.16208	0.25321	4.58937	4.44579e-06	0.000153834	2.58812	3.93707	7.95418	6.31473
Has3	72.1596	-1.86778	0.409093	-4.56566	4.97935e-06	0.000170076	1.85667	1.59057	0.522351	0.402233
St3gal1	332.093	-1.23415	0.27083	-4.55692	5.19082e-06	0.000176092	10.2719	5.93029	3.39484	3.33447
Prmt8	317.259	-1.20738	0.265384	-4.54957	5.37545e-06	0.000181564	18.2	11.5535	7.06568	5.54025
Arhgap26	364.674	-1.05541	0.232201	-4.54524	5.48723e-06	0.000184539	15.2517	11.7034	6.02616	6.60477
Glis3	220.166	1.45756	0.320774	4.54389	5.52265e-06	0.00018533	1.58317	3.01574	5.25256	6.93164
Rprml	32.811	-3.21826	0.71005	-4.53245	5.83043e-06	0.000194819	7.73351	5.5564	1.18316	0.243239
Nrn1	212.039	1.40236	0.30957	4.53003	5.89745e-06	0.000196303	9.44013	5.69145	23.5806	15.5755
Ccsap	203.382	-1.15555	0.255204	-4.52793	5.9565e-06	0.000197758	9.2574	9.55313	4.01304	4.21019
Cadps2	188.814	-1.20118	0.266277	-4.51104	6.45104e-06	0.000212366	5.34478	4.98693	2.16624	2.21135
Fdps	1193.65	-1.01645	0.225985	-4.49785	6.86449e-06	0.000225025	188.918	111.086	66.365	78.0278
Pgbd5	288.714	-1.32288	0.295057	-4.48347	7.34384e-06	0.000238231	17.7975	11.9975	5.60302	6.00525
Rerg	67.4692	-2.36178	0.527866	-4.4742	7.66976e-06	0.000246747	5.75569	7.24002	0.879651	1.56732
Epha7	584.677	-1.03829	0.232291	-4.46977	7.83021e-06	0.00025139	22.1255	15.4084	9.79166	8.06674
Dlk1	45.7278	2.52184	0.564961	4.46374	8.054e-06	0.000258043	0.609899	1.40803	5.82683	5.78036
Galr1	25.1239	3.98795	0.895893	4.45137	8.53223e-06	0.000272244	0.112982	0.0580824	1.3519	1.30268
Gfra2	237.879	1.23898	0.278428	4.4499	8.59088e-06	0.000273555	4.23085	2.83494	9.35738	6.96446
Klhl4	45.776	-2.57314	0.580009	-4.43639	9.1481e-06	0.000289523	2.80147	1.75704	0.547289	0.214534
Gm15958	12.14	-7.04617	1.5946	-4.41878	9.92618e-06	0.000311614	4.11895	3.52777	0	0.0347931
Nfkbiz	189.926	1.39003	0.314644	4.41779	9.97174e-06	0.000312415	1.68969	2.8607	6.61498	5.03152
Rxrg	73.4025	-1.83858	0.416247	-4.41703	1.00066e-05	0.000312876	4.66443	5.78601	1.23697	1.60301
Kcnq5	255.08	-1.1508	0.260959	-4.40988	1.03428e-05	0.000322096	7.46446	6.95573	2.92786	3.38896
Sostdc1	43.9323	2.52017	0.572851	4.39934	1.08578e-05	0.000336787	0.924303	0.400145	3.56389	3.85226
1500015O10Rik	109.461	1.87995	0.427386	4.39872	1.0889e-05	0.000337083	2.47292	6.52231	15.4384	16.7475
Kctd16	89.4255	-1.63098	0.371146	-4.39444	1.11059e-05	0.000342434	11.4273	8.98077	3.52825	2.9146
Maml3	290.623	1.0834	0.246967	4.38684	1.15011e-05	0.000353222	1.72291	2.01504	4.27916	3.45626
Grb14	214.75	-1.39019	0.317842	-4.37385	1.22076e-05	0.000371259	20.8545	11.2458	6.73722	5.24023
Gprc5c	19.0063	4.21464	0.963926	4.37237	1.22907e-05	0.000372541	0.0456936	0.135468	2.61748	0.786049
Klhdc8b	240.576	-1.28495	0.29399	-4.37071	1.23844e-05	0.000374442	22.2101	18.5856	8.07321	8.24295
Adcy2	339.908	-1.04365	0.241297	-4.32517	1.52417e-05	0.000451196	9.21598	7.59985	3.80293	4.14075
Ifit3	233.095	1.24874	0.289654	4.31114	1.62413e-05	0.000477158	4.49367	7.31133	12.2287	15.0939
Fzd8	277.271	1.00338	0.233012	4.30612	1.66145e-05	0.000487203	4.6042	3.96958	8.47936	8.28431
Npas2	49.5553	-2.39368	0.556624	-4.30036	1.70521e-05	0.000499096	2.03177	2.63132	0.401672	0.462862
Prkcdbp	183.013	1.25938	0.293976	4.28397	1.83589e-05	0.000532339	4.33523	5.99622	10.7378	13.2935
Mgst3	201.484	-1.16716	0.272689	-4.28018	1.86746e-05	0.000540487	28.353	23.7021	12.4093	10.2497
Pdgfa	233.819	-1.09896	0.256809	-4.27928	1.875e-05	0.000541662	19.6044	15.2786	7.65711	8.17958
Npr3	53.6074	-2.44864	0.572948	-4.27375	1.92213e-05	0.000554249	1.61504	0.634143	0.186246	0.214817
Gpc4	668.464	1.07993	0.252716	4.27327	1.92627e-05	0.000554416	8.06466	14.3367	19.9944	26.0086
Kcnk12	46.0981	-2.37441	0.558229	-4.25348	2.10477e-05	0.000598053	4.47659	3.17274	0.679254	0.756403
Egr3	49.0496	-2.17155	0.510712	-4.25201	2.1186e-05	0.000600887	6.95009	4.97661	1.51536	1.07998
Gm21093	43.5247	-2.34659	0.552713	-4.24558	2.18026e-05	0.000616133	4.20425	2.79708	0.724854	0.611494
Rnf152	464.921	1.15208	0.271485	4.2436	2.19958e-05	0.000620464	3.86161	2.45303	8.65085	5.11724
Mdk	481.418	1.00854	0.23775	4.24204	2.21496e-05	0.000623674	35.6878	43.7671	62.8177	92.2975
Arid5b	213.665	-1.05637	0.249246	-4.23825	2.25264e-05	0.000631998	5.34081	5.34677	2.72855	2.29318
Rbms1	204.387	1.3693	0.324014	4.22607	2.37812e-05	0.000662428	3.94715	6.98627	11.4318	15.6534
Pla2g4e	28.2583	-2.92826	0.69307	-4.22506	2.38874e-05	0.000664197	1.53394	1.34266	0.206265	0.16905
Tmem150c	412.043	-1.01795	0.241158	-4.22108	2.43133e-05	0.000673633	30.1155	19.1461	12.1236	11.6011
Serpinh1	1262.08	1.04214	0.24706	4.21815	2.46316e-05	0.000681224	21.1317	40.2268	54.7625	68.0091
Brca1	153.28	1.58718	0.376919	4.21093	2.54322e-05	0.000700894	1.00211	1.3759	2.50097	4.45272
Kcnc2	99.4789	-1.70601	0.405429	-4.20792	2.57732e-05	0.00070654	2.73011	1.42292	0.663616	0.580244
Ntf3	19.3196	-4.0776	0.969742	-4.20483	2.61278e-05	0.000715001	4.65282	1.69698	0.257948	0.114898
Dock9	1152.74	-1.0436	0.248701	-4.19621	2.71423e-05	0.000740163	21.1166	11.724	9.29034	6.31276
Coro2a	198.299	-1.20577	0.288381	-4.18115	2.90035e-05	0.000785414	8.53854	7.72681	3.02207	3.86298
Shroom3	423.162	1.38236	0.330681	4.18035	2.91063e-05	0.00078683	1.92883	4.4765	6.3116	9.88766
Gm24305	10.8541	7.39908	1.77326	4.17258	3.01173e-05	0.000811344	0.0145107	0.246148	39.7974	51.5561
Cntnap3	73.7864	-1.90726	0.458143	-4.16303	3.14045e-05	0.000841652	3.02206	1.61176	0.599855	0.604704
Adam11	273.101	-1.32583	0.321378	-4.12546	3.69987e-05	0.000968248	22.0137	14.8085	9.85101	4.69664
Mal2	232.097	-1.24171	0.302545	-4.10422	4.05688e-05	0.00105283	13.6532	7.89251	4.20694	4.66564
Ccdc3	73.4829	1.7505	0.427827	4.09161	4.28382e-05	0.00110987	0.824697	1.2876	3.10289	3.80084
Pou2f2	152.374	-1.16912	0.286	-4.08783	4.35424e-05	0.0011232	5.93958	6.08374	2.74159	2.47921
Gpr50	37.9093	3.54227	0.869164	4.07549	4.59168e-05	0.00117594	0.972268	0.16222	4.79166	4.57927
Hat1	280.578	1.12611	0.276398	4.07423	4.61661e-05	0.00117878	17.1581	15.4363	35.0183	34.3508
Palld	495.733	1.01383	0.248844	4.07417	4.61793e-05	0.00117878	4.54389	7.31556	10.1289	13.1287
Stard13	162.196	1.30428	0.320427	4.07043	4.69257e-05	0.00119003	3.18943	2.9632	6.97513	7.81423
Slc18a3	15.8938	4.83312	1.19266	4.05239	5.06968e-05	0.00127143	0	0.105158	1.56515	1.335
Tmem63a	43.4994	2.20555	0.544266	4.05234	5.07069e-05	0.00127143	0.388625	0.634136	2.75365	1.90809
4933427D14Rik	318.214	-1.17097	0.289246	-4.04837	5.15751e-05	0.00128383	14.4804	8.36117	5.36719	4.51586
Ly6g6e	20.9966	4.15261	1.02579	4.0482	5.16136e-05	0.00128383	0.572095	0	6.4264	3.55557
Tmem200a	139.273	-1.28295	0.317418	-4.04182	5.30385e-05	0.00131089	4.58398	3.42703	1.61871	1.59296
Gm3636	76.7561	-1.67719	0.41564	-4.0352	5.45564e-05	0.00134202	9.82297	7.51728	2.16424	3.16665
Iqgap2	226.932	1.12731	0.279913	4.02736	5.64072e-05	0.00138536	1.44889	2.07446	3.29347	4.18306
Chrna5	81.8643	1.59356	0.397946	4.00445	6.21617e-05	0.00150766	1.48629	1.12391	4.52961	3.20752
Vgf	381.768	-1.09621	0.273863	-4.00276	6.26068e-05	0.0015161	20.9997	15.7396	6.36558	10.2719
Gm2974	74.2961	-2.53035	0.632292	-4.00187	6.28431e-05	0.00151858	11.9612	4.19129	1.87548	0.844988
Itih5	436.937	1.16423	0.291065	3.99991	6.33678e-05	0.0015274	1.51913	3.19309	4.58377	5.6777
Dab2	85.1513	1.82574	0.456802	3.99679	6.42076e-05	0.00154525	1.64697	1.24503	5.34704	4.61448
Eomes	74.3174	2.04607	0.51223	3.99444	6.48468e-05	0.00155822	0.367615	1.36161	3.3665	3.56096
Abhd3	190.245	1.10767	0.277459	3.99219	6.54657e-05	0.00156826	4.38823	5.88962	11.1256	10.4704
Osmr	179.805	1.3687	0.343571	3.98374	6.78395e-05	0.00162014	0.811757	1.75915	3.4732	3.0255
Gm13716	88.8777	-1.53368	0.386442	-3.96872	7.22584e-05	0.00170475	16.5124	12.3821	5.21468	4.53754
Erdr1	447.986	-1.05868	0.266827	-3.96767	7.25798e-05	0.00170974	88.2963	56.5705	36.9313	31.0862
Ryr1	58.9544	1.83425	0.463679	3.95585	7.62629e-05	0.00178302	0.273444	0.336404	0.893989	1.20392
Sprn	210.319	-1.12909	0.285635	-3.9529	7.72111e-05	0.00180248	11.1473	8.65449	5.33318	3.56335
Cntnap4	145.639	-1.23798	0.313219	-3.95245	7.73548e-05	0.00180313	4.33109	3.76852	1.88084	1.4896
Npy1r	83.0839	-1.49574	0.379512	-3.94123	8.10664e-05	0.0018784	3.19616	3.76899	1.28539	1.13245
Arhgdig	247.332	-1.09582	0.278646	-3.93267	8.4007e-05	0.00194076	42.4928	29.444	16.7351	16.0993
Cldn19	44.8479	2.05657	0.523223	3.93058	8.47413e-05	0.00195193	0.521246	0.428746	1.6452	2.16218
Col8a1	43.2147	2.56571	0.656076	3.9107	9.20305e-05	0.00207682	0.0465608	0.221248	0.682201	0.860211
Inhba	16.5477	-3.91164	1.00038	-3.91016	9.2234e-05	0.0020784	3.23625	1.63453	0.221835	0.0988124
Lrrc55	254.275	-1.01086	0.258683	-3.90773	9.3167e-05	0.00209337	9.61204	7.32595	4.39425	3.81742
Penk	71.885	-1.82671	0.467786	-3.90502	9.42175e-05	0.00211088	6.43168	13.0171	3.14223	2.2404
Sema3f	202.655	-1.14585	0.294165	-3.89525	9.80974e-05	0.0021915	15.8287	11.8191	7.47617	4.8185
Tshr	93.2417	-1.59516	0.409663	-3.89385	9.86674e-05	0.00219793	2.25573	3.38311	0.770761	1.03795
Crhr1	39.5612	-2.37844	0.612487	-3.88325	0.00010307	0.0022668	3.83905	1.57889	0.554341	0.464793
Sema3d	81.8343	-1.46943	0.380066	-3.86626	0.000110518	0.00240011	1.86639	1.68917	0.675685	0.580398
Kcnj11	223.848	1.34801	0.350143	3.84988	0.000118173	0.00253454	8.50619	4.52872	16.1759	16.0368
Gm9916	43.1787	-2.10516	0.548039	-3.84126	0.000122405	0.00260378	4.7715	7.39663	1.07556	1.66084
Skap2	105.574	1.36402	0.356278	3.82851	0.000128919	0.00272745	3.70281	4.97952	11.3631	10.3274
Grp	15.6003	-5.53511	1.44717	-3.82477	0.000130892	0.00275422	8.38615	1.52401	0	0.198436
Ndnf	212.963	-1.22213	0.320383	-3.81461	0.000136399	0.00285851	4.85053	4.51222	1.3537	2.61292
Impg2	42.1625	2.18359	0.573666	3.80638	0.000141015	0.00293942	0.276866	0.337461	1.17011	1.56361
Gli2	186.164	1.079	0.284151	3.79727	0.000146298	0.0030333	1.6985	1.51122	3.81254	2.82902
Car12	85.2523	1.96877	0.518559	3.79662	0.000146681	0.00303719	0.984915	0.631537	2.80703	3.35234
Ngef	164.727	-1.14165	0.303145	-3.76603	0.000165865	0.00340274	7.93327	11.9776	4.73412	4.05207
Unc5b	107.858	1.33927	0.355785	3.76428	0.000167027	0.00341758	1.00102	0.741042	2.52922	1.78861
Tmem74	73.6603	-1.56817	0.41681	-3.76231	0.000168352	0.003423	7.83044	6.70921	2.95518	1.85835
Apold1	73.2429	-1.90492	0.50711	-3.75642	0.000172364	0.00349464	1.70584	2.46499	0.372062	0.702372
Gm3693	18.1873	-3.20012	0.852731	-3.75279	0.000174877	0.00353638	1.13236	1.07694	0.110608	0.123171
Mir670hg	35.1744	-2.29039	0.610685	-3.75053	0.00017646	0.00355454	5.46009	8.71801	1.64928	1.19094
Tspan11	54.2225	1.88875	0.504345	3.74495	0.000180431	0.00362048	0.455052	0.93562	2.44437	2.37557
Shisa2	122.726	1.23804	0.332126	3.72764	0.00019328	0.00383384	2.66508	1.818	4.90609	5.39643
Zmat4	80.1491	-1.6044	0.432586	-3.70886	0.000208198	0.00407144	4.94374	7.59485	2.42118	1.63617
Ccdc109b	40.9852	2.17997	0.588374	3.70507	0.000211331	0.00410817	3.14352	1.15674	10.2795	8.43269
Gm4737	154.124	1.08961	0.29415	3.70427	0.000211997	0.00411596	3.87873	3.81146	7.30364	8.62198
Kcnh4	65.6937	-1.70844	0.461421	-3.70257	0.000213424	0.00413336	2.04123	2.01535	0.834221	0.388556
Tmem132d	73.4763	1.54336	0.416815	3.70276	0.000213267	0.00413336	0.533481	0.572831	1.88588	1.2711
Nab2	77.9125	-1.65045	0.447295	-3.68984	0.000224399	0.00430841	3.21506	6.46953	1.32659	1.64832
Spc25	150.891	1.14817	0.311144	3.69014	0.000224132	0.00430841	5.1914	7.62258	14.0524	13.5741
Golga7b	318.533	-1.05738	0.286868	-3.68594	0.000227862	0.00436413	17.8899	10.7729	7.19228	6.25717
Egln3	208.602	1.06282	0.291344	3.64799	0.000264301	0.00493457	2.84985	4.72604	7.51303	7.89305
Gpr6	19.9103	-3.16293	0.870403	-3.63387	0.000279202	0.00518789	2.10921	2.36578	0.280944	0.208569
Gm3752	68.9671	-1.74811	0.481323	-3.6319	0.000281345	0.00522149	8.15092	14.6544	3.0517	3.46024
Synpo	136.084	-1.37382	0.378606	-3.62861	0.000284947	0.00526324	5.02176	3.45489	1.33579	1.83321
Fam196b	107.913	1.20604	0.332457	3.62766	0.000286005	0.00527027	0.948258	0.979377	2.12325	2.20902
Tes	118.66	-1.6426	0.454244	-3.6161	0.00029907	0.0054786	14.2624	5.05561	3.74519	2.32243
Kcnab1	97.4087	-1.695	0.469514	-3.61011	0.000306062	0.00557719	8.43604	3.78073	2.4446	1.29211
Arhgef3	141.171	-1.10535	0.306467	-3.60676	0.000310039	0.00562659	4.10078	3.80385	1.63272	1.93937
Synm	208.951	-1.2362	0.343511	-3.59872	0.000319791	0.00577665	5.63411	3.48119	1.71629	2.05859
Tmem100	164.296	1.00429	0.279541	3.59265	0.000327328	0.0058787	5.24843	5.24777	11.0528	9.51134
Synj2	48.072	-2.03204	0.566471	-3.5872	0.00033425	0.00596858	2.8487	1.53968	0.671815	0.403193
Itih3	42.6562	1.9035	0.531233	3.58318	0.00033944	0.00604738	0.595645	0.878882	2.89534	2.45752
Loxl1	215.341	1.12684	0.31452	3.58275	0.000339998	0.00605041	2.06755	4.12802	6.76321	6.42259
Tmem28	146.917	-1.05384	0.294249	-3.58147	0.000341662	0.00607309	4.69848	4.05708	1.92716	2.17703
Kctd4	162.698	-1.10439	0.308414	-3.58086	0.000342467	0.00607905	8.04009	5.29063	3.06286	2.98513
Calb1	87.119	-1.69645	0.473825	-3.58032	0.000343173	0.00607911	8.02123	5.51602	1.58003	2.53199
Gm38102	34.3332	-2.09329	0.585055	-3.57793	0.000346321	0.00612096	7.05948	4.35503	1.37913	1.22862
Gbp2	70.6304	1.60265	0.448815	3.57084	0.000355837	0.00623958	0.977272	1.23926	2.70981	3.82229
Gjd2	151.517	1.11087	0.311301	3.56848	0.000359061	0.00628902	3.57645	2.75067	7.92215	5.46471
Lingo3	159.754	-1.06852	0.300162	-3.55981	0.000371129	0.00648579	6.39373	4.96639	2.59843	2.68035
Abi3bp	26.4167	2.54304	0.715202	3.55569	0.000376986	0.00658077	0.126122	0.189853	1.05435	0.737518
Gpr22	52.1075	-1.81265	0.512974	-3.53361	0.000409928	0.00707648	3.02367	1.612	0.703253	0.584703
Pou6f2	23.1214	2.77723	0.786091	3.53296	0.000410928	0.00708589	0.127296	0.14965	1.34807	0.549098
6330403L08Rik	143.488	-1.08182	0.306643	-3.52795	0.000418787	0.00717655	3.28797	2.47001	1.34926	1.30531
Etv4	169.056	-1.14682	0.325909	-3.51885	0.000433426	0.00735172	7.5068	12.2875	4.69141	4.08779
Lpar4	130.194	1.15111	0.328338	3.50587	0.000455117	0.00766122	1.21435	1.61353	2.73731	3.36523
Fgf9	52.9493	-1.71759	0.491076	-3.49761	0.000469446	0.00785573	3.76038	3.29385	1.09841	0.995003
Gm32444	26.7868	-2.46622	0.705146	-3.49747	0.000469699	0.00785573	0.729517	1.28848	0.166069	0.198378
Sstr4	18.5665	-3.05809	0.875104	-3.49454	0.000474872	0.00792522	3.26738	1.58464	0.301089	0.26823
Cxcl10	54.9385	1.86055	0.534261	3.48247	0.000496802	0.00822948	1.43507	2.60383	4.91102	9.25568
P4ha3	250.16	1.09101	0.313526	3.47982	0.000501752	0.00829488	3.65438	7.05047	11.3484	10.8459
Gm26871	69.1542	-1.8982	0.545559	-3.47937	0.000502591	0.00829888	5.78079	15.6724	2.43633	3.17963
Gsta4	388.974	1.01692	0.292645	3.47491	0.00051102	0.00842913	15.6532	30.0358	37.5918	52.1425
Arhgap28	151.85	-3.28521	0.94834	-3.46417	0.000531878	0.00869945	10.1648	2.61825	0.357924	0.915143
Stk32c	185.852	-1.01928	0.294379	-3.46249	0.000535199	0.00873541	12.1483	8.52742	5.36376	4.60336
Htr1a	104.522	-1.17382	0.339309	-3.45944	0.000541308	0.00880742	2.6682	2.65193	1.26839	1.03709
Ermn	30.7876	2.15668	0.62495	3.45097	0.000558585	0.00906013	0.267119	0.271055	1.12826	1.18843
Thbs1	347.683	1.09686	0.318268	3.44633	0.00056825	0.00918819	2.67128	2.92577	3.653	7.91499
Kcna1	65.2779	-1.59484	0.463168	-3.44333	0.000574591	0.00925228	2.96053	1.58746	0.83001	0.645364
Tgfbr3	68.2489	1.53769	0.447325	3.43753	0.00058705	0.00940676	0.65504	0.395046	1.67989	1.2929
Efcab6	31.0882	-2.46669	0.719949	-3.42619	0.000612106	0.00970581	2.24659	3.53653	0.367854	0.675628
Necab2	150.075	-1.00511	0.294501	-3.41293	0.000642688	0.010088	14.0744	12.1756	6.58343	6.17579
Ddit4l	359.212	1.02359	0.300118	3.41061	0.000648168	0.0101535	8.59112	12.8174	16.2163	26.166
Nkx6-2	20.8729	2.60074	0.763475	3.40645	0.000658133	0.010289	0.343317	0.564783	2.41451	2.86801
1110002E22Rik	13.9646	-3.27977	0.965831	-3.3958	0.000684287	0.0106657	0.284973	0.293002	0.0231686	0.0344002
Acta2	224.858	2.92378	0.861394	3.39424	0.000688181	0.0107157	0.859412	3.14151	8.53563	20.7728
H19	66.44	1.4893	0.438869	3.39349	0.00069008	0.0107345	2.34569	1.97905	4.90201	6.84305
Klhl14	32.4923	-2.01925	0.596285	-3.38638	0.000708207	0.0109836	1.14602	0.975153	0.270205	0.240717
Kcna4	110.049	-1.43968	0.425366	-3.38456	0.000712932	0.0110299	5.79978	3.07417	2.13056	1.13883
Pltp	291.969	1.20502	0.356463	3.3805	0.000723536	0.0111546	4.73905	12.8413	18.8449	20.4432
Ank1	228.993	-1.04268	0.310162	-3.36172	0.000774599	0.0117671	7.11225	5.2881	3.22326	2.65998
Hells	213.529	1.18434	0.352903	3.356	0.000790787	0.0119524	3.48921	7.24571	9.6715	13.9696
Pla2g16	130.179	1.12342	0.334891	3.35457	0.000794885	0.0119528	3.53873	3.2284	5.91885	8.41935
Syt10	33.949	-2.07195	0.617675	-3.35444	0.000795265	0.0119528	1.78881	2.21648	0.448024	0.478955
Crabp1	102.577	1.208	0.360501	3.35089	0.000805535	0.0120838	9.52974	7.09083	19.597	17.8947
Kif20a	196.068	1.02277	0.306025	3.34211	0.000831443	0.0123889	1.93058	3.22564	4.59245	5.56821
Gm29260	127.513	1.06738	0.320041	3.33512	0.000852614	0.0126439	2.11368	2.90373	5.30228	4.98077
Ephx4	49.872	-1.72063	0.515954	-3.33485	0.000853443	0.0126441	7.29045	8.27993	2.66203	1.96172
Gm37928	43.3661	-1.80625	0.542678	-3.32841	0.000873439	0.0128791	0.997929	1.53907	0.356165	0.350694
Thbs2	96.4228	1.41157	0.424326	3.32661	0.000879102	0.0129503	0.355959	0.867527	1.59683	1.5717
Htra3	34.7384	1.9296	0.580681	3.323	0.000890545	0.0130694	1.29035	1.14442	4.97325	4.07982
Litaf	117.437	1.2591	0.38034	3.31046	0.000931413	0.0135796	2.455	3.8954	7.85871	7.03787
Rem2	160.058	1.11443	0.336771	3.30915	0.000935789	0.0136052	6.57516	3.94863	13.1954	9.07523
Ftx	97.7652	-1.15468	0.35064	-3.29306	0.000991038	0.0142752	3.65261	3.74563	1.77127	1.47575
Slc6a7	16.8358	-3.08508	0.938041	-3.28885	0.00100597	0.0144635	1.46465	0.469057	0.140721	0.0835754
Zfp804b	15.132	-3.0732	0.935104	-3.28648	0.00101449	0.0145457	0.769797	0.440083	0.0696815	0.0705124
Rab13	95.0087	1.1596	0.354327	3.27269	0.00106529	0.0151209	4.6896	4.54769	9.59136	10.5006
Col23a1	80.6982	-2.14203	0.654712	-3.27171	0.001069	0.0151597	5.67219	0.967712	0.459676	1.02377
Col5a1	176.91	1.08472	0.332506	3.26225	0.00110533	0.015618	0.727576	1.37096	1.91025	2.39796
Gm7729	37.4964	1.85455	0.569412	3.25696	0.00112611	0.0158829	1.86318	2.11907	5.90374	7.97116
Ephb4	131.404	1.02399	0.314764	3.25319	0.00114119	0.015995	1.30388	1.64288	2.90222	2.9432
Gm3667	34.9984	-2.11901	0.651331	-3.25335	0.00114053	0.015995	3.68748	1.51866	0.73892	0.440583
Ncaph	178.492	1.0499	0.32266	3.25388	0.0011384	0.015995	2.4491	4.42501	7.7803	6.11036
Cdkn1c	131.296	1.03399	0.318361	3.24785	0.0011628	0.0162678	7.35461	5.68012	12.2737	13.6897
Espl1	156.534	1.01415	0.313089	3.23919	0.00119871	0.0166667	0.879895	1.24243	2.03982	2.13368
Papss2	76.4429	1.27735	0.39444	3.23838	0.00120209	0.0166974	1.05419	0.825718	2.23108	2.23604
Kif19a	40.943	1.82368	0.565093	3.22721	0.00125002	0.0172248	0.75915	0.861286	3.89501	1.85869
Myl9	94.5677	1.39748	0.433353	3.22481	0.00126056	0.0173241	5.8602	8.223	12.2342	23.9476
Kntc1	147.345	1.11828	0.346989	3.2228	0.00126945	0.017419	1.48305	1.81193	4.12319	2.92458
Cdh9	56.0979	-1.74095	0.540674	-3.21997	0.00128204	0.0175573	3.87331	1.69575	1.074	0.565376
Ptrf	193.224	1.31995	0.410084	3.21874	0.00128756	0.0176174	1.49003	3.65325	4.12003	8.32029
Lpar1	173.43	1.12921	0.350913	3.21793	0.0012912	0.0176361	6.89486	6.06821	10.4228	17.0769
Egr2	74.7411	-1.62105	0.504229	-3.21492	0.00130483	0.0177911	4.83591	7.47308	2.75626	1.22773
Syt13	416.774	1.01501	0.316027	3.21179	0.0013191	0.0179386	9.86305	4.13859	15.9133	11.7985
Gm3298	10.1443	-5.56263	1.73242	-3.21091	0.00132318	0.0179627	6.05553	4.70056	0	0.210478
Syde1	140.952	1.11233	0.346889	3.20658	0.00134322	0.0181422	1.34369	2.43654	3.60341	4.33689
Slc2a12	42.8429	1.66066	0.518947	3.20006	0.00137397	0.0184432	0.456402	0.449709	1.48068	1.31908
Fam101b	43.4378	-1.72554	0.540354	-3.19335	0.00140633	0.0187805	2.15221	1.33493	0.467239	0.554995
Rreb1	127.835	1.16465	0.36542	3.18715	0.00143683	0.0191025	1.21388	1.38927	2.56031	3.12067
Ackr3	143.628	1.06449	0.334635	3.18105	0.00146743	0.0194794	2.2906	2.24684	4.55268	4.69603
Etl4	131.238	-1.14482	0.361074	-3.17061	0.00152117	0.0200994	6.27259	8.25145	2.47838	3.98254
Rasa4	20.5681	-2.39022	0.753897	-3.17048	0.00152188	0.0200994	1.20955	1.09975	0.1775	0.251701
Gabra1	199.706	-1.18467	0.374354	-3.16457	0.00155312	0.0204253	21.4274	9.97775	8.34042	5.22356
Stac2	157.375	1.07535	0.340238	3.16059	0.0015745	0.0206542	4.31567	2.47674	8.24979	5.65498
Tac1	16.6038	-3.05147	0.967119	-3.15522	0.00160379	0.0209678	4.64434	2.20977	0.18903	0.649386
Slc35f4	29.1167	-2.00623	0.638127	-3.14394	0.00166692	0.0216477	2.19402	2.36484	0.55462	0.551139
Trim30a	185.528	1.20961	0.385815	3.1352	0.00171736	0.0222472	1.87418	4.66629	7.14402	7.57317
Gm44846	15.3753	-3.05104	0.974343	-3.13138	0.00173988	0.0223713	0.421464	0.943148	0.0968664	0.0647211
Bst2	200.531	1.04206	0.333524	3.12438	0.00178177	0.0228534	11.1092	19.1288	23.4024	36.9214
Irf6	10.3313	-3.97934	1.28164	-3.10489	0.0019035	0.0240253	1.02279	0.188487	0.0376636	0.0335531
Rxfp3	118.834	-1.32388	0.426395	-3.10481	0.001904	0.0240253	4.79479	1.97957	1.57323	1.07934
Serpina3n	158.204	1.1528	0.37281	3.0922	0.00198679	0.0248685	1.90241	4.57789	7.90617	6.16334
Plin2	101.81	1.10197	0.356784	3.08861	0.00201093	0.0250899	4.60409	6.4174	11.0906	11.888
Rtn4r	181.303	-1.0019	0.324715	-3.08548	0.00203225	0.025295	15.9322	8.65921	6.44548	5.55317
Rasd2	38.9796	-1.63979	0.531719	-3.08393	0.00204282	0.0253659	1.93628	1.96237	0.670698	0.54643
Chst8	16.2495	-2.84401	0.922897	-3.08161	0.00205887	0.0255244	3.92453	1.33689	0.234067	0.490877
Nfatc1	112.092	1.05608	0.34346	3.07481	0.00210634	0.0259477	0.997532	1.31288	2.12052	2.55046
Ipcef1	38.7467	-1.87803	0.61096	-3.0739	0.00211281	0.0260052	1.81762	0.741292	0.314287	0.358526
Pif1	48.7315	1.55949	0.507478	3.07303	0.00211898	0.026021	0.867908	0.633194	1.79496	2.48995
Larp6	105.519	-1.11994	0.364919	-3.069	0.00214777	0.026333	6.23102	4.57118	2.59906	2.25679
Tecta	58.4776	1.38259	0.451042	3.06533	0.00217433	0.0266377	0.383959	0.394777	1.01199	0.968166
C230034O21Rik	124.523	-1.02659	0.335602	-3.05894	0.00222124	0.0271057	5.92343	3.95851	2.29123	2.43097
Fam184b	112.844	-1.01058	0.330472	-3.05798	0.00222831	0.0271495	3.57984	2.98768	1.79224	1.39516
Stc2	61.6874	-1.40121	0.458803	-3.05404	0.00225778	0.0274227	1.99246	2.73814	0.947057	0.807423
Gm19410	28.5211	-2.2522	0.740268	-3.04241	0.0023469	0.0284386	0.797038	0.491696	0.215596	0.0533518
Lgi4	66.3455	1.46767	0.483206	3.03735	0.00238665	0.0287413	0.848572	0.869434	1.47554	3.16684
Vim	6757.1	1.2535	0.413103	3.03435	0.00241058	0.0289847	167.463	340.82	552.27	627.265
L3mbtl4	13.9999	-3.20853	1.05858	-3.03098	0.00243758	0.0292191	2.03268	0.510641	0.163028	0.108044
Cdc20	239.802	1.11939	0.369666	3.0281	0.00246099	0.0293865	4.35754	9.78688	11.4275	18.3022
Dsc3	12.7169	-3.29721	1.08953	-3.02626	0.00247601	0.0294529	0.724083	0.227903	0.0288685	0.0642948
Isyna1	161.25	-1.0457	0.345667	-3.02515	0.00248506	0.0295155	22.1351	13.1041	8.11054	8.49256
Creb3l2	254.438	1.02269	0.338984	3.01692	0.00255355	0.0301909	1.08181	2.12687	2.51783	3.82878
Itga7	79.369	1.26284	0.420534	3.00293	0.00267394	0.0312816	0.890321	0.956089	1.91325	2.39311
Sh2d5	130.018	-1.06505	0.355157	-2.99882	0.00271031	0.0315648	7.18492	5.93028	4.05247	2.12944
Ndst3	109.508	-1.16637	0.389627	-2.99356	0.00275743	0.0320179	2.38544	3.04983	1.22632	1.13587
Ppargc1b	39.8286	-1.62854	0.54538	-2.98607	0.00282591	0.0326668	1.49437	1.363	0.383801	0.512872
Gpc5	110.291	1.01885	0.341833	2.98056	0.00287724	0.0330882	2.18064	3.0317	5.59571	4.69202
Rfx2	81.3813	1.23271	0.413867	2.97851	0.0028965	0.0332361	0.808831	1.34928	2.20259	2.72382
Rbm24	107.42	-1.0556	0.354506	-2.97765	0.00290463	0.0333049	4.85432	3.19018	1.83311	1.93789
Ajuba	127.182	1.2602	0.424399	2.96938	0.00298403	0.0340149	0.767074	2.14762	2.81671	3.95707
Fst	104.977	-1.33484	0.449756	-2.96793	0.00299815	0.0341259	7.69647	3.04916	2.55193	1.62826
Slc24a4	167.649	1.03114	0.347498	2.96733	0.00300398	0.0341423	3.23922	1.55356	5.0073	4.51435
Gm16523	20.2885	-2.21296	0.748226	-2.95761	0.00310037	0.0350842	0.770558	1.1884	0.227011	0.187483
Hspg2	267.049	1.02689	0.34744	2.95559	0.00312068	0.0352797	0.730491	1.10417	1.30815	2.32851
Ucp2	45.1555	1.76135	0.596055	2.95501	0.00312655	0.0352797	2.84317	1.32872	8.47359	5.46993
Kcnt2	75.2871	-1.36395	0.46189	-2.95298	0.00314725	0.0354601	3.11841	1.60314	1.09099	0.71001
Birc5	105.141	1.1098	0.37606	2.95113	0.00316612	0.0355697	3.48347	5.81248	8.7127	10.7413
E2f8	90.3513	1.21221	0.410983	2.94955	0.00318239	0.0357268	0.75893	1.47885	2.37895	2.65926
Sapcd2	96.8496	1.10056	0.373741	2.9447	0.00323268	0.0362391	4.13801	2.98098	6.4107	8.32382
Htr7	27.8223	-1.87126	0.635652	-2.94384	0.00324171	0.0362687	1.83372	1.36277	0.438488	0.413612
Arntl2	32.4171	-1.74073	0.592512	-2.93788	0.0033046	0.0368596	3.75226	4.16006	1.07521	1.2219
1700016P03Rik	12.2044	-3.0826	1.04942	-2.93744	0.0033093	0.0368856	2.52598	3.90991	0.343082	0.40687
Adamtsl3	87.4942	1.17456	0.401769	2.92348	0.00346146	0.0382801	0.644569	0.778691	1.36836	1.77339
Cpt2	105.761	1.05945	0.362536	2.92232	0.00347432	0.038382	4.22647	2.6832	7.70279	6.25789
Gm2956	14.2465	5.36329	1.83555	2.9219	0.00347906	0.0383929	4.36783e-07	6.86682e-07	1.35341	3.00345
Klf4	94.9939	1.21258	0.415976	2.91503	0.00355658	0.0391651	2.3014	1.44705	4.20106	4.30323
Emp1	92.9219	1.34912	0.463386	2.91144	0.00359768	0.0395339	1.19238	1.995	2.54474	5.39443
S100a11	132.44	1.20817	0.417623	2.89297	0.00381619	0.0414957	9.19039	22.8359	27.4017	43.924
Loxl3	104.841	1.0708	0.370201	2.89248	0.00382208	0.0415308	1.78205	1.80536	3.02529	4.31111
C1ql3	103.568	-1.02018	0.35332	-2.88739	0.00388446	0.0420327	5.97639	4.21742	2.36705	2.53015
Tshz3	164.637	-1.0494	0.364195	-2.88142	0.00395889	0.0426306	5.67392	2.83447	2.41005	1.6351
Pappa2	35.9114	1.97742	0.686758	2.87935	0.00398491	0.0428515	0.290097	0.230697	1.0641	0.938539
Htr1b	37.8334	-1.66184	0.577744	-2.87644	0.00402192	0.0431303	1.50601	1.18361	0.480869	0.348271
Tpk1	66.1168	1.34955	0.46981	2.87254	0.00407182	0.0435157	2.10366	1.80754	3.9425	5.70212
Palm3	45.9588	-1.54549	0.539629	-2.86398	0.00418356	0.0445895	2.91784	3.38381	1.51391	0.675678
Ccdc61	106.551	1.15222	0.402482	2.86279	0.00419932	0.0447248	3.55946	6.87201	9.64069	12.5909
Arsg	39.8437	1.59347	0.556788	2.8619	0.00421108	0.0447593	0.655722	0.854325	2.32326	2.07624
Syndig1	89.5918	-1.17493	0.410551	-2.86183	0.00421199	0.0447593	8.72559	4.80694	2.73356	3.07478
Cgref1	107.656	-1.04641	0.366272	-2.85693	0.00427762	0.0451767	11.8785	7.38475	5.051	4.0242
Fibin	18.4713	-2.63074	0.921262	-2.85558	0.00429579	0.045257	1.67904	0.675525	0.213922	0.158813
Tfap2c	17.436	2.49861	0.877615	2.84705	0.0044127	0.0461762	0.263585	0.0882042	1.17291	0.858483
Cish	98.4489	-1.26049	0.44302	-2.84523	0.00443793	0.046409	12.6085	7.41446	5.0417	3.1843
Gem	116.287	1.10708	0.389924	2.83922	0.00452233	0.0471018	1.83819	3.69405	5.67224	5.92569
Flnc	103.087	1.12189	0.395837	2.83421	0.00459388	0.0476875	0.353911	0.62815	0.885465	1.18837
Prkg1	86.1724	-1.06043	0.374985	-2.82792	0.00468521	0.0484096	3.47682	2.56963	1.43755	1.38671
Bdh2	68.0983	1.18015	0.417971	2.82352	0.00474989	0.048948	3.19629	3.57598	7.41026	7.55656
Drd2	81.6659	-1.04707	0.371455	-2.81884	0.00481975	0.0495696	6.20872	6.78622	3.11427	3.01776
Ect2	256.741	1.00431	0.356755	2.81512	0.00487592	0.0499165	3.81284	5.74151	7.41501	11.2048
Sp7	21.7953	-2.04371	0.726249	-2.81407	0.00489193	0.0500255	0.920041	1.03196	0.217864	0.242609
Ogn	74.1	1.42622	0.507377	2.81096	0.00493933	0.050433	0.61259	1.62435	2.07856	3.73148
Neurog2	43.6229	1.64237	0.585052	2.80723	0.00499699	0.0509164	1.11664	0.650588	2.76316	2.62355
Plekha2	31.8141	2.08803	0.743854	2.80705	0.00499976	0.0509164	0.48356	0.43925	0.834598	2.97405
Trim30d	104.204	1.12741	0.402557	2.80062	0.00510043	0.0516713	1.38132	2.13878	2.80176	4.66102
Mfng	97.1394	1.01733	0.363364	2.79977	0.00511391	0.0517307	3.80608	3.47125	6.57336	7.75889
Ttpa	120.894	1.01603	0.362873	2.79996	0.00511092	0.0517307	2.08824	3.76631	5.4704	5.96315
Zfp692	94.9892	-1.042	0.372236	-2.7993	0.00512136	0.0517307	6.75414	4.55255	2.78928	2.57089
Shh	33.2443	1.6305	0.583332	2.79515	0.00518755	0.0522142	0.456025	0.556787	1.72313	1.33929
Hif3a	23.1375	-2.57945	0.925738	-2.78637	0.00533027	0.0533746	0.433954	1.85035	0.220428	0.127012
Arsi	23.5586	2.21787	0.796326	2.78513	0.00535069	0.0535104	0.108747	0.307479	0.637337	1.23019
Ankrd33b	12.1923	-3.0769	1.10504	-2.78442	0.00536237	0.0535927	0.288617	0.385899	0.0652248	0.0145266
1500035N22Rik	11.4672	-2.96561	1.06724	-2.77878	0.00545636	0.0543576	2.6106	2.45075	0.443481	0.197541
Dnah10	18.2151	-2.57657	0.929644	-2.77157	0.00557872	0.0552858	0.363308	0.10467	0.023998	0.0480468
Gm37773	24.678	-1.93726	0.699068	-2.7712	0.00558503	0.0552858	1.22184	2.07402	0.472568	0.385556
Fam131c	58.7894	-1.30759	0.472659	-2.76645	0.00566699	0.0559548	6.73184	3.96413	1.9129	2.28993
Depdc1a	53.2842	1.37499	0.499411	2.75322	0.00590117	0.0576456	0.555826	1.09508	1.87264	2.2825
Gm26901	19.5365	-2.08951	0.759129	-2.75251	0.00591399	0.0576623	2.70442	3.02475	0.739393	0.551723
Tmem91	24.1563	-1.96905	0.716119	-2.74961	0.00596662	0.0581027	4.08363	3.03668	1.25646	0.605776
Iqgap3	139.176	1.02212	0.372311	2.74534	0.00604479	0.0586804	0.840939	1.83453	2.43441	2.83013
Lhcgr	30.708	1.8392	0.670426	2.74333	0.0060819	0.0590039	0.513014	0.461534	2.25499	1.17185
Lgals3	33.6348	1.75684	0.640921	2.74112	0.00612305	0.0592923	0.850125	1.81314	3.3737	5.31504
Pwwp2b	69.3374	1.12185	0.41097	2.72976	0.00633808	0.0608727	1.32673	1.16565	2.81998	2.48143
Gm2897	53.1543	-1.34657	0.493834	-2.72675	0.00639607	0.0611752	3.46139	2.4179	0.891117	1.33393
Lypd6b	128.873	-1.09522	0.402267	-2.72261	0.00647681	0.0616134	9.4421	4.35091	3.75734	2.5808
Mdfi	28.737	1.74684	0.642835	2.7174	0.00657969	0.0621896	1.05363	1.29963	4.31984	3.40425
Ntng1	132.916	1.01512	0.373475	2.71804	0.00656707	0.0621896	3.56611	1.72559	5.90731	4.40027
Sox13	84.121	1.05476	0.38833	2.71614	0.00660485	0.0623676	1.52286	1.74808	2.81793	3.78594
Plekhg4	39.3468	-1.71532	0.634348	-2.70406	0.00684981	0.0641748	1.68678	1.58187	0.501689	0.469939
Ccdc189	47.6177	1.37801	0.509931	2.70235	0.00688511	0.0644279	3.56912	2.03886	6.98436	7.14227
Clic6	18.185	2.91753	1.07997	2.7015	0.0069028	0.0644772	0.0212031	0.0654013	0.269242	0.367928
Gm13301	29.0352	-2.07686	0.769553	-2.69878	0.00695934	0.0648497	2.22075	1.06376	0.118552	0.620337
Gm10169	118.106	-1.14089	0.422859	-2.69803	0.00697514	0.064958	71.3661	78.338	49.584	17.378
Rnaset2a	52.4223	1.41061	0.523146	2.6964	0.00700936	0.0651988	1.0862	2.31532	4.02712	4.79998
Gm21949	64.7054	-1.45645	0.541023	-2.69202	0.00710199	0.0657853	3.03773	2.16546	1.39665	0.491658
Necab3	17.3098	-2.27519	0.845748	-2.69015	0.00714203	0.0661168	3.398	1.63404	0.668663	0.369209
9530059O14Rik	49.6364	-1.34606	0.500777	-2.68795	0.00718922	0.0665142	1.89329	2.10173	1.01051	0.543725
Oprd1	21.6075	-2.08185	0.775249	-2.6854	0.00724437	0.0668259	0.79041	0.77139	0.0964263	0.257933
Ngf	10.384	-3.00736	1.12195	-2.68048	0.00735159	0.0675747	1.96484	2.09444	0.209449	0.279886
Fmod	57.4282	1.97991	0.739432	2.67761	0.00741494	0.0679964	0.0775094	0.929753	1.03471	2.78784
Tram2	68.7387	1.19346	0.446915	2.67044	0.00757508	0.0691392	0.779947	0.641537	1.21895	1.92678
Cnn2	98.5676	1.08871	0.407722	2.67023	0.00758	0.0691437	2.59904	3.20673	4.77281	7.14684
Gm17655	80.9102	1.19926	0.449242	2.66953	0.00759575	0.0692467	8.05164	3.60889	12.862	12.7402
Gm8281	58.4201	-1.47643	0.553549	-2.6672	0.00764861	0.0695251	5.14851	2.76976	1.65363	1.14661
Rhoj	73.4422	1.09999	0.413205	2.6621	0.0077654	0.0702178	1.58039	1.5315	3.07895	3.40229
Sv2b	194.687	-1.17279	0.440731	-2.66101	0.0077906	0.0703639	12.0483	4.35961	4.51556	2.64063
Pdlim1	16.1895	2.34134	0.880129	2.66023	0.00780879	0.0704872	0.537943	0.815303	3.04318	3.49564
Gm15590	81.368	-3.99842	1.50496	-2.65683	0.00788781	0.070872	56.3714	4.88737	1.71473	2.12707
Gm37422	37.1591	-1.54376	0.581732	-2.65373	0.00796071	0.0713981	0.920158	0.892723	0.424055	0.189452
Gm26604	18.8244	2.11476	0.800649	2.64131	0.00825856	0.0733985	0.320588	0.267244	1.06176	1.32371
Adgrg6	101.538	1.06389	0.4035	2.63665	0.00837292	0.0742876	0.971154	1.73827	2.30836	3.21067
Ston1	146.046	1.01109	0.383506	2.63645	0.00837779	0.0742885	3.34911	5.51979	6.49597	10.7735
Mxd3	61.5234	1.17543	0.446064	2.63511	0.00841092	0.0744127	2.373	2.59933	4.74693	6.15141
Tagln	262.297	2.32239	0.884407	2.62593	0.00864134	0.0758479	1.63322	5.59746	9.19966	25.6765
Lepr	10.7434	-2.63817	1.00655	-2.62101	0.0087671	0.0766924	1.25904	1.88587	0.214011	0.285983
Fbxo5	77.8486	1.05016	0.401014	2.61877	0.00882463	0.0770658	2.29576	2.75385	4.99437	5.1824
Kcnj9	59.1891	-1.18713	0.453742	-2.6163	0.00888879	0.0774957	2.30653	1.76966	1.03496	0.71733
2500004C02Rik	42.7934	1.37733	0.526856	2.61424	0.0089427	0.0778359	2.23092	2.00773	5.08467	5.56894
Ddx60	63.3764	1.25764	0.481538	2.61173	0.00900863	0.0782339	0.745798	0.729253	1.37108	2.0377
Gm10409	59.611	-1.20373	0.461177	-2.61013	0.00905087	0.0784695	4.63761	2.92887	1.55767	1.64079
Gm3020	59.611	-1.20373	0.461177	-2.61013	0.00905087	0.0784695	4.63761	2.92887	1.55767	1.64079
Ndst4	40.3684	-1.59494	0.611951	-2.60632	0.00915203	0.0791701	1.90618	0.843404	0.600387	0.278786
Col6a5	13.2333	-3.36511	1.29257	-2.60342	0.00922976	0.0796655	0.65188	0.0197708	0.0323993	0.0288634
Baiap2l2	16.9605	-2.26178	0.873655	-2.58887	0.00962917	0.0825184	4.39909	4.90587	0.707023	1.14907
Kdr	67.0798	1.53923	0.595832	2.58332	0.00978542	0.0836731	0.14497	0.691069	0.797655	1.54822
Gm14399	82.7159	1.05835	0.409751	2.58292	0.00979682	0.0837247	15.1112	9.76304	20.7028	29.5081
Grid2ip	61.8598	-1.11424	0.431979	-2.57939	0.00989756	0.0844465	2.79134	2.42193	1.06837	1.2537
Itga8	68.8687	-1.14027	0.442729	-2.57554	0.0100083	0.0852044	2.459	3.38534	1.0612	1.47729
Actn2	28.478	-1.62205	0.631331	-2.56925	0.0101918	0.0864356	1.22041	0.970228	0.366757	0.331372
Pdlim2	18.7021	2.323	0.90476	2.56753	0.0102426	0.0866313	0.204716	1.35372	4.20489	3.13127
Rab11fip1	25.5032	1.78751	0.696187	2.56757	0.0102414	0.0866313	0.190417	0.177651	0.87576	0.403731
Fzd5	91.5053	1.02995	0.401611	2.56456	0.0103308	0.0871402	0.595401	0.994275	1.36418	1.74872
3110099E03Rik	33.1747	1.70503	0.667109	2.55585	0.0105929	0.0888216	0.980947	0.504623	2.15308	2.46808
Ccdc13	61.6001	-1.16221	0.455025	-2.55417	0.0106443	0.0891565	4.45509	5.05794	2.26146	1.8852
Trpc3	107.002	1.08674	0.425737	2.55261	0.010692	0.0894118	4.10307	4.32985	12.4687	5.27356
Rgs10	60.9886	-1.12853	0.443018	-2.54736	0.0108542	0.0903798	12.7048	9.40489	5.734	4.15321
Fam161a	27.907	1.81716	0.714064	2.54482	0.0109336	0.0908702	0.422535	0.862029	1.29147	3.08257
3300002P13Rik	72.7542	-1.06514	0.419406	-2.53964	0.0110968	0.091811	11.0833	7.56804	5.20643	3.53388
Hist1h2bk	19.2395	2.62256	1.03313	2.53845	0.0111344	0.0919753	0	2.20587	8.03216	5.59063
Dlec1	21.2919	2.17907	0.859207	2.53614	0.0112082	0.0924868	0.178163	0.529709	1.83104	1.22514
Emilin1	51.1966	1.30459	0.515352	2.53146	0.011359	0.0935331	0.653439	1.21801	2.26203	2.18038
Bcam	46.5156	1.40413	0.556703	2.52223	0.0116614	0.0952889	1.02279	1.57742	2.62537	3.99965
Smim17	65.0833	-1.09865	0.435622	-2.52203	0.0116681	0.0952889	5.52552	3.68614	2.15617	2.01862
Cyp4x1	85.1289	-1.06232	0.421439	-2.52069	0.0117125	0.0955344	3.1345	1.6552	1.22926	0.998348
Cnn1	13.7915	2.67432	1.06125	2.51997	0.0117366	0.0956808	0.0696	0.178902	0.339923	1.18102
Vax1	98.9302	1.07663	0.42733	2.51944	0.0117542	0.0957742	5.27575	8.6704	9.62785	18.6963
Slc14a1	45.4301	1.28238	0.50927	2.51808	0.0117996	0.0960937	0.490194	0.649183	1.54023	1.17304
Hs3st3b1	62.5293	1.06764	0.424401	2.51564	0.0118816	0.0966079	0.624515	0.614128	1.26247	1.25947
Pla2g5	49.1633	1.30104	0.517229	2.51541	0.0118894	0.0966079	1.43494	2.6355	4.1648	5.75722
Dok1	35.8717	1.62315	0.648174	2.50419	0.0122731	0.098893	0.563422	1.54479	2.88108	3.4222
Ftl2-ps	72.109	-3.8342	1.53658	-2.49528	0.0125859	0.100655	48.3975	3.95342	2.23147	1.38557
1700016A09Rik	17.4174	2.06449	0.828532	2.49175	0.0127116	0.101452	0.832094	0.733318	3.83169	2.58599
Cdh23	31.6306	1.52054	0.610631	2.49012	0.0127702	0.101763	0.440414	0.748169	1.36734	1.93175
2900055J20Rik	32.5667	-1.48853	0.600073	-2.48058	0.0131169	0.103782	9.52695	5.78817	2.81995	2.51219
Car10	82.5291	1.21872	0.49128	2.48071	0.0131122	0.103782	3.73006	1.31631	6.87792	4.45621
Sec14l3	21.3807	-1.8149	0.731756	-2.4802	0.013131	0.103788	1.45722	1.35454	0.474673	0.317265
Pvalb	12.176	2.50988	1.01484	2.47318	0.0133917	0.105368	0.200464	0.618336	2.44764	2.0933
Ptchd1	50.2597	-1.26653	0.513673	-2.46564	0.0136769	0.107016	2.82534	2.4165	1.20526	0.92282
BC002163	27.7739	-1.75993	0.715171	-2.46086	0.0138605	0.108345	22.0747	31.7598	6.79769	8.67817
Gm6136	112.6	1.00955	0.410806	2.45748	0.0139916	0.108959	5.76775	9.9251	18.0233	12.8333
Ocln	39.6473	-1.36367	0.555531	-2.45471	0.0141	0.109556	2.75791	2.02543	0.769685	1.02853
Runx2	21.293	-2.37492	0.969501	-2.44963	0.0143001	0.110615	1.8264	0.736487	0.353146	0.144566
Rspo3	33.4681	-1.58145	0.646252	-2.44711	0.0144007	0.111172	2.88855	1.20212	0.738967	0.598472
Gm12394	63.4611	-1.10191	0.450687	-2.44496	0.0144867	0.111669	2.536	1.56276	1.04204	0.808246
Ahnak2	27.3669	-1.59683	0.655112	-2.43749	0.0147898	0.113104	0.838099	0.743253	0.227597	0.281393
Col18a1	111.14	1.34382	0.551497	2.43667	0.0148233	0.113249	0.645905	1.84635	1.34214	4.72861
Gm4890	32.4627	1.88655	0.774367	2.43625	0.0148404	0.113249	0.535441	0.411203	0.699064	2.79561
N4bp3	42.1225	-1.26479	0.519113	-2.43644	0.0148324	0.113249	2.82103	2.11834	1.00624	0.999785
Atoh8	31.1005	1.55024	0.63656	2.43535	0.0148774	0.113446	0.564934	0.61264	1.51251	1.86082
Gm15743	18.0641	-1.91654	0.78762	-2.43333	0.0149606	0.113602	2.80165	1.9204	0.578326	0.659241
Krt222	25.5887	-1.64497	0.676035	-2.43326	0.0149635	0.113602	1.9075	0.975436	0.476874	0.411451
Entpd3	23.8574	-1.70304	0.70008	-2.43264	0.0149891	0.113685	0.939125	0.844886	0.249875	0.283315
Tgif1	42.4681	1.41033	0.581241	2.42641	0.015249	0.115238	0.939788	2.12438	3.13777	4.77298
Naprt	67.2476	1.13085	0.466256	2.42538	0.0152924	0.115449	1.20542	2.34106	3.13986	4.39003
Hs3st2	73.6974	-1.09275	0.450826	-2.42389	0.0153551	0.115617	5.81693	2.78834	2.12768	1.82064
Csrnp1	65.0223	1.10747	0.457114	2.42275	0.0154035	0.115925	0.734656	1.36545	2.37362	2.04081
Plac9b	14.0893	2.77936	1.14929	2.41832	0.0155923	0.117006	0.110215	1.66151	2.49267	7.09027
Gm11273	10.5129	3.20128	1.32961	2.40768	0.0160543	0.119723	1.35791	0	7.98069	2.84928
Selenbp1	39.5218	1.34516	0.559157	2.40569	0.016142	0.120213	2.20432	1.70332	5.70854	3.87201
Gm3558	28.3377	-1.7881	0.743686	-2.40437	0.0162003	0.120465	2.15205	0.616748	0.399411	0.382026
Pi15	115.027	1.00588	0.418591	2.40302	0.0162604	0.12074	0.48287	1.09615	1.20994	1.86387
6430573F11Rik	31.5334	-1.48395	0.617755	-2.40217	0.0162982	0.12079	2.40232	2.04482	0.797001	0.752399
Gm24307	12.2015	-3.16981	1.31941	-2.40245	0.0162858	0.12079	40.0555	89.5943	0	13.5633
Nnmt	21.7535	-1.78918	0.74479	-2.40227	0.0162938	0.12079	4.85199	2.8197	1.44968	0.737982
Smad6	19.7984	2.07052	0.863338	2.39827	0.0164728	0.121736	0.326711	0.055986	0.691445	0.876593
Gm9929	14.758	-2.0743	0.865916	-2.39549	0.016598	0.122429	1.37213	1.27833	0.32527	0.290778
Calcrl	92.353	-1.18532	0.494857	-2.39527	0.016608	0.122445	1.4028	4.32537	1.47975	0.978293
Kera	18.5625	1.98406	0.828637	2.39437	0.0166491	0.122603	0.6036	0.177316	1.5582	1.46318
Nfe2l3	38.3717	-1.29843	0.542307	-2.39428	0.0166531	0.122603	2.39015	1.64906	0.754548	0.84025
Gm42944	21.0467	-1.70389	0.713158	-2.38921	0.0168845	0.123955	0.799869	0.68048	0.227332	0.209044
Frmd7	54.5092	-1.11117	0.465266	-2.38824	0.0169291	0.124224	2.99899	2.73343	1.58033	1.022
Spta1	70.7794	1.46135	0.613196	2.38316	0.0171647	0.125612	0.115175	0.381346	0.309151	1.01592
Bdnf	66.4142	-1.021	0.428893	-2.38055	0.017287	0.126078	1.39825	1.92841	0.905188	0.69485
Klhl34	42.0586	-1.22453	0.514852	-2.37842	0.0173871	0.126512	2.87015	2.99572	1.31681	1.13526
Chdh	17.8794	1.9024	0.800703	2.37591	0.0175057	0.127106	0.0833715	0.157999	0.398511	0.470964
Wisp1	17.299	2.1813	0.918096	2.3759	0.0175063	0.127106	0.0462148	0.158389	0.255806	0.646609
Gm4366	99.0505	1.19741	0.504392	2.37396	0.0175985	0.127477	2.84622	2.69045	2.79377	9.50514
Gm9987	50.2664	-1.15017	0.485393	-2.36955	0.0178095	0.128743	14.4044	13.7524	7.23605	5.19289
Adamts19	31.8971	-1.45213	0.614986	-2.36123	0.0182142	0.13106	0.793913	0.642604	0.230996	0.279281
Gm26507	10.4322	-2.8497	1.20796	-2.35911	0.018319	0.131753	1.74614	0.384715	0.182745	0.108534
Pstpip1	21.0546	1.80221	0.763997	2.35893	0.0183279	0.131756	0.417063	0.886225	2.02064	2.35732
9830144P21Rik	25.4556	-1.56816	0.664929	-2.35839	0.0183543	0.131833	1.02593	0.784993	0.354552	0.24914
Cdk18	25.4978	-1.65156	0.701445	-2.35452	0.0185469	0.132474	1.47334	1.89356	0.748695	0.320521
Rasal1	31.8004	-1.44304	0.613209	-2.35326	0.0186097	0.132618	3.86567	2.00798	1.03187	1.07861
Vsig10l	54.1523	1.40994	0.599967	2.35004	0.0187715	0.133512	1.7092	0.719387	3.89728	2.30418
Gipr	33.0727	-1.79077	0.762403	-2.34885	0.0188316	0.13371	3.07469	0.866759	0.87229	0.264181
Gm17690	28.6496	1.53228	0.653199	2.34581	0.0189856	0.134588	0.369927	0.519844	1.59497	0.94299
Shroom4	52.1355	1.12291	0.479667	2.34102	0.0192313	0.136052	0.311132	0.421753	0.746742	0.811069
Lmo2	37.6381	-1.26679	0.542969	-2.33307	0.0196445	0.138221	6.30213	4.93304	2.12304	2.4043
Rassf3	60.2289	-1.06821	0.458013	-2.33228	0.0196859	0.138392	1.56731	2.52543	1.07394	0.834598
Nfkb2	79.3159	1.03046	0.443204	2.32501	0.0200712	0.140336	0.843118	1.76663	2.20021	2.97303
Htr5a	33.1389	-1.46943	0.632223	-2.32422	0.0201137	0.140561	0.991066	0.464668	0.313197	0.202984
Chek1	81.8466	1.09067	0.469417	2.32345	0.0201551	0.140733	2.4202	5.08792	5.63287	9.71987
Tm6sf1	22.4999	-1.64597	0.708543	-2.32304	0.0201771	0.140824	2.8085	2.20327	0.762955	0.767044
Iyd	10.6677	-2.82104	1.22025	-2.31185	0.0207859	0.143848	1.83353	1.03101	0.0534473	0.373967
Xaf1	52.6328	1.11162	0.481819	2.30713	0.0210477	0.145337	3.52915	5.25959	7.98844	10.4853
Gm20878	24.8684	-1.54333	0.669626	-2.30477	0.0211795	0.146117	6.13903	5.78033	2.25598	1.74612
Kcnip4	40.132	-1.19833	0.520348	-2.30294	0.021282	0.146607	2.19619	2.6945	1.12014	0.961524
H2-M5	19.7274	-1.82847	0.794147	-2.30243	0.0213109	0.146634	1.92967	1.08497	0.456873	0.352078
Dll4	35.5374	1.42723	0.621805	2.29531	0.0217156	0.148696	0.53172	0.437361	1.19911	1.33531
Rln1	16.3065	2.04205	0.889766	2.29504	0.021731	0.148736	0.415548	1.00111	2.30793	3.39252
Lpo	27.0646	1.477	0.645185	2.28927	0.0220638	0.149871	0.98751	0.76829	2.10045	2.56248
Hist1h2af	50.4055	1.14002	0.49946	2.28251	0.0224591	0.151916	9.07945	12.1017	18.7211	26.2947
Nid2	89.2236	1.06887	0.470764	2.27051	0.0231769	0.155749	0.435589	1.23166	1.40199	1.97584
Gm6588	10.7239	-2.35922	1.04243	-2.26319	0.0236241	0.157808	0.571296	0.807663	0.104632	0.155355
C4a	13.8195	-2.00623	0.88665	-2.26271	0.0236537	0.157938	1.50807	2.32066	0.533291	0.355892
Fbln5	39.261	1.50448	0.665081	2.2621	0.0236915	0.157987	0.160818	0.399593	0.484348	1.04957
Gm43445	17.3022	-1.82676	0.807805	-2.26138	0.0237355	0.15801	1.07727	1.31273	0.233837	0.416633
Myo18b	17.4403	-1.78346	0.788849	-2.26084	0.0237694	0.158134	0.6534	0.561853	0.221562	0.128765
Npy2r	18.1689	-1.78552	0.78981	-2.2607	0.0237778	0.158134	0.700099	0.754596	0.235811	0.174177
Gm3739	28.0177	-1.47986	0.655388	-2.25799	0.0239462	0.158937	1.87114	1.92129	0.42588	0.895424
Efhc1	32.1841	1.49532	0.662458	2.25723	0.023994	0.159118	0.46525	0.717537	2.07436	1.22104
Mrc2	47.281	1.22941	0.545463	2.25389	0.0242033	0.160234	0.807015	0.73797	1.43563	2.07846
Gm42429	64.6513	1.04447	0.463752	2.25222	0.0243085	0.160697	7.99657	4.41432	12.6795	12.0505
Mastl	93.1077	1.01956	0.452712	2.25212	0.0243146	0.160697	0.624272	1.31771	1.34737	2.45403
BC051142	11.3066	-2.33156	1.03704	-2.24829	0.0245575	0.161959	1.01824	1.04158	0.130134	0.267677
Ecel1	39.1371	1.26361	0.562884	2.24489	0.0247752	0.162912	0.84667	0.830442	2.57087	1.37386
Gm12669	51.507	-1.82574	0.813784	-2.24352	0.0248633	0.163345	9.46201	0.81036	0.885905	1.86845
Ankrd35	19.6298	-1.77912	0.793203	-2.24296	0.0248993	0.163383	1.09908	0.601492	0.357145	0.136338
Edar	15.8384	2.00935	0.896156	2.24219	0.024949	0.163502	0.131698	0.090272	0.493124	0.382006
Pdgfb	41.1203	-1.38903	0.619745	-2.2413	0.025007	0.163744	2.63691	0.970324	0.488029	0.845381
Rec8	55.1238	1.11069	0.500883	2.21746	0.0265918	0.171383	2.21423	2.52079	3.44401	6.61628
Rin1	35.4259	-1.2229	0.555236	-2.20248	0.0276315	0.176404	1.13043	0.925294	0.480179	0.387859
Ttc38	42.0782	1.13926	0.51731	2.20227	0.027646	0.176424	0.703311	0.752328	1.84842	1.32747
Hist1h2ah	46.2425	1.40914	0.640252	2.20092	0.027742	0.176747	9.36459	9.4194	16.6072	32.0668
Cxcl5	23.457	1.83117	0.83257	2.19942	0.0278481	0.177278	0.170929	0.833727	1.11563	2.34043
Popdc3	39.5138	1.20834	0.55132	2.19172	0.0283997	0.17988	1.50628	0.929165	2.64819	2.86471
Il6ra	38.8556	1.27004	0.579731	2.19073	0.028471	0.180212	0.216027	0.444228	0.761349	0.814601
Kcng2	13.7291	-2.0881	0.955241	-2.18594	0.0288197	0.181614	0.741989	1.52579	0.354604	0.175871
Col14a1	16.3039	-1.96403	0.898583	-2.1857	0.0288374	0.181645	0.42445	0.508851	0.156387	0.084033
Snhg20	35.9467	-1.25414	0.574073	-2.18463	0.0289161	0.18192	7.08005	4.81136	3.01253	2.00646
4930481A15Rik	19.4974	2.13384	0.979396	2.17873	0.029352	0.183776	0.365245	1.6689	4.65898	3.91277
Chtf18	49.346	1.10966	0.509894	2.17627	0.0295353	0.184622	2.60148	2.13179	4.50738	5.36933
Gm27998	28.2145	-1.36502	0.628659	-2.17133	0.0299063	0.185822	20.2931	19.8834	6.12452	8.75775
Ccdc114	60.878	1.0564	0.486596	2.17099	0.0299318	0.185907	0.807196	1.8313	2.84593	2.47694
Gm16701	54.918	-1.00698	0.465815	-2.16175	0.0306373	0.189082	5.60448	3.69268	2.20337	2.29452
Pcolce2	18.8275	1.88208	0.871787	2.15888	0.0308596	0.190002	0.213607	0.201323	0.365137	1.24268
Crispld2	15.4235	1.92719	0.892785	2.15863	0.0308791	0.190027	0.170506	0.141638	0.853751	0.327324
Gm28035	103.177	-1.04895	0.486687	-2.15528	0.0311397	0.191122	2.40132	2.00745	1.70457	0.42642
Immp2l	10.3868	2.23168	1.03691	2.15223	0.0313791	0.192137	0.637515	1.01656	4.95699	2.48369
2810455O05Rik	39.6392	-1.13157	0.525955	-2.15145	0.0314405	0.192362	2.97261	2.67242	1.13692	1.36803
A730060N03Rik	20.2542	-1.70713	0.794315	-2.14919	0.0316196	0.192926	1.10365	1.31142	0.424787	0.313832
Tceal7	13.2894	-2.0178	0.939577	-2.14757	0.0317483	0.193411	3.12662	2.5224	1.05181	0.340733
Slc26a7	13.2913	2.31879	1.08005	2.14693	0.031799	0.193642	0.153764	0.150722	1.33394	0.255125
Gm38020	45.6514	-1.22769	0.572421	-2.14473	0.0319745	0.194482	0.660956	1.32762	0.531285	0.309435
Kcns2	48.0079	-1.1039	0.515404	-2.14181	0.0322088	0.195526	1.37821	1.17466	0.389698	0.757457
H2-Q6	10.4572	2.28413	1.06802	2.13867	0.0324628	0.196378	0.138585	0.158821	0.812032	0.535052
Vgll3	19.6884	1.62158	0.760369	2.13262	0.0329562	0.198438	0.217481	0.300149	0.592899	0.946247
Afmid	26.1839	-1.37803	0.649438	-2.12188	0.033848	0.202555	2.29861	2.54608	0.94107	0.870087
M5C1000I18Rik	16.1	-1.76416	0.831859	-2.12074	0.0339435	0.202892	2.06264	1.91414	0.795585	0.354573
Mgam	31.3437	1.37706	0.650146	2.11808	0.0341683	0.203767	0.353185	0.597599	1.68668	0.756693
Amy1	32.991	-1.20171	0.568461	-2.11397	0.0345178	0.205065	3.47745	3.11814	1.56582	1.28143
Sfrp4	12.3359	2.02806	0.962661	2.10673	0.0351413	0.207661	0.242456	0.299144	1.23151	0.928322
Kcns1	28.0008	-1.34835	0.64007	-2.10657	0.0351551	0.207663	1.68188	1.29695	0.704076	0.444292
Scube2	13.4703	2.03236	0.964964	2.10615	0.0351912	0.207798	0.201894	0.0691865	0.745009	0.346601
Fgf2	66.9629	1.24798	0.59273	2.10548	0.0352499	0.208065	0.850789	0.774549	2.49313	1.30004
Pyroxd2	23.0116	1.55389	0.73916	2.10224	0.035532	0.208979	0.335989	0.186014	0.706873	0.78716
[truncated: 427 more rows]

## Sheet: 5-3SA KCl vs 4-WT KCl
Gene	baseMean	log2FoldChange	lfcSE	stat	pvalue	padj	363-KCl-1	363-KCl-4	H5-3SA-KCl-1	H5-3SA-KCl-4
[truncated: 894 more rows]

[truncated: 5 more sheets: 5-3SA KCl vs 4-3SA KCl, 4-WT KCl vs 4-WT, 4-3SA KCl vs 4-3SA, 5-3SA KCl vs 5-3SA, Transcripts per Million (TPM)]
