# Supplementary material for: Class IIa HDACs regulate learning and memory through dynamic experience-dependent repression of transcription
Source: Nat Commun. 2019 Aug 2;10:3469. doi: 10.1038/s41467-019-11409-0 (PMC6677776; doi:10.1038/s41467-019-11409-0)
Supplement: Supplementary file 6 — Supplementary Dataset 2 [file 41467_2019_11409_MOESM6_ESM.xlsx]

## Sheet: Summary
	WT	DKO				WT	DKO
Cluster1	1882	1455			Cluster1	16.8336	11.7928
Cluster2	1215	1163			Cluster2	10.8676	9.42616
Cluster3	843	1098			Cluster3	7.54025	8.89934
Cluster4	1049	961			Cluster4	9.38283	7.78894
Cluster5	960	1253			Cluster5	8.58676	10.1556
Cluster6	750	858			Cluster6	6.70841	6.95413
Cluster7	686	872			Cluster7	6.13596	7.0676
Cluster8	361	655			Cluster8	3.22898	5.3088
Cluster9	368	420			Cluster9	3.29159	3.40412
Cluster10	396	374			Cluster10	3.54204	3.03129
Cluster11	404	340			Cluster11	3.6136	2.75571
Cluster12	283	296			Cluster12	2.53131	2.39909
Cluster13	329	310			Cluster13	2.94275	2.51256
Cluster14	248	284			Cluster14	2.21825	2.30183
Cluster15	249	182			Cluster15	2.22719	1.47512
Cluster16	166	212			Cluster16	1.48479	1.71827
Cluster17	187	228			Cluster17	1.67263	1.84795
Cluster18	95	134			Cluster18	0.849732	1.08608
Cluster19	121	141			Cluster19	1.08229	1.14281
Cluster20	58	150			Cluster20	0.518784	1.21576
Cluster21	57	158			Cluster21	0.509839	1.2806
Cluster22	101	138			Cluster22	0.903399	1.1185
Cluster23	78	104			Cluster23	0.697674	0.842924
Cluster24	123	114			Cluster24	1.10018	0.923975
Cluster25	39	153			Cluster25	0.348837	1.24007
Cluster26	47	119			Cluster26	0.420394	0.9645
Cluster27	48	98			Cluster27	0.429338	0.794294
Cluster28	37	68			Cluster28	0.330948	0.551143
Total	11180	12338			Total	100	100
Cell number						% total cells
	a, Heatmaps of mRNA levels in different clusters and cell classes, as defined by single-cell sequencing.
	b, Automated clustering of cell types in control and DKO mice (n = 3 mice/genotype).

## Sheet: Graph-Based Genes-all genes-201
FeatureID	FeatureName	Cluster 1 Average	Cluster 1 Log2 Fold Change	Cluster 1 P-Value	Cluster 2 Average	Cluster 2 Log2 Fold Change	Cluster 2 P-Value	Cluster 3 Average	Cluster 3 Log2 Fold Change	Cluster 3 P-Value	Cluster 4 Average	Cluster 4 Log2 Fold Change	Cluster 4 P-Value	Cluster 5 Average	Cluster 5 Log2 Fold Change	Cluster 5 P-Value	Cluster 6 Average	Cluster 6 Log2 Fold Change	Cluster 6 P-Value	Cluster 7 Average	Cluster 7 Log2 Fold Change	Cluster 7 P-Value	Cluster 8 Average	Cluster 8 Log2 Fold Change	Cluster 8 P-Value	Cluster 9 Average	Cluster 9 Log2 Fold Change	Cluster 9 P-Value	Cluster 10 Average	Cluster 10 Log2 Fold Change	Cluster 10 P-Value	Cluster 11 Average	Cluster 11 Log2 Fold Change	Cluster 11 P-Value	Cluster 12 Average	Cluster 12 Log2 Fold Change	Cluster 12 P-Value	Cluster 13 Average	Cluster 13 Log2 Fold Change	Cluster 13 P-Value	Cluster 14 Average	Cluster 14 Log2 Fold Change	Cluster 14 P-Value	Cluster 15 Average	Cluster 15 Log2 Fold Change	Cluster 15 P-Value	Cluster 16 Average	Cluster 16 Log2 Fold Change	Cluster 16 P-Value
ENSMUSG00000031425	Plp1	0.466344	-4.87956	1.45053e-26	29.5333	1.46473	4.70139e-08	0.421169	-4.98915	1.14469e-21	0.362063	-5.21323	1.55551e-22	36.0119	1.86305	6.16395e-14	0.303893	-5.42078	1.92164e-12	0.238345	-5.76065	1.38657e-12	3.12707	-2.03541	0.00418038	1.16439	-3.46726	3.55546e-06	2.22107	-2.54098	2.713e-05	2.11144	-2.58994	0.0130211	23.1494	0.948556	0.104551	2.28895	-2.48208	0.00190905	65.0471	2.79787	3.38161e-14	2.17411	-2.5378	0.174153	0.336816	-5.24675	7.52765e-08
ENSMUSG00000027375	Mal	0.0372248	-5.06944	1.83903e-26	2.89819	1.59803	1.68952e-09	0.0344001	-5.14281	6.68302e-21	0.0327138	-5.22099	3.94199e-21	4.01863	2.28321	4.15446e-15	0.0266184	-5.46407	2.9884e-12	0.0205545	-5.8168	2.3121e-12	0.295688	-1.98392	0.0122257	0.127725	-3.19839	8.90975e-05	0.210766	-2.48401	0.000141036	0.0730528	-3.98146	0.000599528	2.07792	0.920549	0.12673	0.333036	-1.80446	0.0735715	5.06557	2.48172	3.38161e-14	0.174105	-2.72058	0.3718	0.32781	-1.8237	0.0657373
ENSMUSG00000041309	Nkx6-2	0.0106849	-5.12679	7.31271e-26	1.10811	2.06348	1.49318e-14	0.0127838	-4.82676	1.52327e-18	0.0101678	-5.15834	3.38934e-20	1.28046	2.40304	4.15446e-15	0.00776369	-5.46737	6.76729e-12	0.00743461	-5.5045	5.01063e-11	0.0907378	-1.95589	0.0142278	0.0343697	-3.35158	4.93054e-05	0.0477279	-2.89363	1.26463e-05	0.0347533	-3.30966	0.00568525	0.575658	0.786618	0.263112	0.0572907	-2.61115	0.0041041	1.05304	1.80156	6.57901e-08	0.0429753	-2.98499	0.262423	0.00540347	-5.88085	1.95335e-08
ENSMUSG00000050121	Opalin	0.0256782	-4.99372	7.31271e-26	2.53845	2.17477	1.49318e-14	0.034865	-4.51366	1.85428e-17	0.0274089	-4.8653	1.48495e-19	2.41309	2.09235	4.15446e-15	0.018485	-5.37316	5.68825e-12	0.0271145	-4.81527	1.10035e-09	0.184636	-2.05443	0.00922684	0.0668815	-3.51995	1.75469e-05	0.120656	-2.68007	4.32875e-05	0.0680881	-3.47286	0.00317793	1.2201	0.748248	0.306716	0.122613	-2.63958	0.00345944	2.90752	2.23066	1.14975e-12	0.093664	-2.99957	0.253119	0.0216139	-5.11172	2.35964e-07
ENSMUSG00000031775	Pllp	0.0205081	-4.96535	1.13588e-25	1.53445	1.65217	3.50477e-10	0.0237082	-4.71599	1.73923e-18	0.0181252	-5.10646	1.58227e-20	1.83351	2.02542	4.15446e-15	0.0158971	-5.23579	9.71542e-12	0.0188052	-4.98314	4.31451e-10	0.142652	-2.07556	0.00824343	0.062237	-3.27198	6.16935e-05	0.108438	-2.4819	0.000140733	0.963162	0.738911	0.545436	0.871498	0.603694	0.524886	0.281099	-1.08178	0.461215	2.08895	2.07059	1.08675e-10	0.0870524	-2.7532	0.348476	0.232949	-1.35265	0.226262
ENSMUSG00000037625	Cldn11	0.0658327	-4.79809	5.2763e-25	3.48237	1.23518	8.63498e-06	0.0595029	-4.90503	8.30346e-20	0.0610069	-4.87481	7.4897e-20	4.71514	1.8205	3.29146e-13	0.0561943	-4.94508	3.18161e-11	0.0481063	-5.156	1.02998e-10	0.380106	-2.173	0.00550298	0.159773	-3.42654	2.6138e-05	0.334095	-2.36864	0.000264925	0.223414	-2.92501	0.0162106	2.90095	0.847102	0.188462	0.308941	-2.46666	0.00671425	9.17555	2.90761	3.38161e-14	0.264463	-2.66969	0.398714	0.0570366	-4.89347	4.79545e-07
ENSMUSG00000027858	Tspan2	0.0323994	-4.8025	9.06167e-25	1.79483	1.30815	1.97649e-06	0.0288217	-4.93037	1.06964e-19	0.0251985	-5.12914	9.87855e-21	2.05526	1.57242	9.78073e-10	0.0292063	-4.86585	6.003e-11	0.0188052	-5.47674	2.16515e-11	0.222556	-1.92723	0.0152573	0.0710616	-3.57613	1.2794e-05	0.166857	-2.35395	0.000296537	0.159581	-2.39204	0.0706965	1.38697	0.79341	0.251253	0.171872	-2.29506	0.0132955	5.37357	3.27266	3.38161e-14	0.294215	-1.49762	1	0.0672431	-3.6418	9.97171e-05
ENSMUSG00000076439	Mog	0.0230932	-4.72891	3.97441e-24	1.41571	1.5856	2.46268e-09	0.0216163	-4.78245	1.01642e-18	0.0179042	-5.05819	3.38934e-20	1.98386	2.29198	4.15446e-15	0.0140486	-5.3443	6.76729e-12	0.0157439	-5.16769	1.69284e-10	0.13859	-2.05125	0.00932741	0.0450521	-3.66976	8.50029e-06	0.0988922	-2.54924	9.78414e-05	0.039718	-3.82471	0.00103852	0.879314	0.687628	0.393076	0.0910226	-2.65143	0.00331454	2.65297	2.60412	3.38161e-14	0.0804409	-2.80013	0.328169	0.0150096	-5.20497	1.77608e-07
ENSMUSG00000062591	Tubb4a	0.0437736	-4.66836	3.97441e-24	3.06238	1.93089	4.9989e-14	0.0330055	-5.03504	2.06243e-20	0.0389029	-4.80469	1.77265e-19	3.3584	2.14461	4.15446e-15	0.0421457	-4.6404	1.71993e-10	0.0279891	-5.21205	8.27386e-11	0.442855	-1.22562	0.110222	0.16581	-2.65363	0.00108186	0.300113	-1.80113	0.00547956	0.343987	-1.58099	0.359948	1.84617	0.916494	0.127864	0.183651	-2.49944	0.00579346	2.34084	1.32204	0.000204493	0.155372	-2.71688	0.366024	0.0450289	-4.51403	2.57132e-06
ENSMUSG00000026109	Tmeff2	0.0151657	-4.77508	3.99619e-24	0.844387	1.34102	1.0391e-06	0.0130163	-4.94949	2.8351e-19	0.0132624	-4.92958	1.77265e-19	1.03334	1.73614	7.19918e-12	0.00924249	-5.37421	8.22551e-12	0.00743461	-5.65257	1.86285e-11	0.0911892	-2.09803	0.00780397	0.0450521	-3.11271	0.000145505	0.195493	-0.992406	0.171537	0.121991	-1.65946	0.32289	0.483036	0.35941	0.927308	0.0594324	-2.70711	0.00267521	2.14535	2.95397	3.38161e-14	0.06281	-2.59604	0.442148	0.0114073	-5.02824	4.66499e-07
ENSMUSG00000026888	Grb14	0.0249889	-4.72574	4.16574e-24	1.4978	1.54833	7.18067e-09	0.0188271	-5.09011	3.12047e-20	0.0154728	-5.37653	1.93061e-21	1.60268	1.6929	2.94632e-11	0.0144183	-5.41771	5.68825e-12	0.0188052	-5.0274	4.02871e-10	0.161161	-1.94306	0.0148629	0.0483033	-3.6801	8.50029e-06	0.121802	-2.35796	0.000308674	0.0964581	-2.66644	0.035969	0.855475	0.528096	0.656195	0.166518	-1.88868	0.0572729	3.85809	3.2272	3.38161e-14	0.0848486	-2.83411	0.316666	0.0852547	-2.85085	0.00215904
ENSMUSG00000037166	Ppp1r14a	0.0280909	-4.6783	5.07695e-24	2.06014	2.00818	1.49318e-14	0.020919	-5.06028	2.87112e-20	0.0148096	-5.55963	1.69509e-22	2.56042	2.50886	4.15446e-15	0.0207032	-5.02674	2.89402e-11	0.0205545	-5.02234	3.34165e-10	0.18283	-1.8814	0.0181951	0.0933555	-2.85342	0.000452698	0.104238	-2.70504	3.60864e-05	0.0503568	-3.71782	0.0014127	1.12826	0.826425	0.210277	0.217383	-1.6232	0.127786	1.39352	1.18366	0.00126545	1.09862	0.756429	1	0.119477	-2.48573	0.00747446
ENSMUSG00000021423	Ly86	0.00982321	-4.86575	7.50562e-24	0.00916089	-4.96121	3.80326e-23	1.73419	3.51002	8.43851e-15	0.00375767	-6.16516	8.07665e-23	0.00352791	-6.3083	6.42573e-33	0.00480609	-5.74023	5.34205e-12	2.26231	3.60285	1.55371e-14	0.0681662	-1.987	0.0138921	0.0664171	-2.02318	0.0157601	0.0484915	-2.48861	0.000184986	0.053903	-2.30377	0.0967447	0.0125058	-4.41778	1.337e-07	0.0637158	-2.07632	0.0330885	0.0156509	-4.13023	3.64267e-11	0.0528926	-2.31109	0.635718	0.0120077	-4.42978	7.98141e-06
ENSMUSG00000022425	Enpp2	0.0523905	-4.72066	2.63705e-23	1.37678	0.144097	0.833393	0.0339353	-5.30621	1.11527e-20	0.0428817	-4.97583	2.53701e-19	1.41385	0.187883	0.693726	0.0439942	-4.88983	1.37824e-10	0.0319251	-5.33549	1.58254e-10	0.19231	-2.75262	0.000651633	0.072455	-4.15867	1.30163e-06	0.112256	-3.54016	3.22943e-07	0.311361	-2.03794	0.187048	1.00672	-0.33424	1	0.156345	-3.04389	0.000982879	1.44874	0.216406	0.811364	0.105785	-3.57861	0.12317	0.120077	-3.41928	0.000403313
ENSMUSG00000032854	Ugt8a	0.015855	-4.63133	3.21457e-23	0.786779	1.31309	1.93744e-06	0.0132487	-4.84439	1.07673e-18	0.0114941	-5.05297	6.89327e-20	0.941616	1.66259	7.72267e-11	0.00998188	-5.18732	2.22622e-11	0.0043733	-6.28372	8.11117e-13	0.0925435	-1.99619	0.0119449	0.0408721	-3.17218	0.000111767	0.0763646	-2.28348	0.000470151	0.217031	-0.742694	0.905563	0.715566	1.05258	0.0552899	0.0771015	-2.25222	0.01612	1.84267	2.75457	3.38161e-14	0.0561984	-2.67402	0.401305	0.00840539	-5.36379	1.29066e-07
ENSMUSG00000061451	Tmem151a	0.0149933	-4.63119	3.21457e-23	0.920845	1.71045	7.38538e-11	0.0134811	-4.73957	3.46016e-18	0.0141465	-4.67761	2.47354e-18	1.19059	2.25861	4.15446e-15	0.00998188	-5.10735	3.23025e-11	0.00743461	-5.49282	4.92819e-11	0.149424	-1.2181	0.180885	0.036692	-3.24641	7.8347e-05	0.232912	-0.569717	0.558305	0.0404273	-3.08328	0.0108999	0.525244	0.657393	0.444873	0.0567553	-2.61291	0.00397951	1.13336	1.94476	2.90511e-09	0.0672177	-2.3395	0.584447	0.0132085	-4.66663	2.06381e-06
ENSMUSG00000048163	Selplg	0.0189571	-4.59797	7.45187e-23	0.0181456	-4.65728	4.79676e-22	2.5749	3.32915	8.43851e-15	0.0145886	-4.93654	2.57868e-19	0.0102477	-5.48172	2.18699e-29	0.0122001	-5.12917	3.25721e-11	3.78247	3.71	1.55371e-14	0.102475	-2.07254	0.00946482	0.11054	-1.96139	0.0188243	0.0740737	-2.55149	0.000116804	0.0780176	-2.44651	0.0668209	0.0300921	-3.84504	1.44054e-06	0.120471	-1.83075	0.0725585	0.0301206	-3.86736	1.89786e-10	0.113499	-1.8936	0.911804	0.0270173	-3.96754	3.73891e-05
ENSMUSG00000036896	C1qc	0.0582499	-4.44711	1.43752e-22	0.0620121	-4.35338	5.99992e-21	7.41044	3.44502	8.43851e-15	0.0400081	-4.95544	5.74971e-20	0.0354471	-5.1677	1.44892e-28	0.0414063	-4.85662	6.48203e-11	9.84823	3.59044	1.55371e-14	0.23971	-2.31268	0.003248	0.248019	-2.26196	0.00570655	0.192821	-2.63702	5.93484e-05	0.204264	-2.5269	0.0513511	0.0617474	-4.27926	1.337e-07	0.26932	-2.13665	0.0244287	0.0753014	-4.01499	3.06584e-11	0.257852	-2.17913	0.706606	0.0666427	-4.14461	1.41771e-05
ENSMUSG00000052336	Cx3cr1	0.0215421	-4.51229	2.06393e-22	0.0209643	-4.54794	1.58958e-21	2.58233	3.16793	8.43851e-15	0.0141465	-5.07819	5.80276e-20	0.0164636	-4.9024	4.47593e-26	0.0122001	-5.22687	2.04004e-11	3.65258	3.49162	1.55371e-14	0.153035	-1.58848	0.0567423	0.145374	-1.66209	0.0530054	0.0931649	-2.31781	0.000426676	0.129084	-1.81938	0.249528	0.036345	-3.67286	2.70964e-06	0.178833	-1.3555	0.265814	0.0525633	-3.16396	4.7026e-08	0.174105	-1.37619	1	0.0540347	-3.07867	0.00104043
ENSMUSG00000036887	C1qa	0.0660051	-4.41686	2.157e-22	0.0643024	-4.4514	1.58958e-21	8.34994	3.48647	8.43851e-15	0.0377978	-5.18725	6.06017e-21	0.0374631	-5.2382	4.97615e-29	0.0436245	-4.93182	4.15222e-11	10.9503	3.59531	1.55371e-14	0.281693	-2.22933	0.00464667	0.261488	-2.33608	0.00431711	0.201603	-2.72322	3.4732e-05	0.192207	-2.76499	0.0272866	0.0695635	-4.258	1.337e-07	0.291808	-2.17114	0.021753	0.0661471	-4.35203	1.39131e-12	0.262259	-2.30491	0.621967	0.0636408	-4.36054	5.76617e-06
ENSMUSG00000026830	Ermn	0.0242995	-4.39805	5.12847e-22	1.5311	2.09193	1.49318e-14	0.0178974	-4.79522	1.09165e-18	0.0209988	-4.57293	4.78215e-18	1.79873	2.47247	4.15446e-15	0.0199638	-4.59075	3.42255e-10	0.0113706	-5.366	6.62912e-11	0.157098	-1.60982	0.0501863	0.0552702	-3.11919	0.000136532	0.0920194	-2.39504	0.000243127	0.0439735	-3.42308	0.00376392	1.04306	1.2337	0.0125391	0.08781	-2.44539	0.00757397	1.08286	1.32401	0.000209719	0.0716254	-2.70853	0.377151	0.0174112	-4.74164	1.32384e-06
ENSMUSG00000042757	Tmem108	0.00344674	-5.10266	5.12847e-22	0.0572555	-1.04516	0.0123577	0.00581083	-4.32304	4.42262e-14	0.00287351	-5.29685	7.63735e-18	0.0530867	-1.16335	0.00323241	0.000739399	-6.7337	6.76729e-12	0.00174932	-5.74367	1.25495e-09	0.0433375	-1.3986	0.136264	0.082673	-0.454494	0.926141	0.290949	1.47558	0.000263005	0.336185	1.64768	0.00679378	0.0336093	-1.77418	0.0403945	0.011244	-3.30042	0.000715649	0.0773685	-0.564942	0.52009	0.0110193	-3.23892	0.265664	0.00480308	-4.42262	3.52854e-05
ENSMUSG00000036745	Ttll7	0.0294696	-4.35746	6.67221e-22	1.61901	1.87279	4.21421e-13	0.0146433	-5.31796	1.88066e-21	0.0218829	-4.75073	5.61387e-19	1.87214	2.19605	4.15446e-15	0.0203335	-4.80127	1.00521e-10	0.00743461	-6.18769	5.15699e-13	0.254608	-1.14421	0.221311	0.087782	-2.69025	0.000968196	0.187093	-1.60148	0.0144613	0.107806	-2.3757	0.0734439	0.971544	0.864184	0.173068	0.242548	-1.21	0.355334	1.71982	1.83156	3.14175e-08	0.365841	-0.598617	1	0.237752	-1.23599	0.295926
ENSMUSG00000036905	C1qb	0.0651434	-4.33278	8.88459e-22	0.060779	-4.42981	1.9749e-21	7.79535	3.49281	8.43851e-15	0.0428817	-4.90293	9.57885e-20	0.0371271	-5.1483	1.95498e-28	0.038079	-5.02377	2.89402e-11	10.3512	3.62694	1.55371e-14	0.229779	-2.42157	0.00203549	0.256844	-2.25875	0.00585133	0.204275	-2.60082	7.50941e-05	0.168802	-2.84931	0.0214844	0.0601842	-4.36336	1.33128e-07	0.224879	-2.44541	0.00784532	0.0572881	-4.4562	5.63758e-13	0.254546	-2.24505	0.662754	0.0660424	-4.2048	1.12763e-05
ENSMUSG00000056966	Gjc3	0.016372	-4.37087	1.61042e-21	0.802811	1.62507	8.94507e-10	0.0178974	-4.20137	1.53164e-15	0.011273	-4.86652	5.00287e-19	0.853418	1.7597	3.28688e-12	0.0114607	-4.78063	1.73627e-10	0.00830927	-5.20697	2.49126e-10	0.0866749	-1.8756	0.0191478	0.0380853	-3.05895	0.000197089	0.0622372	-2.36426	0.000303365	0.4447	0.531734	0.646041	0.56706	0.920005	0.129197	0.0647867	-2.28818	0.0142065	0.815913	1.5369	8.45632e-06	0.0727274	-2.09323	0.747495	0.0132085	-4.5329	3.7601e-06
ENSMUSG00000004633	Chn2	0.00620413	-4.57847	3.97972e-21	0.257209	1.02952	0.000500785	0.043465	-1.73658	0.000164297	0.00552599	-4.69713	5.32362e-17	0.285425	1.22294	9.37031e-06	0.00406669	-5.02716	2.82555e-10	0.0638502	-1.13636	0.15213	0.0388231	-1.85602	0.0241457	0.0185782	-2.90684	0.000592744	0.0385641	-1.87544	0.00503914	0.142559	0.0505313	1	0.175863	0.366216	0.832735	0.0417633	-1.74196	0.10212	0.269609	1.04713	0.00735851	0.0231405	-2.53234	0.505085	0.0486312	-1.51761	0.164867
ENSMUSG00000097736	9530059O14Rik	0.00189571	-5.20796	3.97972e-21	0.0280112	-1.38407	0.000744093	0.00371893	-4.2333	3.42868e-13	0.000884158	-6.08115	1.22737e-18	0.038807	-0.897899	0.0269619	0.000739399	-6.03094	1.70227e-10	0.00043733	-6.3636	9.01555e-10	0.0541718	-0.355745	1	0.00371564	-4.10119	1.42522e-05	0.110729	0.720127	0.128713	0.0609956	-0.172469	1	0.0230576	-1.6056	0.0759249	0.00535427	-3.59892	0.000302357	0.330736	2.62005	3.38161e-14	0.00550965	-3.41128	0.210105	0.00180116	-4.89071	1.48569e-05
ENSMUSG00000032554	Trf	0.0456693	-4.20627	4.61019e-21	2.26503	1.88069	3.00144e-13	0.78516	0.0314636	1	0.0236512	-5.11932	9.87855e-21	2.80318	2.35437	4.15446e-15	0.0236608	-5.06531	2.07576e-11	1.01154	0.412513	0.526659	0.241967	-1.70403	0.035073	0.109147	-2.85701	0.000432282	0.122565	-2.70011	3.58196e-05	0.0872378	-3.16031	0.00816675	1.34906	0.858564	0.176971	0.153132	-2.36109	0.0101048	0.53272	-0.556129	0.393943	0.12562	-2.62201	0.421258	0.0564362	-3.79204	5.28923e-05
ENSMUSG00000029648	Flt1	0.00878919	-4.69705	4.62614e-21	0.0156792	-3.86627	3.46081e-16	0.00534597	-5.34525	1.56914e-18	0.00618911	-5.14985	3.1996e-18	0.00755981	-4.91535	1.55121e-23	0.00480609	-5.41431	1.11092e-10	0.00699728	-4.88122	1.40289e-08	0.0207659	-3.36317	7.92722e-05	0.010218	-4.35436	1.97661e-06	0.0515461	-2.0717	0.00296038	0.00992951	-4.34332	0.000753199	0.0105518	-4.32903	7.2696e-07	2.55613	4.22661	1.67236e-14	0.0239193	-3.19756	1.84175e-07	0.0584023	-1.84363	0.996666	4.29876	5.49061	9.93302e-15
ENSMUSG00000036634	Mag	0.0342951	-4.18686	9.14178e-21	1.24218	1.30843	2.0125e-06	0.0536921	-3.50096	1.55222e-12	0.0203356	-4.90379	1.24171e-19	1.33725	1.45591	2.47243e-08	0.0192244	-4.92883	5.04478e-11	0.0577275	-3.34548	3.9176e-06	0.134075	-2.12714	0.00680025	0.0510901	-3.51719	1.81519e-05	0.115311	-2.35444	0.000301775	0.0801453	-2.84997	0.0204159	1.04033	0.919056	0.128543	0.105479	-2.46654	0.00689444	3.62894	3.21776	3.38161e-14	0.109091	-2.3923	0.55817	0.0192123	-4.88834	6.64776e-07
ENSMUSG00000040229	Gpr34	0.0110296	-4.39144	9.42145e-21	0.0100417	-4.52155	1.37901e-20	1.31395	3.34177	8.43851e-15	0.0083995	-4.73906	9.76857e-18	0.00688783	-5.06481	9.83987e-26	0.00517579	-5.33239	3.60492e-11	1.98854	3.78656	1.55371e-14	0.0501089	-2.12089	0.00856921	0.0404076	-2.42896	0.00372287	0.0393278	-2.48021	0.000214145	0.0361718	-2.56336	0.0538883	0.00898854	-4.56961	1.33128e-07	0.0540781	-2.00232	0.0444192	0.0153556	-3.84825	4.72903e-10	0.0705235	-1.5927	1	0.00720462	-4.81421	2.48841e-06
ENSMUSG00000054675	Tmem119	0.015855	-4.2572	2.82421e-20	0.0121558	-4.63399	1.68447e-21	1.64656	3.24082	8.43851e-15	0.0101678	-4.85346	1.66785e-18	0.00755981	-5.31758	1.24008e-27	0.00739399	-5.2301	3.60492e-11	2.56232	3.75955	1.55371e-14	0.0632005	-2.17239	0.00672202	0.0715261	-1.99206	0.0177613	0.0446733	-2.68278	6.14753e-05	0.051066	-2.45679	0.068456	0.0218851	-3.70274	3.06952e-06	0.0781723	-1.85713	0.0696162	0.0224428	-3.69197	1.17443e-09	0.0892563	-1.64101	1	0.0192123	-3.85214	6.93794e-05
ENSMUSG00000055148	Klf2	0.0060318	-4.63755	8.80051e-20	0.0118034	-3.6795	1.01063e-14	0.0325407	-2.17949	1.02754e-05	0.00773638	-4.2453	3.38393e-14	0.00520787	-4.84891	4.02862e-22	0.00406669	-5.04649	1.44533e-09	0.0170559	-3.0521	9.60509e-05	0.0148973	-3.24006	0.000192277	0.015327	-3.19752	0.000420214	0.0351277	-2.02979	0.00423475	0.014185	-3.26626	0.0165699	0.00859774	-4.02231	3.80793e-06	1.67107	4.18966	1.67236e-14	0.0162415	-3.15773	3.90323e-07	0.0958679	-0.540416	1	2.61228	5.21334	9.93302e-15
ENSMUSG00000036169	Sostdc1	0.0013787	-5.85142	8.80051e-20	0.00281873	-4.89648	2.315e-16	0.00185947	-5.38099	5.00292e-14	0.00132624	-5.82233	1.93185e-15	0.00268793	-4.97229	3.32074e-18	0.0014788	-5.52048	2.44691e-08	0	-7.59093	2.76324e-09	0.00722291	-3.45124	0.000707992	0.00185782	-5.17776	7.43135e-06	0.010691	-2.9287	0.00045437	0.00354625	-4.28581	0.00862001	0.00195403	-5.17345	1.96576e-06	0.00107085	-5.70324	8.92934e-06	0.0014765	-5.59829	8.01688e-11	0	-6.22496	0.0249323	0.00480308	-3.94646	0.00144914
ENSMUSG00000032517	Mobp	0.205943	-3.81443	2.1674e-19	6.54087	1.54649	6.02324e-09	0.178509	-3.98502	4.63452e-15	0.140139	-4.34065	2.22407e-17	8.13738	1.9934	4.15446e-15	0.107952	-4.67173	1.20086e-10	0.11633	-4.55337	3.29236e-09	0.643742	-2.07727	0.00347761	0.269384	-3.33876	3.92788e-05	0.422296	-2.69801	9.27812e-06	0.246819	-3.44755	0.00315557	3.84202	0.56923	0.577795	0.479743	-2.49726	0.00578761	14.5107	2.90293	3.38161e-14	0.428651	-2.63965	0.412147	0.0924593	-4.86675	4.85485e-07
ENSMUSG00000058715	Fcer1g	0.0336057	-4.00941	2.68627e-19	0.0338248	-3.99676	1.26023e-18	3.28149	3.53893	8.43851e-15	0.0221039	-4.57825	6.36464e-18	0.0209995	-4.69098	5.98081e-25	0.0207032	-4.61783	3.59396e-10	3.66089	3.3022	1.55371e-14	0.111955	-2.18126	0.00586767	0.138408	-1.87229	0.0250888	0.0996559	-2.35872	0.000329337	0.0907841	-2.46468	0.062393	0.0273564	-4.2166	2.11977e-07	0.140817	-1.84153	0.0686882	0.0351407	-3.88193	1.34085e-10	0.136639	-1.86303	0.925447	0.0558358	-3.1695	0.000719595
ENSMUSG00000059498	Fcgr3	0.0108572	-4.16751	2.98423e-19	0.0116273	-4.06596	3.67954e-18	1.13149	3.39443	8.43851e-15	0.00530495	-5.13657	4.7135e-19	0.00722382	-4.75148	6.65021e-24	0.00776369	-4.53353	1.89294e-09	1.45937	3.48724	1.55371e-14	0.0379203	-2.27503	0.00471565	0.035763	-2.35741	0.00485939	0.036655	-2.33442	0.000475619	0.036881	-2.28959	0.103692	0.012115	-3.90793	1.66344e-06	0.0460467	-1.9866	0.0465365	0.0109261	-4.08405	9.24873e-11	0.0573003	-1.6423	1	0.0132085	-3.74441	0.00012458
ENSMUSG00000022044	Stmn4	0.0425672	-3.94184	3.51442e-19	1.93682	2.07492	1.49318e-14	0.040211	-3.98561	8.18733e-15	0.0269668	-4.56627	3.75188e-18	2.35144	2.53004	4.15446e-15	0.0306851	-4.33016	1.40443e-09	0.0218665	-4.79871	1.26135e-09	0.305619	-0.993267	0.333752	0.329763	-0.880819	0.441902	0.296295	-1.04413	0.142467	0.218449	-1.47067	0.424299	0.986786	0.764697	0.285802	0.110298	-2.46928	0.00676578	0.987777	0.780941	0.0620914	0.0727274	-3.03843	0.235105	0.0168108	-5.14183	2.15204e-07
ENSMUSG00000023992	Trem2	0.0255059	-4.02493	3.56033e-19	0.0218452	-4.24477	9.17344e-20	2.41707	3.42599	8.43851e-15	0.0192304	-4.39625	7.9334e-17	0.0164636	-4.65864	1.84409e-24	0.0129395	-4.90116	1.15193e-10	3.45534	3.73237	1.55371e-14	0.082612	-2.23804	0.0049107	0.0668815	-2.5416	0.00212204	0.0645281	-2.6046	8.74128e-05	0.0574493	-2.7393	0.0318471	0.022276	-4.12802	4.91352e-07	0.0904871	-2.09848	0.0299315	0.0233287	-4.08753	3.50724e-11	0.0837467	-2.18309	0.709947	0.0246158	-3.95353	4.09351e-05
ENSMUSG00000024395	Lims2	0.00689348	-4.37293	3.84421e-19	0.100946	-0.431399	0.429199	0.00860003	-4.01266	2.94331e-13	0.00641015	-4.43332	2.76244e-15	0.112557	-0.263149	0.699186	0.00406669	-4.97061	9.65193e-10	0.00349864	-5.13354	6.15529e-09	0.0176058	-2.92845	0.000477474	0.00836019	-3.96367	1.09027e-05	0.0190912	-2.82748	5.7793e-05	0.906422	2.98343	1.35173e-11	0.0613566	-1.14171	0.314228	0.244155	0.917248	0.170423	0.137019	0.0478673	1	0.207163	0.657346	1	0.341019	1.42493	0.00572133
ENSMUSG00000003934	Efnb3	0.0218868	-3.97856	4.24678e-19	0.883497	1.77617	1.03276e-11	0.0165028	-4.34242	3.07183e-16	0.0161359	-4.38093	6.65738e-17	1.00193	2.0503	4.15446e-15	0.0140486	-4.51976	6.77825e-10	0.00524796	-5.85403	8.7271e-12	0.117824	-1.45466	0.0859558	0.0784929	-2.04315	0.0131223	0.250858	-0.347156	0.863895	0.0666696	-2.25974	0.0979933	0.57683	0.919581	0.129096	0.0712118	-2.1771	0.0210643	1.09409	2.01592	5.25863e-10	0.0595042	-2.40397	0.550325	0.0222142	-3.83246	5.52581e-05
ENSMUSG00000005125	Ndrg1	0.0230932	-3.95084	6.07848e-19	0.962598	1.87784	4.04711e-13	0.0167352	-4.37192	2.06927e-16	0.0132624	-4.71007	1.88285e-18	1.13347	2.24094	4.15446e-15	0.0118304	-4.81059	1.37824e-10	0.0104959	-4.95906	8.60285e-10	0.153938	-1.11429	0.243336	0.0413365	-3.01625	0.000233788	0.0786556	-2.10011	0.00125478	0.042555	-2.95086	0.0159029	0.694853	1.15856	0.0239508	0.429948	0.408086	0.723397	0.436158	0.442479	0.408012	0.221488	-0.565791	1	0.625001	0.970361	0.123534
ENSMUSG00000051504	Siglech	0.00809984	-4.18977	6.09079e-19	0.00581364	-4.65465	1.52111e-20	0.826533	3.28787	8.43851e-15	0.00508391	-4.8017	2.58847e-17	0.00352791	-5.36058	4.3895e-26	0.00517579	-4.69347	1.45194e-09	1.20266	3.65416	1.55371e-14	0.0424346	-1.71637	0.0404329	0.0264739	-2.39217	0.00459898	0.0252003	-2.47655	0.000252179	0.0212775	-2.67204	0.0436384	0.00468967	-4.81657	1.33128e-07	0.0417633	-1.73063	0.106789	0.0103355	-3.76792	1.54366e-09	0.0573003	-1.2472	1	0.00960616	-3.7877	0.000126755
ENSMUSG00000073680	Tmem88b	0.0284356	-3.90382	9.14271e-19	1.16643	1.91315	1.24297e-13	0.0176649	-4.5471	2.36394e-17	0.0265247	-3.97051	4.51855e-15	1.29189	2.14682	4.15446e-15	0.0218123	-4.19836	3.78769e-09	0.0135572	-4.85431	1.26135e-09	0.126401	-1.65706	0.0423788	0.0408721	-3.28502	6.31857e-05	0.0775101	-2.37532	0.000274397	0.0872378	-2.17579	0.118221	0.869935	1.23839	0.0121256	0.0829912	-2.25917	0.0154212	1.18681	1.79178	7.45304e-08	0.093664	-2.05876	0.768861	0.0192123	-4.33765	7.24856e-06
ENSMUSG00000019970	Sgk1	0.0330887	-3.92029	9.14271e-19	1.5422	2.15375	1.49318e-14	0.287055	-0.715289	0.106195	0.0289562	-4.07928	1.5726e-15	1.01772	1.35594	3.30441e-07	0.0177456	-4.72543	2.00009e-10	0.352488	-0.391112	0.88304	0.183281	-1.35234	0.12286	0.0678105	-2.79264	0.000682026	0.10691	-2.14493	0.0010392	0.246819	-0.90603	0.800402	1.0118	1.22083	0.0145885	0.192754	-1.27318	0.319746	0.292642	-0.677208	0.263461	0.100276	-2.19571	0.693132	0.225144	-1.0436	0.445404
ENSMUSG00000052229	Gpr17	0.00534245	-4.58321	1.05778e-18	0.00387576	-5.02638	7.30001e-20	0.0083676	-3.90232	7.43561e-12	0.00442079	-4.80083	1.98048e-15	0.0078958	-4.03581	3.04763e-17	0.00369699	-4.94784	5.13102e-09	0.00349864	-4.98509	4.92869e-08	0.00677148	-4.1061	8.6199e-06	0.0125403	-3.25381	0.000491016	0.0168002	-2.85998	0.000116974	1.43481	4.01486	4.10624e-14	0.0144598	-3.07027	0.000291681	0.0123148	-3.26493	0.00141963	0.357608	1.7553	1.44962e-06	0.0132232	-3.0878	0.391603	0.00120077	-6.09904	7.74722e-07
ENSMUSG00000022090	Pdlim2	0.0246442	-3.90386	1.21167e-18	0.894067	1.67077	2.46781e-10	0.0448596	-2.99989	4.7651e-10	0.0148096	-4.59945	6.20322e-18	1.12776	2.1603	4.15446e-15	0.0218123	-3.99272	1.44937e-08	0.0428583	-3.01485	2.65145e-05	0.0984121	-1.81338	0.0244036	0.0399431	-3.11204	0.000151753	0.0511643	-2.76883	2.75883e-05	0.0319163	-3.40569	0.00420089	0.496324	0.583901	0.566016	0.0856683	-2.00676	0.0382538	1.47059	2.43858	3.38161e-14	0.111295	-1.60559	1	0.0588377	-2.54265	0.00645544
ENSMUSG00000038642	Ctss	0.0399822	-3.88443	1.72636e-18	0.0281873	-4.38583	9.35826e-21	3.41886	3.41643	8.43851e-15	0.0218829	-4.7184	1.66785e-18	0.0199915	-4.88748	4.34381e-26	0.0255093	-4.44643	1.03202e-09	4.87798	3.72011	1.55371e-14	0.101572	-2.44845	0.00194709	0.108218	-2.35537	0.00428646	0.086292	-2.69355	4.84831e-05	0.0886563	-2.62462	0.042344	0.0328277	-4.08196	5.11369e-07	0.116723	-2.23954	0.0179524	0.0369125	-3.9371	9.36979e-11	0.150964	-1.84556	0.933576	0.0378243	-3.85113	5.52998e-05
ENSMUSG00000030638	Sh3gl3	0.0156827	-3.94051	1.77468e-18	0.360446	0.798776	0.0100006	0.0097622	-4.57265	7.01799e-17	0.00994678	-4.55322	2.85603e-17	0.452245	1.20289	1.11767e-05	0.00554549	-5.29215	2.89402e-11	0.00699728	-4.95193	1.65969e-09	0.125498	-0.839299	0.481487	0.0613081	-1.88151	0.0244657	0.106147	-1.09081	0.125347	0.110643	-1.01095	0.729755	0.23292	0.0769786	1	0.0310548	-2.85008	0.0016751	1.7151	3.68574	3.38161e-14	0.0297521	-2.86487	0.30959	0.00900578	-4.5673	4.4242e-06
ENSMUSG00000021876	Rnase4	0.00896153	-4.07546	2.09276e-18	0.0137413	-3.4601	1.01063e-14	0.810728	3.18946	8.43851e-15	0.00530495	-4.77205	2.88796e-17	0.00671983	-4.48863	6.2244e-22	0.00665459	-4.38114	6.21876e-09	1.0942	3.4133	1.55371e-14	0.0383717	-1.89117	0.0217107	0.0325119	-2.12772	0.012008	0.030164	-2.24805	0.000811522	0.0269515	-2.36891	0.088688	0.0109426	-3.68568	5.15394e-06	0.0594324	-1.251	0.346457	0.00915429	-3.96799	3.46329e-10	0.0363637	-1.92042	0.905019	0.0522335	-1.43299	0.204701
ENSMUSG00000024621	Csf1r	0.0292973	-3.87684	2.12154e-18	0.0295967	-3.85888	8.98116e-18	2.37547	3.28933	8.43851e-15	0.0159148	-4.71856	1.95129e-18	0.0159596	-4.75503	3.76824e-25	0.0158971	-4.66285	3.39291e-10	2.82865	3.24222	1.55371e-14	0.115115	-1.80922	0.0255366	0.118436	-1.76668	0.0369594	0.0836193	-2.28157	0.00051229	0.0879471	-2.18024	0.122054	0.0316553	-3.67872	2.63519e-06	0.135463	-1.56604	0.156016	0.0439996	-3.22817	2.84703e-08	0.203857	-0.955879	1	0.0444285	-3.16673	0.000743927
ENSMUSG00000022587	Ly6e	0.0244719	-3.8819	2.22073e-18	0.0241354	-3.89855	5.82083e-18	1.32441	2.37692	8.43851e-15	0.0176832	-4.31415	1.69967e-16	0.00974375	-5.20595	1.26827e-27	0.014788	-4.51148	8.52945e-10	1.61506	2.52521	1.21507e-12	0.210367	-0.670541	0.665076	0.171848	-0.96705	0.370266	0.189766	-0.827043	0.290312	0.114899	-1.54014	0.394227	0.0257932	-3.71736	2.29149e-06	1.40924	2.24827	5.95299e-08	0.0283488	-3.60621	1.55896e-09	0.0760331	-2.11902	0.741786	1.8768	2.70788	9.8493e-12
ENSMUSG00000058589	Anks1b	0.0211975	-3.85677	2.73297e-18	0.53644	1.06932	0.000203184	0.0151082	-4.30105	5.833e-16	0.0145886	-4.35746	9.97867e-17	0.587817	1.24133	4.33479e-06	0.00850309	-5.05436	5.04478e-11	0.00612262	-5.48055	7.28529e-11	0.102926	-1.48252	0.0782997	0.0483033	-2.5755	0.00167173	0.489497	0.84515	0.0726068	0.395762	0.504648	0.674183	0.372438	0.423019	0.834987	0.0487238	-2.55521	0.00510914	1.47414	2.80139	3.38161e-14	0.0539946	-2.37464	0.569541	0.0114073	-4.59288	3.11909e-06
ENSMUSG00000037754	Ppp1r16b	0.0368801	-3.81512	2.89435e-18	1.3093	1.75117	2.16199e-11	0.0234758	-4.42614	7.83603e-17	0.0316086	-4.00472	2.7674e-15	1.369	1.85744	1.08019e-13	0.0269881	-4.18085	3.97406e-09	0.0135572	-5.13976	2.35069e-10	0.121435	-2.00343	0.0115441	0.0831375	-2.55039	0.00180602	0.251621	-0.945583	0.200525	0.246819	-0.958	0.760945	0.732371	0.659454	0.440283	0.205069	-1.23489	0.339564	1.49451	1.84911	2.37336e-08	0.0661158	-2.84159	0.310786	0.176513	-1.44974	0.182534
ENSMUSG00000030237	Slco1a4	0.00999555	-4.23007	2.89435e-18	0.0162077	-3.5338	2.5218e-14	0.0062757	-4.83919	3.38205e-16	0.00442079	-5.33338	1.76901e-18	0.00453589	-5.35038	4.20907e-25	0.00443639	-5.23849	3.42255e-10	0.00568529	-4.87879	2.03897e-08	0.0171544	-3.34977	9.6619e-05	0.015327	-3.50585	9.92475e-05	0.0294004	-2.5959	0.000250592	0.0148943	-3.50692	0.00811001	0.00820693	-4.39456	7.2696e-07	2.23541	4.37157	1.67236e-14	0.0129932	-3.78381	4.46158e-09	0.0429753	-1.99466	0.931052	3.10279	5.09493	9.93302e-15
ENSMUSG00000024397	Aif1	0.0130976	-3.95875	3.2304e-18	0.0119796	-4.08298	2.66167e-18	1.19355	3.42646	8.43851e-15	0.00663118	-4.88494	3.09912e-18	0.00638384	-4.98572	3.44738e-25	0.00998188	-4.2443	7.92155e-09	1.51885	3.48475	1.55371e-14	0.0546233	-1.80875	0.0276002	0.0464455	-2.04142	0.0153138	0.0336004	-2.51949	0.000168164	0.0390088	-2.2694	0.10748	0.00859774	-4.44503	1.56118e-07	0.051401	-1.88816	0.0637431	0.0135838	-3.83579	5.46486e-10	0.0451791	-2.03893	0.803147	0.0102065	-4.15815	2.70208e-05
ENSMUSG00000038370	Pcp4l1	0.00861685	-4.1342	4.29478e-18	0.0139175	-3.44469	3.60356e-14	0.00464867	-4.94898	7.65162e-17	0.00397871	-5.17189	3.98843e-18	0.00285593	-5.68307	1.03095e-26	0.0029576	-5.46373	1.12203e-10	0.00131199	-6.38185	4.97953e-11	0.0316002	-2.17317	0.00935613	0.0116114	-3.5876	5.17381e-05	0.0271094	-2.40433	0.000502369	0.00709251	-4.20254	0.000975041	0.00312645	-5.38003	6.05658e-08	0.953595	3.05774	1.67236e-14	0.00708719	-4.32822	6.83304e-11	1.77631	3.94205	3.08657e-14	1.34186	3.65597	9.93302e-15
ENSMUSG00000028581	Laptm5	0.0191294	-3.87293	4.29478e-18	0.0160315	-4.12353	6.88472e-19	1.52523	3.2464	8.43851e-15	0.0095047	-4.83492	1.72747e-18	0.00991175	-4.81898	5.98081e-25	0.0122001	-4.41995	1.92653e-09	1.99248	3.39373	1.55371e-14	0.0708748	-1.89193	0.019495	0.0770996	-1.76862	0.0378911	0.0442915	-2.58067	0.000105137	0.0758898	-1.77432	0.272712	0.0207127	-3.66697	3.3724e-06	0.110833	-1.23598	0.347609	0.0239193	-3.48655	5.07744e-09	0.100276	-1.35984	1	0.0558358	-2.22241	0.0206309
ENSMUSG00000029622	Arpc1b	0.0344674	-3.77463	5.09852e-18	0.261966	-0.778201	0.0438093	0.933452	1.24572	6.92349e-05	0.0269668	-4.09523	1.04735e-15	0.271313	-0.727462	0.0496551	0.022182	-4.32258	1.75534e-09	0.963438	1.22868	0.00534796	0.0695205	-2.67181	0.000620935	0.0952133	-2.21606	0.00674792	0.0775101	-2.5243	0.000116343	0.0844008	-2.37182	0.0755122	0.176644	-1.32444	0.144996	0.578261	0.437072	0.80753	2.27824	2.81925	3.38161e-14	0.244628	-0.824814	1	0.736072	0.798309	0.255923
ENSMUSG00000030579	Tyrobp	0.100989	-3.74347	5.6741e-18	0.0817433	-4.04691	3.82079e-19	8.52868	3.65329	8.43851e-15	0.0552599	-4.5834	2.51646e-18	0.039983	-5.08731	4.48075e-28	0.0547155	-4.54988	3.42255e-10	8.98407	3.26986	1.55371e-14	0.275825	-2.20252	0.0051473	0.26892	-2.23807	0.00623657	0.224894	-2.50727	0.000129485	0.219158	-2.51847	0.0523819	0.0910578	-3.81334	1.22432e-06	0.292879	-2.1085	0.0267562	0.09361	-3.79404	1.94424e-10	0.299725	-2.05527	0.778434	0.103867	-3.60077	0.000123905
ENSMUSG00000058488	Kl	0.00568712	-4.99459	6.10275e-18	0.00458044	-5.29309	1.84898e-18	0.00255677	-6.02975	1.85141e-16	0.00419975	-5.36984	3.92807e-15	0.00184795	-6.54094	8.18403e-25	0.0025879	-5.9056	2.6552e-09	0.00349864	-5.48288	1.19029e-07	0.00812577	-4.35594	3.17046e-05	0.00232228	-5.97819	3.50004e-07	0.0141275	-3.60478	2.52273e-05	0.002837	-5.61275	0.000594061	0.00234484	-6.01468	1.337e-07	0.00749598	-4.44293	0.000184234	0.0026577	-5.92452	3.78928e-12	0.00661158	-4.47975	0.180434	0.0204131	-3.04766	0.0128768
ENSMUSG00000035783	Acta2	0.0108572	-4.35673	6.20875e-18	0.0190265	-3.54824	1.3231e-13	0.00650813	-5.03238	4.64504e-16	0.00795742	-4.75817	1.48044e-15	0.00419989	-5.70146	1.6914e-25	0.00369699	-5.72334	1.52111e-10	0.00481063	-5.34505	9.10118e-09	0.00541718	-5.18192	7.30122e-08	0.0106825	-4.25358	1.01288e-05	0.0473461	-2.15504	0.0033881	0.00638326	-4.88962	0.000430103	0.00586209	-5.09849	1.337e-07	0.227556	0.155668	1	0.00797309	-4.71459	3.61124e-11	6.72948	5.98375	3.08657e-14	0.292388	0.529208	0.489506
ENSMUSG00000027848	Olfml3	0.0105126	-3.95666	7.7822e-18	0.00739918	-4.45255	1.05194e-19	0.842338	3.10051	8.43851e-15	0.00663118	-4.56932	1.51369e-16	0.00268793	-5.87127	1.42168e-28	0.00443639	-5.03806	2.64139e-10	1.37015	3.7302	1.55371e-14	0.036566	-2.06984	0.0112294	0.0376209	-2.02729	0.0171717	0.0294004	-2.39413	0.0003834	0.0404273	-1.90205	0.22775	0.00937935	-4.00904	1.44054e-06	0.0396216	-1.94507	0.0561451	0.0162415	-3.26548	4.99867e-08	0.0451791	-1.72297	1	0.0198127	-2.92286	0.00238929
ENSMUSG00000038583	Pln	0.00396375	-4.6407	8.9337e-18	0.00810386	-3.63014	3.64876e-13	0.00302163	-4.95042	1.69912e-14	0.00331559	-4.83545	1.2775e-14	0.00201595	-5.56878	1.43197e-22	0.000369699	-7.05115	4.99801e-11	0.00218665	-5.21252	7.60205e-08	0.000902864	-6.16575	1.79512e-08	0.00882465	-3.38192	0.000557975	0.0202366	-2.23432	0.00319444	0.00212775	-5.0793	0.000605287	0.00351726	-4.64349	1.84094e-06	0.0685346	-0.452497	1	0.00561069	-4.06578	9.8317e-09	3.41929	6.30734	3.08657e-14	0.0792508	-0.237345	1
ENSMUSG00000036353	P2ry12	0.0246442	-3.79571	1.11534e-17	0.0153269	-4.47542	8.49602e-21	1.77765	3.13604	8.43851e-15	0.0236512	-3.82124	3.81736e-14	0.0102477	-5.05844	1.84378e-26	0.0199638	-4.01094	1.90424e-08	2.96772	3.82063	1.55371e-14	0.0938978	-1.77301	0.0305568	0.0678105	-2.24289	0.00689833	0.0591826	-2.45053	0.000223198	0.0709251	-2.15925	0.132464	0.0199311	-4.00839	7.85749e-07	0.091558	-1.80232	0.0810557	0.0209663	-3.96222	1.17144e-10	0.0980717	-1.67916	1	0.0138089	-4.48484	6.03078e-06
ENSMUSG00000005268	Prlr	0.00241272	-5.19002	1.15082e-17	0.0029949	-4.89109	3.42053e-16	0.00185947	-5.45822	4.3069e-14	0.00176832	-5.5364	1.18425e-14	0.00134397	-5.9694	2.60051e-21	0.0018485	-5.33434	5.39932e-08	0	-7.66804	2.74211e-09	0.000902864	-6.03499	3.28235e-07	0.00185782	-5.25492	7.10813e-06	0.00725464	-3.5448	4.32006e-05	0	-6.94935	0.000125753	0.00390806	-4.37477	2.03992e-05	0	-7.3659	4.12318e-07	0.0011812	-5.93879	2.60834e-11	0.015427	-2.39127	0.950613	0.00780501	-3.38486	0.00602835
ENSMUSG00000032085	Tagln	0.00706582	-4.36858	1.90254e-17	0.0126843	-3.53055	3.13359e-13	0.0013946	-6.48925	9.28442e-20	0.00353663	-5.28558	8.7734e-17	0.00167996	-6.34766	1.08688e-26	0.0018485	-6.00214	1.52111e-10	0.00131199	-6.33481	7.30207e-10	0.000451432	-7.28763	1.87487e-10	0.00603792	-4.43562	7.24959e-06	0.0286367	-2.27819	0.0021765	0.00212775	-5.61611	0.000115844	0.00273564	-5.50305	1.33128e-07	0.137605	0.0237603	1	0.00531539	-4.67804	1.03321e-10	4.84078	6.23108	3.08657e-14	0.204731	0.615705	0.402178
ENSMUSG00000030685	Kctd13	0.0323994	-3.6937	1.90993e-17	1.35722	2.25828	1.49318e-14	0.0450921	-3.1778	6.6673e-11	0.0302824	-3.75835	3.68891e-14	1.4577	2.447	4.15446e-15	0.0306851	-3.69006	9.04245e-08	0.0349864	-3.49006	2.00479e-06	0.182378	-1.10033	0.25443	0.140265	-1.4828	0.0897509	0.230239	-0.762613	0.345216	0.0907841	-2.097	0.141659	0.688601	0.893462	0.148179	0.0792432	-2.30436	0.0133122	0.362923	-0.0860268	1	0.0705235	-2.44256	0.524164	0.034222	-3.50116	0.000193952
ENSMUSG00000022949	Clic6	0.00241272	-5.08687	2.43555e-17	0.00193788	-5.37464	1.05401e-17	0.00162703	-5.52542	2.88906e-14	0.00176832	-5.43338	1.37391e-14	0.00151196	-5.71408	1.48623e-20	0.0011091	-5.81694	1.20626e-08	0.00218665	-4.97873	1.19576e-06	0.0013543	-5.51676	1.29959e-06	0.00371564	-4.30279	0.00010349	0.00190912	-5.18271	5.49527e-08	0.002837	-4.52337	0.00571877	0.000390806	-6.73383	1.33128e-07	0.00160628	-5.26214	2.82665e-05	0.0011812	-5.83585	3.73606e-11	0.00110193	-5.19891	0.079268	0.0042027	-4.09089	0.00107586
ENSMUSG00000020154	Ptprb	0.00379141	-4.30875	3.48066e-17	0.00528513	-3.84037	8.4843e-15	0.0027892	-4.66478	2.87827e-14	0.00176832	-5.27482	1.99778e-16	0.00167996	-5.41764	8.78365e-23	0.0011091	-5.65855	7.54851e-10	0.00218665	-4.82027	1.16917e-07	0.00541718	-3.65492	5.14451e-05	0.00325119	-4.31449	9.17814e-06	0.017182	-2.07224	0.00382441	0.005674	-3.51561	0.0103535	0.00117242	-5.57484	1.33128e-07	0.806353	4.06952	1.67236e-14	0.020671	-1.82742	0.00211297	0.0220386	-1.64192	1	1.48595	5.56249	9.93302e-15
ENSMUSG00000069601	Ank3	0.0294696	-3.64632	3.88676e-17	0.56727	0.849939	0.00495058	0.0188271	-4.25096	7.30663e-16	0.011052	-5.01646	9.56277e-20	0.612513	0.989301	0.000454382	0.00887279	-5.259	1.71322e-11	0.00568529	-5.84362	7.90641e-12	0.608079	0.890193	0.119902	0.167668	-1.03637	0.311695	0.476515	0.521206	0.342997	0.193625	-0.815845	0.852262	0.431841	0.370151	0.914874	0.0733535	-2.23156	0.0170696	2.04318	3.10416	3.38161e-14	0.0561984	-2.58188	0.447798	0.0168108	-4.31974	8.07569e-06
ENSMUSG00000041378	Cldn5	0.0125806	-3.99139	5.53475e-17	0.0207882	-3.26512	6.38959e-13	0.00674057	-4.82921	3.68846e-16	0.00618911	-4.95643	3.92067e-17	0.00470388	-5.38944	2.70291e-25	0.00628489	-4.85805	1.89294e-09	0.00349864	-5.60656	1.04917e-09	0.0144458	-3.68146	2.33927e-05	0.0143981	-3.68344	4.90502e-05	0.0320731	-2.56124	0.000309016	0.0241145	-2.92515	0.0351132	0.00859774	-4.42006	7.23318e-07	2.58076	4.5722	1.67236e-14	0.0209663	-3.1922	2.45424e-07	0.0506888	-1.85101	1	3.33154	5.12064	9.93302e-15
ENSMUSG00000075602	Ly6a	0.00517011	-4.22902	5.82643e-17	0.0105703	-3.20953	5.47036e-12	0.0165028	-2.53205	8.09012e-07	0.00618911	-3.93351	2.28406e-12	0.00537586	-4.17905	7.43696e-18	0.0029576	-4.83895	1.01942e-08	0.0118079	-2.94389	0.000220646	0.0126401	-2.84547	0.00122229	0.00603792	-3.85748	4.99493e-05	0.0148911	-2.63014	0.000330689	0.0134758	-2.71272	0.0681447	0.0062529	-3.83561	1.33785e-05	1.23309	4.49215	1.67236e-14	0.00974489	-3.25599	3.75599e-07	0.0330579	-1.43028	1	1.58562	5.01968	9.93302e-15
ENSMUSG00000061808	Ttr	0.191983	-4.81806	6.25481e-17	0.16102	-5.06917	1.47184e-17	0.152011	-5.11733	4.4985e-13	0.145444	-5.18671	8.06751e-14	0.122133	-5.47572	4.5339e-20	0.141965	-5.1756	1.51748e-07	0.11458	-5.47334	4.51627e-07	0.264088	-4.2684	0.000154275	0.120294	-5.39983	8.011e-06	0.130202	-5.298	6.30196e-08	0.156744	-4.99934	0.0054932	0.118414	-5.43308	1.66344e-06	0.106015	-5.57379	2.36148e-05	0.107784	-5.58984	9.24873e-11	0.13113	-5.24008	0.176175	2.30128	-1.11803	0.463924
ENSMUSG00000003410	Elavl3	0.0375695	-3.58089	7.38625e-17	0.848263	1.20927	1.4643e-05	0.0211514	-4.36906	1.34848e-16	0.0324928	-3.75811	2.79274e-14	1.07366	1.6593	6.98143e-11	0.0225517	-4.23049	2.73615e-09	0.00830927	-5.61254	1.75031e-11	0.555713	0.451659	0.613071	0.523905	0.362004	0.725293	0.409314	-0.00882939	1	0.23689	-0.809433	0.854402	0.608094	0.592827	0.546653	0.0942351	-2.15561	0.021768	1.27569	1.82173	3.85445e-08	0.0848486	-2.27973	0.621967	0.01561	-4.70697	1.47702e-06
ENSMUSG00000030844	Rgs10	0.0275739	-3.6399	8.32449e-17	0.0218452	-3.97271	3.07961e-18	1.97615	3.38958	8.43851e-15	0.0148096	-4.49816	3.22698e-17	0.0129357	-4.73247	9.03482e-25	0.0133092	-4.59065	6.30675e-10	2.55838	3.49107	1.55371e-14	0.102926	-1.64614	0.0470054	0.0696683	-2.21033	0.00757846	0.0801829	-2.01713	0.00216022	0.0666696	-2.25452	0.105813	0.0199311	-4.01483	7.2696e-07	0.10066	-1.67153	0.117327	0.0245099	-3.74537	5.86115e-10	0.0991737	-1.6696	1	0.0414266	-2.94347	0.00174771
ENSMUSG00000038668	Lpar1	0.0160273	-3.66161	9.99484e-17	0.40854	1.31717	2.10911e-06	0.00999463	-4.29273	1.73575e-15	0.0101678	-4.27538	6.53099e-16	0.532043	1.83335	3.99912e-13	0.00776369	-4.58586	9.70063e-10	0.0043733	-5.33462	3.50643e-10	0.0582347	-1.70891	0.0370564	0.0278673	-2.76685	0.000852001	0.0320731	-2.57918	0.000103321	0.017022	-3.42971	0.00451489	0.291151	0.676863	0.334294	0.0631804	-1.58326	0.149895	1.00166	2.85237	3.38161e-14	0.0385675	-2.25495	0.652772	0.042027	-2.16443	0.0243616
ENSMUSG00000032135	Mcam	0.00672114	-3.88086	1.03871e-16	0.146574	0.756102	0.0136712	0.00395137	-4.56811	3.0117e-15	0.00309455	-4.91011	6.65738e-17	0.126669	0.515079	0.103885	0.0029576	-4.86076	1.72247e-09	0.00393597	-4.45585	9.20675e-08	0.0144458	-2.67991	0.00109062	0.0120758	-2.92842	0.000687661	0.0217639	-2.11135	0.00183711	0.0163128	-2.47051	0.075865	0.137564	0.608023	0.45482	0.108692	0.247681	0.937728	0.414601	2.49828	3.38161e-14	0.85069	3.39392	2.65056e-12	0.151297	0.741447	0.249883
ENSMUSG00000040747	Cd53	0.0108572	-3.75684	1.21304e-16	0.00828003	-4.13965	3.69817e-18	0.847917	3.3796	8.43851e-15	0.00596807	-4.56358	1.93983e-16	0.0038639	-5.21968	1.80172e-25	0.00591519	-4.49754	3.67586e-09	1.06184	3.41475	1.55371e-14	0.0370174	-1.89815	0.0210638	0.0362275	-1.92758	0.0236884	0.0248185	-2.48331	0.000236314	0.0326255	-2.0538	0.172436	0.0128966	-3.41085	1.7045e-05	0.0433696	-1.6612	0.12996	0.00885899	-3.96949	3.53966e-10	0.0595042	-1.17833	1	0.0120077	-3.46713	0.00038034
ENSMUSG00000041380	Htr2c	0.00189571	-4.76874	1.51018e-16	0.0012332	-5.32051	1.07207e-17	0.00185947	-4.71474	1.61294e-12	0.000884158	-5.64278	5.3673e-15	0.00218394	-4.58616	5.12e-17	0.0011091	-5.17732	5.8423e-08	0.00131199	-4.92467	8.58383e-07	0.00541718	-3.1725	0.00105571	0.00139337	-4.83459	1.32588e-05	0.0282549	-0.866389	0.358322	0.002837	-3.88358	0.0120836	0.00117242	-5.09361	1.89034e-06	0.000535427	-5.62345	8.30322e-06	0.000590599	-5.93396	2.32283e-11	0.00220386	-3.97419	0.205654	0.00300193	-3.86657	0.00111046
ENSMUSG00000079018	Ly6c1	0.0130976	-3.89687	2.10142e-16	0.0169124	-3.52602	3.45633e-14	0.00929733	-4.34045	2.719e-14	0.00906262	-4.38374	7.51316e-15	0.00974375	-4.32416	7.28425e-20	0.00591519	-4.90404	1.73614e-09	0.00568529	-4.9319	1.83521e-08	0.016703	-3.44061	7.29576e-05	0.0185782	-3.28805	0.000265812	0.0400914	-2.20308	0.00182464	0.0297885	-2.59045	0.0775368	0.0156322	-3.54707	2.16571e-05	2.50848	4.56442	1.67236e-14	0.0174227	-3.42005	5.92259e-08	0.0429753	-2.0479	0.91982	3.20726	5.08458	9.93302e-15
ENSMUSG00000015852	Fcrls	0.0124083	-3.68457	3.1164e-16	0.00757535	-4.38462	3.08388e-19	0.80143	3.03918	8.43851e-15	0.00685222	-4.4888	3.84009e-16	0.00571186	-4.79203	1.61103e-23	0.00628489	-4.53328	2.98025e-09	1.3168	3.69561	1.55371e-14	0.0419832	-1.8361	0.0270384	0.0441232	-1.76285	0.0426256	0.0297822	-2.34086	0.000525119	0.034044	-2.11213	0.156017	0.00977015	-3.91777	1.96576e-06	0.0406924	-1.87205	0.0715352	0.0103355	-3.8715	7.35644e-10	0.0539946	-1.43554	1	0.00780501	-4.17164	3.45241e-05
ENSMUSG00000021573	Tppp	0.0246442	-3.49587	4.83155e-16	0.567975	1.34757	9.33145e-07	0.0369569	-2.87192	1.95253e-09	0.0163569	-4.05119	3.00004e-15	0.606129	1.47994	1.47008e-08	0.0129395	-4.32587	2.45964e-09	0.0349864	-2.89909	5.05576e-05	0.0853206	-1.61131	0.0505491	0.0320474	-3.02061	0.000240775	0.241312	-0.0842398	1	0.0574493	-2.1626	0.123094	0.524462	1.1066	0.0373737	0.0594324	-2.12653	0.0250323	1.07341	2.3737	3.38161e-14	0.06281	-2.01713	0.7937	0.0174112	-3.86461	5.18533e-05
ENSMUSG00000026126	Ptpn18	0.014821	-3.58017	6.60377e-16	0.0125081	-3.82033	8.56265e-17	1.01597	3.36718	8.43851e-15	0.00751534	-4.50919	1.55371e-16	0.00638384	-4.78549	6.09852e-24	0.00813339	-4.3288	5.88751e-09	1.12	3.15107	1.55371e-14	0.0419832	-1.9872	0.0145857	0.0557346	-1.57641	0.0729976	0.0351277	-2.25429	0.000727724	0.0347533	-2.23322	0.11636	0.0160231	-3.37357	1.7045e-05	0.0781723	-1.0797	0.482443	0.0171274	-3.3056	3.06875e-08	0.047383	-1.77123	0.978615	0.0438281	-1.9106	0.0568698
ENSMUSG00000026904	Slc4a10	0.00689348	-3.83666	6.60377e-16	0.0119796	-3.04331	9.06524e-12	0.00534597	-4.14323	2.62605e-13	0.00353663	-4.72074	1.04015e-15	0.00890378	-3.47668	4.55801e-15	0.0022182	-5.21558	8.78332e-10	0.00174932	-5.44887	4.62678e-09	0.0180573	-2.35636	0.00531191	0.0116114	-2.97484	0.000828223	0.375714	2.24833	1.2496e-09	0.0695066	-0.398198	1	0.0125058	-2.88808	0.000363405	0.00428342	-4.29769	1.82004e-05	0.0026577	-5.04136	2.61154e-12	0.00330579	-4.40508	0.0433609	0.00540347	-3.97537	0.000145751
ENSMUSG00000021665	Hexb	0.048599	-3.45616	9.45419e-16	0.0311822	-4.09518	5.25745e-19	2.83499	3.19542	8.43851e-15	0.0459762	-3.50484	9.42159e-13	0.0206635	-4.69517	7.90393e-25	0.0410366	-3.62173	1.67767e-07	4.52505	3.77494	1.55371e-14	0.121887	-2.03896	0.0110084	0.0924266	-2.4382	0.0031754	0.0889648	-2.50407	0.000155931	0.0829823	-2.5748	0.0490645	0.0453335	-3.47477	7.77856e-06	0.122077	-2.02936	0.0380165	0.0351407	-3.86294	1.94424e-10	0.137741	-1.83249	0.941308	0.034222	-3.84889	5.92292e-05
ENSMUSG00000051107	Gm15440	0.014304	-3.5255	1.33907e-15	0.201363	0.454946	0.218455	0.0083676	-4.24533	6.25312e-15	0.0152517	-3.39849	8.15716e-12	0.287105	1.06382	0.000180391	0.0140486	-3.45939	7.26498e-07	0.00830927	-4.1732	1.27358e-07	0.0293431	-2.39597	0.0027897	0.0130047	-3.54566	3.19939e-05	0.0565098	-1.45957	0.0310683	0.0361718	-2.07097	0.159463	0.168047	0.153378	1	0.0224879	-2.7631	0.00277115	1.13306	3.59027	3.38161e-14	0.0110193	-3.67112	0.0916279	0.00300193	-5.44015	3.7366e-07
ENSMUSG00000073412	Lst1	0.00654881	-3.76475	1.36106e-15	0.00563747	-3.97243	3.35074e-16	0.476256	3.16222	8.43851e-15	0.00486287	-4.13894	8.04341e-14	0.00335992	-4.70376	2.88503e-21	0.00443639	-4.17707	6.98918e-08	0.546225	3.06961	1.55371e-14	0.0279888	-1.58565	0.0725372	0.0162559	-2.35825	0.00686384	0.025964	-1.70417	0.0139064	0.0191498	-2.0945	0.180964	0.00547129	-3.88634	5.22553e-06	0.0240942	-1.78966	0.104313	0.00826839	-3.35607	7.82544e-08	0.0297521	-1.44722	1	0.0168108	-2.29008	0.0237037
ENSMUSG00000020377	Ltc4s	0.0161997	-3.51318	1.82459e-15	0.00898471	-4.35358	2.08669e-19	0.981798	3.17625	8.43851e-15	0.0072943	-4.61188	6.65738e-17	0.00587985	-4.96214	8.30531e-25	0.00813339	-4.38946	4.50218e-09	1.37671	3.48082	1.55371e-14	0.0401774	-2.11159	0.00920497	0.0343697	-2.33419	0.00543823	0.0347459	-2.33111	0.000504379	0.031207	-2.44675	0.0737476	0.0113334	-3.92145	1.66554e-06	0.0497947	-1.79368	0.0879492	0.0159462	-3.46832	9.84486e-09	0.0528926	-1.67605	1	0.0264169	-2.69324	0.00489334
ENSMUSG00000015090	Ptgds	0.426879	-3.29137	2.63976e-15	16.0876	2.65468	1.49318e-14	0.241498	-4.08255	7.33901e-16	0.159812	-4.68523	1.76901e-18	10.2417	1.71356	2.75637e-11	0.165995	-4.58515	4.48924e-10	0.123764	-4.99757	5.71993e-10	0.97735	-2.00719	0.00587844	0.470958	-3.06541	5.82101e-05	0.531116	-2.90143	3.6407e-06	0.446828	-3.12496	0.0115968	6.60658	0.836513	0.212255	0.590576	-2.73152	0.000811358	3.66112	-0.065595	1	0.758128	-2.35045	0.631116	0.188521	-4.37571	7.59013e-06
ENSMUSG00000026442	Nfasc	0.0441183	-3.41299	2.76881e-15	0.338953	-0.376743	0.442075	0.0195244	-4.54834	6.55034e-17	0.0576913	-2.99266	4.03764e-10	0.360351	-0.282522	0.576264	0.0425154	-3.38836	8.41837e-07	0.00830927	-5.67708	3.03895e-11	0.210367	-1.05928	0.296695	0.0636304	-2.79387	0.000827595	0.164184	-1.42855	0.0361626	0.19859	-1.13139	0.658602	0.356806	-0.281627	1	0.0776369	-2.50006	0.00757397	3.5684	3.86301	3.38161e-14	0.0617081	-2.79809	0.367852	0.00780501	-5.71978	4.85275e-08
ENSMUSG00000062257	Opcml	0.0124083	-3.52929	4.23224e-15	0.0271303	-2.39301	7.16158e-09	0.0183622	-2.92548	4.42415e-09	0.00596807	-4.52764	5.28153e-16	0.0216715	-2.72714	2.02165e-11	0.00369699	-5.09076	3.42255e-10	0.00655995	-4.29665	1.32655e-07	0.274019	1.10943	0.025778	0.0524834	-1.35594	0.152735	0.567389	2.32985	2.28685e-11	1.08232	3.29966	4.10624e-14	0.0238392	-2.5031	0.00138442	0.0144565	-3.18498	0.00070092	0.0383889	-1.83618	0.0011223	0.0242425	-2.40584	0.606169	0.00240154	-5.50449	6.08459e-07
ENSMUSG00000020486	2019-09-04	0.0872025	-3.27658	4.99922e-15	2.43909	2.01851	1.49318e-14	0.0374218	-4.46282	2.61689e-17	0.0718378	-3.52706	3.13343e-13	2.64274	2.21161	4.15446e-15	0.0672853	-3.57665	1.38224e-07	0.0209918	-5.22912	8.71171e-11	0.223459	-1.82828	0.022105	0.112398	-2.82295	0.000506457	0.157693	-2.34304	0.000305126	0.138304	-2.50589	0.0514106	1.43817	0.949443	0.105141	0.459932	-0.768311	0.771922	1.90262	1.4277	4.35161e-05	0.231405	-1.75175	0.968151	0.39025	-1.00646	0.470844
ENSMUSG00000026193	Fn1	0.00396375	-3.93851	7.1876e-15	0.00405193	-3.90345	1.57367e-14	0.0027892	-4.35715	1.00241e-12	0.00198936	-4.81509	1.39327e-14	0.00268793	-4.47966	3.04862e-18	0.0018485	-4.76584	3.82315e-08	0.00174932	-4.77664	2.93062e-07	0.00361145	-3.87946	3.58507e-05	0.00464455	-3.54658	0.000227242	0.0148911	-1.9661	0.00719019	0.00638326	-3.05588	0.0361935	0.00312645	-4.09594	9.51481e-06	0.561127	3.75012	1.67236e-14	0.00679189	-3.09953	1.56239e-06	0.110193	0.965793	0.729567	1.06869	5.1954	9.93302e-15
ENSMUSG00000069516	Lyz2	0.0194741	-3.6007	9.76632e-15	0.0177933	-3.72744	4.11874e-15	1.40436	3.47014	8.43851e-15	0.0114941	-4.32014	1.2775e-14	0.00688783	-5.08995	6.56467e-24	0.00961219	-4.50817	1.17494e-08	0.873348	2.18811	3.56512e-08	0.062749	-1.82114	0.040877	0.122616	-0.844138	0.544151	0.0526916	-2.0831	0.00335169	0.0333348	-2.70444	0.062636	0.0144598	-3.93022	4.80243e-06	0.0835266	-1.39931	0.30859	0.0141744	-3.98707	1.41205e-09	0.030854	-2.78622	0.490441	0.0834535	-1.39647	0.272988
ENSMUSG00000033960	9430020K01Rik	0.00878919	-3.56967	1.02664e-14	0.0184979	-2.49372	4.09642e-09	0.0055784	-4.16248	1.48283e-13	0.00552599	-4.18384	3.70751e-14	0.0117597	-3.15641	1.79557e-13	0.00369699	-4.64067	6.43592e-09	0.00262398	-5.04108	1.4305e-08	0.0487546	-1.00747	0.361639	0.0139337	-2.79826	0.00143018	0.0351277	-1.49199	0.0336918	0.0191498	-2.31722	0.118064	0.0160231	-2.61645	0.0010677	0.866321	3.57695	1.67236e-14	0.209072	1.21087	0.000991934	0.0826447	-0.217495	1	1.54119	4.77546	9.93302e-15
ENSMUSG00000022548	Apod	0.0315377	-3.29139	1.70232e-14	0.872046	1.96764	3.91959e-14	0.019292	-3.96065	3.40411e-14	0.0137044	-4.45564	7.9334e-17	1.13078	2.5617	4.15446e-15	0.0103516	-4.78994	2.86159e-10	0.00655995	-5.39636	1.79993e-10	0.0988636	-1.55025	0.0670791	0.0376209	-2.94318	0.000417639	0.0446733	-2.70911	5.17417e-05	0.0418458	-2.76708	0.030944	0.461933	0.744351	0.324803	0.126361	-1.1868	0.390116	0.17275	-0.746742	0.274829	0.0705235	-2.0039	0.832362	0.118876	-1.27209	0.288058
ENSMUSG00000060424	Pantr1	3.44398	2.11022	1.71604e-14	0.432147	-1.36671	0.000193646	0.135509	-3.0458	1.77325e-10	2.74995	1.58923	5.91345e-08	0.33196	-1.76553	7.57636e-07	4.46116	2.32258	3.81998e-11	0.0739088	-3.87334	1.71054e-07	0.181024	-2.57887	0.000861395	0.881536	-0.261835	0.996823	0.271094	-2.00067	0.00195368	0.661731	-0.679307	0.8136	1.28771	0.307592	0.995848	0.416562	-1.36121	0.249778	0.201985	-2.44482	7.63623e-06	0.286502	-1.88678	0.893023	0.0558358	-4.25766	7.38051e-06
ENSMUSG00000033720	Sfxn5	1.14346	2.11698	1.71604e-14	0.0850905	-2.13677	5.61659e-08	0.0588056	-2.64758	1.97619e-08	1.12907	1.98707	1.37163e-12	0.0488868	-2.955	1.20081e-13	1.20411	1.96778	7.73932e-08	0.0341117	-3.38222	3.85453e-06	0.105184	-1.75743	0.0302753	0.146768	-1.27116	0.170468	0.0969831	-1.8835	0.00397164	0.196462	-0.834641	0.840751	0.525634	0.629237	0.484746	0.148313	-1.25119	0.330812	0.0531539	-2.77293	8.36251e-07	0.134435	-1.37449	1	0.0414266	-3.08514	0.000971644
ENSMUSG00000035686	Thrsp	1.18154	2.01458	1.71604e-14	0.060779	-2.75074	1.98632e-11	0.119703	-1.72784	0.000133614	0.940081	1.50105	5.51841e-07	0.0478788	-3.10514	1.36334e-14	1.45403	2.15153	1.92345e-09	0.142132	-1.44021	0.0490867	0.321871	-0.23661	1	0.483498	0.372791	0.713663	0.109583	-1.82542	0.00540157	0.131211	-1.54001	0.394227	0.491243	0.399877	0.875984	0.172407	-1.1516	0.408627	0.0351407	-3.48895	3.67794e-09	0.0881544	-2.09869	0.756115	0.0348223	-3.45107	0.000256236
ENSMUSG00000031760	Mt3	15.866	2.13044	1.71604e-14	0.777794	-2.74358	3.06436e-12	0.618738	-3.04669	3.49287e-11	14.6193	1.86861	3.2831e-11	0.370935	-3.82981	6.232e-21	18.8295	2.18504	6.3806e-10	0.282078	-4.13787	3.07018e-08	1.11775	-2.14222	0.00243905	1.02691	-2.26424	0.0020678	3.00609	-0.697962	0.307381	2.48592	-0.964667	0.602669	5.67138	0.253511	1	1.88524	-1.37456	0.147135	0.330145	-3.9367	4.37045e-12	1.27493	-1.92732	0.49293	0.317604	-3.95179	2.29083e-05
ENSMUSG00000031762	Mt2	12.4289	2.28594	1.71604e-14	0.601271	-2.65684	1.10257e-11	0.390488	-3.25555	3.10924e-12	11.2642	1.97374	1.39095e-12	0.298696	-3.68431	7.47459e-20	14.8841	2.3287	3.25721e-11	0.182367	-4.30961	1.21623e-08	0.440597	-3.0334	2.1067e-05	0.968389	-1.88894	0.0103513	0.622754	-2.54021	2.62275e-05	1.21636	-1.54456	0.2341	4.35358	0.332762	0.958268	1.62502	-1.12889	0.288066	0.46805	-2.97159	3.22087e-08	0.94215	-1.90653	0.874576	0.554756	-2.68799	0.000985017
ENSMUSG00000031765	Mt1	34.3406	2.15984	1.71604e-14	3.59054	-1.60493	1.24525e-05	1.74069	-2.64447	3.50613e-09	30.5012	1.82609	1.13535e-10	2.35312	-2.23703	8.9569e-10	40.8632	2.21401	3.42255e-10	1.06752	-3.31088	7.42255e-07	1.50011	-2.81643	7.15843e-05	2.07704	-2.34287	0.00144099	2.37265	-2.15833	0.000304504	3.6881	-1.495	0.258043	12.7868	0.336667	0.95271	4.88149	-1.09241	0.314752	2.80121	-1.93024	0.000137729	2.8551	-1.85854	0.55017	1.67207	-2.64774	0.00114047
ENSMUSG00000022132	Cldn10	0.835662	2.02642	1.71604e-14	0.0184979	-3.96202	3.60516e-18	0.0178974	-3.97168	2.12955e-14	0.899189	2.06852	1.04761e-13	0.0149516	-4.27534	6.01176e-22	1.51836	2.87483	6.56998e-13	0.00830927	-4.97804	1.1915e-09	0.0212173	-3.66496	5.11488e-06	0.0515545	-2.39426	0.00369948	0.0534552	-2.3535	0.000349512	0.0936211	-1.51582	0.406679	0.352898	0.432844	0.819125	0.0985186	-1.45156	0.206027	0.0180133	-3.93579	1.23698e-10	0.0606061	-2.1234	0.738408	0.0132085	-4.30393	1.09171e-05
ENSMUSG00000017390	Aldoc	4.53729	2.0213	1.71604e-14	0.207177	-2.92323	2.55592e-13	0.158055	-3.28549	1.14828e-11	5.62501	2.34394	1.2775e-14	0.103821	-3.93543	9.31991e-21	6.36844	2.38965	8.83006e-12	0.0931513	-4.00094	7.73678e-08	0.178767	-3.05886	7.92722e-05	0.247555	-2.58634	0.00138013	0.25544	-2.55082	8.48536e-05	0.649674	-1.17128	0.454927	2.00953	0.500786	0.695946	0.611458	-1.26623	0.200515	0.106898	-3.82991	9.96666e-11	0.381268	-1.93544	0.853226	0.0840539	-4.13186	1.18632e-05
ENSMUSG00000020932	Gfap	1.18189	2.24627	1.71604e-14	0.0866761	-2.06893	1.5222e-07	0.06973	-2.35914	4.144e-07	1.08995	1.97231	2.80203e-12	0.0465348	-2.98664	9.93404e-14	0.945321	1.60849	3.52713e-05	0.0362984	-3.25352	8.69577e-06	0.0871263	-1.9906	0.0131292	0.098	-1.81877	0.0313627	0.0687282	-2.3431	0.000381567	0.128374	-1.41241	0.469403	0.589336	0.84888	0.193648	0.197573	-0.791972	0.758033	0.0392748	-3.17	4.92345e-08	0.114601	-1.56413	1	0.0414266	-3.04534	0.00121585
ENSMUSG00000021379	Id4	1.00852	2.0549	1.71604e-14	0.0369959	-3.21375	3.88275e-14	0.0241731	-3.79327	1.00537e-13	1.03955	2.0124	5.67238e-13	0.0124317	-4.79215	2.63756e-25	1.1701	2.0832	7.07813e-09	0.00962126	-5.02782	6.68088e-10	0.202241	-0.660807	0.674216	0.123545	-1.3821	0.123592	0.0542189	-2.58642	8.5794e-05	0.114899	-1.47337	0.4251	0.487335	0.660496	0.438575	0.121006	-1.40723	0.226852	0.0227381	-3.85562	1.83267e-10	0.104683	-1.59493	1	0.0192123	-4.03403	2.66474e-05
ENSMUSG00000021508	Cxcl14	1.49158	1.99511	1.71604e-14	0.0570794	-3.19667	3.4684e-14	0.0548543	-3.22124	3.58476e-11	1.77362	2.23446	1.2775e-14	0.0262073	-4.33053	6.31638e-23	2.33354	2.56384	6.56998e-13	0.0306131	-4.00616	1.06682e-07	0.0464975	-3.4063	1.54242e-05	0.0701327	-2.81389	0.000561822	0.0988922	-2.32812	0.000351145	0.309233	-0.647467	0.965463	0.645221	0.445726	0.791181	0.193825	-1.33539	0.269753	0.0398654	-3.65901	6.85393e-10	0.114601	-2.074	0.7615	0.0318204	-3.92966	3.41887e-05
ENSMUSG00000020591	Ntsr2	2.26985	2.0118	1.71604e-14	0.0741679	-3.41612	1.43348e-15	0.057411	-3.75339	7.31231e-14	2.71039	2.25901	1.2775e-14	0.0419989	-4.24713	1.19816e-22	3.25114	2.41785	6.32361e-12	0.0415463	-4.1653	3.68057e-08	0.0780977	-3.25722	3.08363e-05	0.169526	-2.13559	0.00877721	0.148911	-2.3335	0.000322452	0.358172	-1.03505	0.705983	1.05205	0.563687	0.588571	0.337319	-1.12894	0.4189	0.0637847	-3.57852	1.07633e-09	0.206061	-1.82667	0.930882	0.0474304	-3.95665	2.74148e-05
ENSMUSG00000005360	Slc1a3	5.11875	1.94305	1.71604e-14	0.23096	-2.99668	8.56137e-14	0.397229	-2.17339	5.94763e-07	6.30825	2.25487	1.2775e-14	0.172868	-3.42561	5.50309e-18	4.70627	1.59928	3.10867e-05	0.350739	-2.31449	0.000842648	0.196824	-3.1499	4.82425e-05	1.09751	-0.644382	0.549183	0.334859	-2.38859	0.00021943	1.03763	-0.719962	0.780491	3.13387	0.94268	0.107237	0.955737	-0.845097	0.53221	0.16714	-3.41367	3.36169e-09	0.571901	-1.5794	1	0.23415	-2.88634	0.00165098
ENSMUSG00000026921	Egfl7	0.0127529	-3.48048	2.64057e-14	0.0142698	-3.31542	3.07765e-13	0.0211514	-2.7122	6.76439e-08	0.00552599	-4.62552	8.91013e-16	0.00554386	-4.67005	1.14417e-21	0.00628489	-4.36963	2.04916e-08	0.0122452	-3.42693	1.32586e-05	0.033406	-2.00019	0.0194423	0.0171848	-2.94527	0.000895873	0.0633827	-1.07994	0.157035	0.022696	-2.52109	0.0818738	0.0132874	-3.32348	4.83417e-05	1.67803	4.34555	1.67236e-14	0.0141744	-3.26035	1.4018e-07	0.0440772	-1.5592	1	2.21602	4.92754	9.93302e-15
ENSMUSG00000055717	Slain1	0.0377418	-3.18527	3.1614e-14	0.997656	2.02589	1.49318e-14	0.0174325	-4.25921	7.63953e-16	0.0305034	-3.4616	1.18595e-12	1.06997	2.19726	4.15446e-15	0.0236608	-3.77592	5.67554e-08	0.00743461	-5.37927	1.00266e-10	0.127755	-1.3317	0.128784	0.0868531	-1.89164	0.0225179	0.095074	-1.76977	0.00676894	0.117736	-1.4355	0.447464	0.661244	1.13956	0.0281305	0.0679992	-2.23872	0.016854	0.776933	1.43116	4.48092e-05	0.0517907	-2.59599	0.441421	0.0132085	-4.55305	3.38391e-06
ENSMUSG00000024411	Aqp4	1.14621	1.93718	4.58371e-14	0.0364674	-3.50469	9.31808e-16	0.0327731	-3.62417	6.18302e-13	1.63238	2.54644	1.2775e-14	0.0146156	-4.82906	1.26588e-25	1.2311	1.85361	6.41566e-07	0.0113706	-5.06392	5.05858e-10	0.0446918	-3.12284	7.71141e-05	0.062237	-2.64514	0.00128024	0.0652918	-2.58741	8.68763e-05	0.154617	-1.31325	0.530981	0.639359	0.793603	0.253911	0.201856	-0.932268	0.608421	0.0274629	-3.8538	1.83267e-10	0.104683	-1.86354	0.921041	0.0240154	-3.98817	3.20339e-05
ENSMUSG00000018830	Myh11	0.00637647	-3.75568	6.82335e-14	0.00775152	-3.47462	1.72085e-12	0.0027892	-4.84015	4.55512e-14	0.00243143	-5.03411	5.3673e-15	0.000839979	-6.46889	5.99295e-25	0.0022182	-5.02534	1.66566e-08	0.00174932	-5.2587	7.20763e-08	0.00361145	-4.36199	8.34026e-06	0.00603792	-3.68054	0.000193156	0.0168002	-2.28089	0.00246146	0.00496475	-3.86105	0.0080248	0.00195403	-5.16432	5.41463e-07	0.0931643	0.223849	0.965035	0.00442949	-4.17116	5.67828e-09	2.60055	5.94087	3.08657e-14	0.162104	1.05453	0.0866088
ENSMUSG00000036570	Fxyd1	1.24875	1.91644	7.27688e-14	0.0447474	-3.34767	5.6604e-15	0.0339353	-3.71316	1.84555e-13	1.00794	1.44145	1.71792e-06	0.0250314	-4.19503	6.18872e-22	1.57529	2.11092	3.91413e-09	0.0192425	-4.46447	1.01318e-08	0.0609433	-2.81614	0.00032181	0.0696683	-2.62179	0.00133375	0.0786556	-2.45756	0.000173227	0.133339	-1.66716	0.317408	0.427542	0.0324953	1	0.200785	-1.08062	0.465381	0.0274629	-3.99273	4.77801e-11	1.32011	1.70451	0.0473399	0.112872	-1.91366	0.0503485
ENSMUSG00000044349	Snhg11	0.0692795	-3.2032	8.9523e-14	0.0900233	-2.81829	2.07465e-11	0.111568	-2.47429	2.25552e-07	0.016578	-5.23104	4.57818e-20	0.0356151	-4.17167	6.54075e-21	0.0177456	-5.0775	7.38184e-11	0.0174932	-5.08233	9.38479e-10	7.27076	4.45454	2.08099e-14	0.250341	-1.25253	0.199434	3.1993	2.77599	6.09945e-15	0.395053	-0.575864	1	0.0613566	-3.30028	2.47979e-05	0.131715	-2.18096	0.0269842	0.0888852	-2.7846	1.38773e-06	0.110193	-2.41325	0.613116	0.0624401	-3.25083	0.00078067
ENSMUSG00000011884	Gltp	0.0658327	-3.07753	9.32329e-14	1.11217	1.31207	1.70758e-06	0.218022	-1.28681	0.00236948	0.0572492	-3.2499	8.85157e-12	1.52423	1.93099	4.15446e-15	0.0587822	-3.16718	1.88062e-06	0.23266	-1.16087	0.127794	0.144007	-1.85948	0.0194767	0.0822086	-2.6698	0.00103325	0.0794192	-2.73078	2.97538e-05	0.439026	-0.219909	1	0.639359	0.342396	0.947441	0.246296	-1.07151	0.468688	1.40267	1.61686	1.86152e-06	0.158678	-1.69127	0.996666	0.261768	-0.979719	0.491064
ENSMUSG00000026701	Prdx6	2.21746	1.90023	1.11829e-13	0.213167	-1.91557	2.84543e-07	0.123422	-2.68887	8.69241e-09	2.26831	1.85515	5.41408e-11	0.187987	-2.10705	6.56049e-09	2.90584	2.16305	1.12045e-09	0.0839673	-3.20022	7.72687e-06	0.129561	-2.57219	0.000893483	0.245232	-1.64472	0.0516714	0.197784	-1.96663	0.00232984	0.391506	-0.951323	0.760945	1.0501	0.512519	0.675374	0.354988	-1.1004	0.441735	0.232401	-1.74532	0.00118873	0.21708	-1.79718	0.940502	0.136888	-2.48012	0.00735755
ENSMUSG00000028832	Stmn1	0.169752	-2.92429	1.86235e-13	2.6482	1.36061	5.57275e-07	0.162006	-2.95808	4.5856e-10	0.0811215	-3.96647	1.98048e-15	3.28701	1.78538	9.56703e-13	0.102776	-3.57985	1.22381e-07	0.0944633	-3.69102	4.77197e-07	3.24444	1.55435	0.000534417	4.31247	2.01405	1.12783e-06	0.616644	-0.969829	0.124667	0.263132	-2.19159	0.111317	1.35336	0.203761	1	0.367303	-1.71674	0.0941806	0.958838	-0.318525	0.745003	0.152066	-2.96923	0.255391	0.239554	-2.33282	0.012228
ENSMUSG00000021703	Serinc5	0.0261952	-3.08542	2.10596e-13	0.382291	1.0356	0.000372814	0.0153406	-3.81636	1.36828e-13	0.0322718	-2.75159	4.45364e-09	0.347919	0.878593	0.00254261	0.0158971	-3.71602	1.09462e-07	0.00787194	-4.67779	6.48706e-09	0.0537204	-1.9595	0.0143983	0.0464455	-2.16786	0.00860647	0.0920194	-1.18466	0.0883899	0.380868	0.926102	0.270921	0.422852	1.11553	0.0358867	0.110298	-0.908048	0.631294	1.1434	2.93649	3.38161e-14	0.0771351	-1.40393	1	0.12488	-0.723883	0.738685
ENSMUSG00000006782	Cnp	0.246097	-2.90577	2.45951e-13	3.75403	1.34331	8.20063e-07	0.101109	-4.16203	5.76335e-16	0.265026	-2.76875	5.03775e-10	4.47709	1.68819	2.42747e-11	0.261747	-2.74704	2.24306e-05	0.0970872	-4.16999	2.98854e-08	0.381911	-2.18833	0.00500373	0.156986	-3.47404	1.872e-05	0.302786	-2.53381	9.44417e-05	0.54896	-1.64635	0.324326	2.7759	0.754935	0.295438	0.318579	-2.44431	0.00704673	8.63692	2.75231	3.38161e-14	0.287604	-2.57094	0.44585	0.0636408	-4.75886	7.90504e-07
ENSMUSG00000027797	Dclk1	3.02572	1.87565	2.56211e-13	0.13389	-3.07318	1.31877e-13	0.0569462	-4.27897	1.79746e-16	3.55431	2.09475	2.42052e-14	0.0880298	-3.69004	5.60602e-19	3.34023	1.84825	5.84139e-07	0.0188052	-5.80438	2.15013e-12	0.203144	-2.3899	0.00211106	0.512294	-1.04062	0.210778	0.939667	-0.145457	1	0.941885	-0.139127	1	1.78286	0.830885	0.203159	0.522577	-1.00783	0.381778	0.101288	-3.42441	3.49933e-09	0.31405	-1.73238	0.978615	0.0678435	-3.9571	2.59819e-05
ENSMUSG00000028776	Tinagl1	0.00275739	-3.76514	2.60402e-13	0.00317108	-3.56829	2.177e-12	0.00302163	-3.57679	1.18221e-09	0.00132624	-4.65958	4.78584e-13	0.000503987	-5.90191	6.48796e-21	0.0014788	-4.35846	5.24496e-07	0.00043733	-5.42971	1.72447e-07	0.00180573	-4.05828	3.74409e-05	0.00278673	-3.529	0.000378987	0.00610917	-2.53635	0.000784982	0.000709251	-4.71102	0.00168284	0.00117242	-4.59735	4.80243e-06	0.199714	2.6867	3.25954e-11	0.0023624	-3.84897	7.16321e-08	0.591736	4.41079	2.22429e-24	0.331413	3.56976	7.50736e-22
ENSMUSG00000027800	Tm4sf1	0.00620413	-3.46888	3.08505e-13	0.00528513	-3.69131	4.66061e-14	0.00255677	-4.63222	5.54353e-14	0.00309455	-4.38737	9.57099e-14	0.00167996	-5.26931	6.2244e-22	0.000739399	-5.92587	4.90501e-10	0.00131199	-5.25782	3.66568e-08	0.00586861	-3.39923	0.000146863	0.00464455	-3.70572	9.15407e-05	0.0152729	-2.0905	0.00362412	0.00709251	-3.0771	0.0289408	0.00312645	-4.25499	3.3724e-06	0.453507	3.12367	5.95363e-17	0.0020671	-4.85012	6.27047e-11	0.199449	1.68328	0.0516155	0.781101	4.14402	9.93302e-15
ENSMUSG00000049630	C1ql3	0.0079275	-3.40001	3.16256e-13	0.0209643	-1.99001	2.27236e-06	0.00534597	-3.90626	5.4825e-12	0.00442079	-4.17801	2.10539e-13	0.0169676	-2.3059	2.25337e-08	0.0022182	-4.97939	4.88534e-09	0.00174932	-5.21278	2.30187e-08	0.00541718	-3.78429	2.5379e-05	0.00882465	-3.11812	0.000641367	1.14814	5.26948	6.09945e-15	0.152489	1.00471	0.245447	0.00977015	-2.99679	0.0003125	0.00481884	-3.9091	0.000115864	0.00561069	-3.80198	1.05088e-08	0.00771351	-3.16781	0.30212	0.00300193	-4.47723	4.91866e-05
ENSMUSG00000050953	Gja1	4.04216	1.86192	3.98338e-13	0.0866761	-4.13636	5.23283e-20	0.0780976	-4.2525	2.01673e-16	6.07969	2.58312	1.2775e-14	0.0366231	-5.38753	1.66607e-30	5.43236	2.17371	8.78332e-10	0.0393597	-5.1832	8.02535e-11	0.114664	-3.6463	3.08852e-06	0.233156	-2.61944	0.0012159	0.232912	-2.63102	5.15904e-05	0.519171	-1.4436	0.437672	2.1295	0.646815	0.453548	0.697661	-1.01922	0.371082	0.10365	-3.82088	1.08241e-10	0.466116	-1.59138	1	0.178915	-2.99122	0.00113646
ENSMUSG00000056492	Adgrf5	0.00620413	-3.43837	4.16383e-13	0.00458044	-3.86168	9.73597e-15	0.0027892	-4.48605	1.51849e-13	0.00198936	-4.94389	2.79353e-15	0.00352791	-4.23484	8.4933e-18	0.0022182	-4.67173	2.96903e-08	0.00218665	-4.64185	2.74602e-07	0.00316002	-4.17853	7.76686e-06	0.00557346	-3.43365	0.000239048	0.010691	-2.5641	0.000411436	0.005674	-3.33706	0.0157956	0.00390806	-3.93444	1.10485e-05	0.729787	4.12249	1.67236e-14	0.00383889	-4.01022	5.34753e-09	0.0253444	-1.26906	1	1.29683	5.52043	9.93302e-15
ENSMUSG00000015806	Qdpr	0.129597	-2.95247	5.18657e-13	3.33086	2.30977	1.49318e-14	0.110406	-3.15096	6.01116e-11	0.101457	-3.27889	5.60241e-12	3.31976	2.33146	4.15446e-15	0.0964916	-3.30825	7.26498e-07	0.0957753	-3.30875	4.31255e-06	0.357083	-1.39831	0.10163	0.188104	-2.32986	0.00415093	0.184421	-2.36836	0.000262835	0.177313	-2.39907	0.0679619	1.84578	1.06859	0.0466346	0.229698	-2.03431	0.0330614	1.29696	0.529633	0.277445	0.167493	-2.46848	0.499923	0.126081	-2.89704	0.00168033
ENSMUSG00000022037	Clu	3.67112	1.85056	6.06973e-13	0.116801	-3.57205	1.35622e-16	0.108546	-3.64504	2.04009e-13	4.83237	2.2948	1.2775e-14	0.0668623	-4.38764	7.80717e-24	5.91778	2.48766	1.14975e-12	0.0524796	-4.64073	2.135e-09	0.130012	-3.33399	1.90604e-05	0.181138	-2.85342	0.000422966	0.245512	-2.42282	0.000186354	0.487255	-1.40397	0.462088	1.61794	0.364583	0.916545	0.496341	-1.38427	0.144135	0.0865228	-3.95046	3.66529e-11	0.323967	-1.98578	0.810115	0.0978628	-3.72903	6.32076e-05
ENSMUSG00000005089	Slc1a2	10.501	1.84277	7.16425e-13	0.662579	-2.5794	3.18201e-11	0.499499	-2.96182	9.51388e-11	15.1713	2.47771	1.2775e-14	0.333304	-3.58929	3.46858e-19	10.3412	1.63022	1.93729e-05	0.222164	-4.08885	4.18644e-08	0.776011	-2.27672	0.00124249	1.27725	-1.54984	0.0390193	1.02634	-1.87719	0.00160683	2.11215	-0.804848	0.718644	7.15488	1.03212	0.0592375	1.96448	-0.915873	0.46319	0.430842	-3.15619	6.40775e-09	1.44794	-1.34828	0.944357	0.439482	-3.08904	0.000751458
ENSMUSG00000058135	Gstm1	1.37422	1.84842	7.26156e-13	0.136532	-1.90444	8.23411e-07	0.0641516	-2.9806	4.60324e-10	1.52186	1.95566	2.91143e-12	0.112389	-2.19757	5.58507e-09	1.88362	2.19644	5.97806e-10	0.037173	-3.71535	5.16149e-07	0.0808063	-2.59751	0.000840901	0.119365	-2.03167	0.0133053	0.100801	-2.28675	0.00043406	0.178022	-1.4373	0.444108	0.646393	0.462832	0.764293	0.316437	-0.604452	0.931323	0.0439996	-3.50337	2.33976e-09	0.208265	-1.20056	1	0.182517	-1.40574	0.200929
ENSMUSG00000024381	Bin1	0.0747943	-2.92043	8.57851e-13	1.10864	1.27047	3.97542e-06	0.5855	0.184398	0.716839	0.0574703	-3.27319	6.37728e-12	1.19915	1.42549	4.60483e-08	0.0502791	-3.42091	3.66098e-07	0.752645	0.558266	0.32777	0.408997	-0.358001	0.895163	0.121687	-2.1315	0.00876745	0.34555	-0.611149	0.396704	0.178731	-1.55927	0.369055	0.744486	0.544708	0.623936	0.137605	-1.94735	0.0442028	1.47679	1.67094	6.68847e-07	0.189532	-1.46403	1	0.0588377	-3.16648	0.000604011
ENSMUSG00000004558	Ndrg2	2.54852	1.83497	9.88671e-13	0.23695	-2.01343	7.85105e-08	0.137601	-2.78112	3.11933e-09	3.25481	2.21874	1.2775e-14	0.135405	-2.84198	3.20571e-13	2.90806	1.86967	3.80354e-07	0.0752207	-3.60737	7.76008e-07	0.181927	-2.33004	0.00270915	0.272635	-1.74107	0.0368904	0.193203	-2.25115	0.000494081	0.652511	-0.456039	0.970996	1.32679	0.607829	0.512395	0.47064	-0.939399	0.593515	0.11369	-3.0376	7.58002e-08	0.490359	-0.867775	1	0.148295	-2.61358	0.00453964
ENSMUSG00000015829	Tnr	0.017406	-3.15838	1.10405e-12	0.00669449	-4.52087	4.28235e-19	0.0153406	-3.30013	2.55707e-10	0.0128203	-3.5631	8.60109e-12	0.0040319	-5.24055	1.13214e-24	0.00665459	-4.41661	1.32934e-08	0.00524796	-4.71244	3.55866e-08	0.013543	-3.40817	6.4493e-05	0.0195071	-2.89156	0.00103112	0.160366	0.170158	0.777745	1.69227	3.98689	4.10624e-14	0.0132874	-3.44889	2.57842e-05	0.0208816	-2.78432	0.00438793	0.0761873	-0.948452	0.145728	0.030854	-2.18627	0.782239	0.00240154	-5.62008	6.97506e-07
ENSMUSG00000021750	Fam107a	0.897187	1.8402	1.12224e-12	0.0539083	-2.64888	7.00132e-11	0.0323082	-3.35918	1.0675e-11	1.23428	2.37379	1.2775e-14	0.0293993	-3.53746	1.83559e-17	1.08137	1.96722	7.52974e-08	0.0209918	-3.91839	2.13364e-07	0.0392746	-3.02316	0.000121938	0.0664171	-2.26583	0.00565354	0.0618554	-2.37962	0.000280274	0.131921	-1.25694	0.564056	0.520554	0.779918	0.268676	0.209352	-0.589821	0.947951	0.0351407	-3.21457	2.91863e-08	0.112397	-1.47649	1	0.138089	-1.19519	0.327453
ENSMUSG00000024597	Slc12a2	0.0591116	-2.91425	1.12854e-12	0.774271	1.05731	0.000229916	0.119936	-1.84583	4.0363e-05	0.055923	-2.96487	2.59243e-10	0.752621	1.01514	0.000286349	0.0347517	-3.60513	1.34064e-07	0.122015	-1.78223	0.0112656	0.118727	-1.82053	0.0228363	0.0808152	-2.37638	0.00350699	0.118747	-1.82821	0.00487185	0.148233	-1.48268	0.415004	0.717129	0.856288	0.181223	0.250044	-0.727919	0.813476	1.50632	2.12678	2.57633e-11	0.148761	-1.4665	1	0.240754	-0.781076	0.679177
ENSMUSG00000042485	Mustn1	0.00585946	-3.52878	1.2696e-12	0.00493278	-3.76729	1.81155e-13	0.0027892	-4.49548	1.08353e-12	0.00353663	-4.18514	3.48451e-12	0.00117597	-5.70899	5.79406e-22	0.00369699	-4.02756	1.27409e-06	0.00262398	-4.42849	1.68052e-06	0.00316002	-4.18794	2.04623e-05	0.00464455	-3.68484	0.00022092	0.0160366	-1.99999	0.00814483	0.00354625	-3.93257	0.00772837	0.00234484	-4.59744	3.03022e-06	0.0829912	0.408721	0.772632	0.00620129	-3.36456	6.50165e-07	2.23692	6.19636	3.08657e-14	0.126681	1.04332	0.0922741
ENSMUSG00000025666	Tmem47	1.3332	1.83157	1.30629e-12	0.057784	-3.1333	7.89541e-14	0.0404434	-3.61658	4.3908e-13	1.67879	2.18741	1.2775e-14	0.0273833	-4.22199	3.10195e-22	1.39709	1.72412	4.93287e-06	0.0231785	-4.35678	1.56308e-08	0.17335	-1.4584	0.0838294	0.150483	-1.66337	0.0497665	0.147384	-1.70233	0.00902955	0.202136	-1.22119	0.584229	0.661635	0.531976	0.650022	0.237194	-0.995025	0.541917	0.0304159	-4.00245	3.66529e-11	0.225896	-1.05139	1	0.0858551	-2.46493	0.00804213
ENSMUSG00000020644	Id2	1.57947	1.82877	1.38717e-12	0.0598981	-3.33031	5.32008e-15	0.144341	-2.01553	8.3796e-06	1.68432	1.86606	4.32105e-11	0.0263753	-4.5239	2.47826e-24	1.71208	1.77816	2.04053e-06	0.0651622	-3.12569	1.26807e-05	0.390489	-0.517489	0.840266	0.969318	0.849718	0.155415	0.244367	-1.21294	0.0768035	0.487964	-0.183982	1	0.738624	0.438716	0.802663	0.260753	-1.10695	0.439032	0.0398654	-3.86144	1.08675e-10	0.24573	-1.17798	1	0.123079	-2.19339	0.0201083
ENSMUSG00000052727	Map1b	0.0298143	-2.94352	1.82162e-12	0.0930182	-1.26321	0.00116748	0.0246379	-3.18218	1.14845e-10	0.00817846	-4.76172	4.79659e-18	0.0960936	-1.21858	0.00111356	0.00776369	-4.76415	3.61658e-10	0.00830927	-4.64923	8.53513e-09	0.869458	2.22121	1.04041e-08	0.307469	0.566125	0.367578	1.02023	2.54414	1.20078e-14	0.173766	-0.284256	1	0.0551037	-1.97655	0.0111764	0.0626449	-1.77528	0.0862876	0.120187	-0.848122	0.183165	0.504684	1.28751	0.264191	0.0426273	-2.32316	0.0148239
ENSMUSG00000027199	Gatm	0.278841	-2.77041	1.84608e-12	6.4956	2.36853	1.49318e-14	0.268693	-2.79106	7.46551e-10	0.248227	-2.91145	8.92615e-11	5.89228	2.18362	4.15446e-15	0.177825	-3.35393	4.99006e-07	0.243155	-2.89161	4.09217e-05	0.553907	-1.69431	0.0183623	0.245232	-2.87632	0.000379386	0.284076	-2.67345	3.95009e-05	0.841171	-1.0727	0.527596	3.34765	0.99647	0.0760147	0.833124	-1.09269	0.316789	1.78095	0.0284188	1	0.350414	-2.333	0.582005	0.67063	-1.40654	0.112461
ENSMUSG00000004032	Gstm5	1.63703	1.81957	1.90765e-12	0.251748	-1.2749	0.000525305	0.0764706	-3.00161	3.52869e-10	1.49334	1.5725	9.31274e-08	0.280889	-1.11379	0.00169577	2.74872	2.5337	6.56998e-13	0.0533543	-3.4717	1.91122e-06	0.165224	-1.83689	0.021602	0.295393	-0.987522	0.346118	0.131729	-2.17429	0.000801273	0.334057	-0.798335	0.863743	0.706578	0.309448	0.995005	0.227021	-1.36817	0.247391	0.141153	-2.08928	0.000115629	0.143251	-2.01448	0.794045	0.0594381	-3.2991	0.000383469
ENSMUSG00000049775	Tmsb4x	1.85814	-2.748	2.08176e-12	10.7644	-0.100299	0.995105	34.806	1.84552	1.03597e-10	0.959753	-3.68126	6.87513e-15	12.6639	0.159748	0.751914	0.978225	-3.61127	1.4981e-08	33.5528	1.6618	3.07488e-05	6.50874	-0.840813	0.348245	19.5563	0.807719	0.181257	11.9293	0.059386	1	8.73442	-0.401536	1	6.3506	-0.880846	0.396701	15.6222	0.462332	0.76277	8.72167	-0.415233	0.588762	6.94987	-0.732166	1	15.4227	0.441121	0.677203
ENSMUSG00000031239	Itm2a	0.0274016	-3.07624	2.45954e-12	0.0246639	-3.22571	5.23277e-13	0.0097622	-4.51464	2.41158e-15	0.0194515	-3.53819	8.18211e-12	0.00655183	-5.1305	8.50713e-25	0.0133092	-4.02245	7.98326e-08	0.0087466	-4.58873	4.42898e-08	0.0672633	-1.69018	0.054426	0.0199716	-3.42896	0.000107774	0.0423824	-2.36745	0.000666084	0.0468105	-2.1911	0.157246	0.0211035	-3.36482	3.45888e-05	2.45868	4.11827	1.67236e-14	0.0327783	-2.75726	3.36176e-06	0.0418733	-2.32765	0.709947	3.52606	4.88451	9.93302e-15
ENSMUSG00000004151	Etv1	0.0453246	-2.88498	2.52568e-12	1.07834	2.23742	1.49318e-14	0.0383515	-3.09155	1.96785e-10	0.0497339	-2.71992	5.25021e-09	1.19193	2.49098	4.15446e-15	0.0358608	-3.14749	2.71676e-06	0.041109	-2.93993	4.12832e-05	0.104281	-1.5936	0.0542875	0.0585213	-2.42854	0.00307368	0.187857	-0.737106	0.371268	0.166674	-0.897466	0.80326	0.5526	0.894079	0.149064	0.0744243	-2.07486	0.0306817	0.101878	-1.64934	0.0025123	0.0727274	-2.07989	0.763662	0.0564362	-2.46772	0.00850074
ENSMUSG00000061353	Cxcl12	0.0236102	-3.02091	2.88562e-12	0.0246639	-2.95442	8.38397e-12	0.0172001	-3.43874	3.36375e-11	0.00906262	-4.3579	1.95276e-15	0.00856778	-4.48143	1.23375e-21	0.00554549	-4.96586	4.90501e-10	0.00612262	-4.80646	1.28275e-08	0.789103	2.36139	1.12904e-09	0.0501612	-1.84236	0.0363845	0.143184	-0.313255	0.928134	0.0276608	-2.66935	0.0501387	0.0214943	-3.0694	0.00010322	1.37712	3.3119	1.67236e-14	0.144992	-0.298871	0.908393	0.0859505	-1.03494	1	1.89361	3.88304	9.93302e-15
ENSMUSG00000001349	Cnn1	0.000172337	-5.45681	2.98738e-12	0.000176171	-5.42175	4.39265e-12	0.000929733	-3.65922	6.63907e-07	0.000442079	-4.47786	1.66976e-08	0.000335992	-4.91086	3.39859e-12	0	-5.27843	1.28525e-05	0	-5.02578	6.73406e-05	0.000902864	-3.38981	0.00475126	0.000464455	-3.93397	0.00263199	0.00420006	-1.62558	0.0787809	0	-4.30709	0.0320327	0.000390806	-4.19299	0.000642987	0.000535427	-3.7219	0.00991447	0.0002953	-4.61783	1.83298e-06	0.372452	5.4986	5.17283e-38	0.00240154	-2.22469	0.12588
ENSMUSG00000032766	Gng11	0.0591116	-2.8564	3.20714e-12	1.13401	1.837	1.59166e-12	0.0151082	-4.78477	1.843e-18	0.0305034	-3.78399	2.80765e-14	1.54674	2.52691	4.15446e-15	0.0473215	-3.10445	3.26399e-06	0.00787194	-5.62176	2.25538e-11	0.115567	-1.80207	0.0252933	0.0464455	-3.11643	0.000146679	0.0568917	-2.83691	1.76295e-05	0.136176	-1.54798	0.385018	0.573703	0.572416	0.578693	0.789755	1.05082	0.10436	0.113395	-1.85246	0.000645132	0.631406	0.695146	0.968151	0.79491	1.05549	0.0809271
ENSMUSG00000037852	Cpe	3.9884	1.79937	3.25318e-12	0.323802	-2.24048	3.86443e-09	0.233596	-2.6896	2.27766e-09	5.07042	2.17417	1.2775e-14	0.161612	-3.26455	8.51716e-17	3.37683	1.34793	0.00089373	0.104522	-3.80775	2.3586e-07	1.18681	-0.265475	1	0.594038	-1.28503	0.0990357	0.85452	-0.755945	0.25876	0.94614	-0.594779	0.871523	2.0064	0.527376	0.652482	0.688559	-1.06497	0.334317	0.189287	-2.97522	1.19899e-07	1.05014	-0.438752	1	0.214337	-2.75664	0.00269137
ENSMUSG00000045763	Basp1	0.0375695	-2.87646	3.31506e-12	0.029949	-3.20289	5.76306e-14	0.650813	1.53958	3.03882e-07	0.0134834	-4.31963	2.12059e-16	0.00823179	-5.0641	1.76597e-26	0.00628489	-5.32017	2.07576e-11	0.847108	1.87506	1.60362e-06	0.833795	1.84439	1.25715e-05	0.952133	2.05904	6.31207e-07	0.734628	1.65998	1.52095e-05	0.521299	1.07371	0.160746	0.0234484	-3.47162	7.87065e-06	0.0583615	-2.14529	0.0244345	0.0310065	-3.09504	8.11618e-08	0.046281	-2.44285	0.530433	0.0120077	-4.37264	8.37745e-06
ENSMUSG00000028464	Tpm2	0.00741049	-3.42259	3.40143e-12	0.00933706	-3.08884	1.24265e-10	0.006973	-3.46159	1.72841e-09	0.0072943	-3.40554	1.30425e-09	0.00151196	-5.61181	4.98881e-22	0.00406669	-4.12727	7.79593e-07	0.0043733	-4.00047	7.17237e-06	0.00496575	-3.82709	6.92065e-05	0.0171848	-2.1132	0.0302765	0.0179457	-2.06698	0.00649971	0.00851101	-3.04012	0.0493649	0.00234484	-4.82278	1.61441e-06	0.0867392	0.240649	0.955076	0.0014765	-5.47033	1.43516e-11	2.35372	5.89265	3.08657e-14	0.102065	0.482492	0.55431
ENSMUSG00000034227	Foxj1	0.00310207	-3.50839	3.53045e-12	0.0234307	-0.571586	0.26211	0.0020919	-3.97029	1.14683e-10	0.00287351	-3.56024	8.30399e-10	0.0488868	0.599698	0.071013	0.0025879	-3.58395	1.05234e-05	0.00131199	-4.33411	3.83807e-06	0.00541718	-2.57981	0.00476308	0.00278673	-3.43457	0.000538312	0.00458188	-2.83132	0.000244328	0.00496475	-2.61261	0.0974492	0.0211035	-0.685491	0.852025	0.00374799	-3.02915	0.00492024	0.0664424	1.05696	0.00831144	0.00110193	-3.96953	0.144619	0	-5.864	1.54818e-05
ENSMUSG00000028780	Sema3c	0.0112019	-3.07437	7.11115e-12	0.0128605	-2.87206	8.45776e-11	0.00511353	-4.13653	4.06011e-13	0.00198936	-5.41989	1.13558e-17	0.00554386	-4.08082	5.14768e-18	0.0025879	-4.9545	3.01173e-09	0.00218665	-5.11743	1.90507e-08	0.0401774	-1.14001	0.271744	0.576389	3.04815	4.4221e-14	0.0412369	-1.10994	0.143413	0.0134758	-2.65796	0.0625307	0.00547129	-3.962	5.03373e-06	0.791361	3.59858	1.67236e-14	0.00531539	-4.04472	1.5244e-09	0.0187328	-2.16322	0.801372	1.11552	4.24888	9.93302e-15
ENSMUSG00000097156	Gm3764	1.55655	1.77729	7.69811e-12	0.0445712	-3.77566	1.23862e-17	0.0483461	-3.62353	3.73441e-13	1.97919	2.15252	1.2775e-14	0.0226794	-4.75774	9.83987e-26	1.70468	1.7518	3.14868e-06	0.0209918	-4.76069	1.55797e-09	0.24919	-1.19511	0.191211	0.774247	0.489218	0.548935	0.256203	-1.16028	0.0940686	0.749678	0.434036	0.840751	0.933245	0.781087	0.264475	0.279493	-1.02226	0.517278	0.0705766	-3.05414	7.74702e-08	0.225896	-1.31622	1	0.0384246	-3.88014	3.93659e-05
ENSMUSG00000020101	Vsir	0.0237825	-2.86701	9.02875e-12	0.0105703	-4.03186	6.89906e-18	0.895566	3.10433	8.43851e-15	0.0229881	-2.88457	1.94002e-09	0.00772781	-4.4859	3.18636e-22	0.0166365	-3.29621	1.94981e-06	1.26345	3.43189	1.55371e-14	0.0410803	-1.98916	0.014526	0.0408721	-1.99489	0.0182724	0.0374187	-2.13382	0.0013752	0.0517753	-1.6348	0.350322	0.0191495	-3.09162	6.56962e-05	0.0974477	-0.728704	0.824095	0.0174227	-3.25193	4.68445e-08	0.0683196	-1.22133	1	0.0696447	-1.21393	0.329336
ENSMUSG00000020914	Top2a	0.000861685	-4.62712	9.64232e-12	0.000880854	-4.59206	1.32042e-11	0.00185947	-3.56863	4.66436e-07	0.000221039	-5.82395	4.01314e-11	0.000167996	-6.25695	1.26902e-15	0	-6.03711	1.50363e-06	0.00043733	-4.78343	5.9407e-05	0.000451432	-4.7359	0.000287138	0.0733839	1.79048	0.00134107	0.00229094	-3.17491	0.00112962	0.0248238	0.140527	1	0.000390806	-4.95238	0.00010322	0.00321256	-2.66879	0.0671953	0.0002953	-5.37722	1.1116e-07	0	-4.41848	0.34682	0.00240154	-2.98622	0.0379205
ENSMUSG00000001403	Ube2c	0.00103402	-4.58093	1.28859e-11	0.000880854	-4.76918	5.82665e-12	0.00185947	-3.7461	2.36949e-07	0.00132624	-4.18868	1.76281e-08	0.000839979	-4.84499	4.37527e-13	0.000369699	-5.21272	6.63994e-06	0.00087466	-4.3742	0.000158632	0.00225716	-3.32394	0.00589315	0.0631659	1.35621	0.0280527	0.00190912	-3.57545	0.000425321	0.00354625	-2.65278	0.258183	0.00234484	-3.31712	0.00412288	0.0058897	-2.06385	0.218113	0.0002953	-5.55386	7.50156e-08	0.00110193	-3.59409	0.636701	0.00180116	-3.48605	0.0170596
ENSMUSG00000030307	Slc6a11	0.868579	1.7584	1.6897e-11	0.0308299	-3.47481	1.40257e-15	0.0260325	-3.68347	3.36417e-13	1.47058	2.7267	1.2775e-14	0.0131037	-4.71363	7.21007e-25	0.95974	1.75071	3.48735e-06	0.0118079	-4.7404	3.01881e-09	0.039726	-3.01988	0.000126181	0.077564	-2.05475	0.0128082	0.0778919	-2.05882	0.00161764	0.184405	-0.783444	0.876541	0.57214	0.91287	0.132821	0.15099	-1.08156	0.465253	0.0339595	-3.2769	1.83308e-08	0.119008	-1.40746	1	0.0294189	-3.43004	0.000267559
ENSMUSG00000044667	Plppr4	0.0129253	-2.94524	1.97538e-11	0.00581364	-4.08156	8.9748e-17	0.0113892	-3.08564	2.19824e-09	0.00596807	-4.00603	2.10539e-13	0.00201595	-5.54982	6.1972e-25	0.00369699	-4.57048	1.01261e-08	0.00349864	-4.60785	8.09388e-08	0.0650062	-0.514853	0.861833	0.0222938	-2.06264	0.0187325	1.02405	4.34485	6.09945e-15	0.0844008	-0.123296	1	0.00547129	-4.03828	2.82105e-06	0.00696055	-3.66698	0.000161398	0.00472479	-4.28204	2.04627e-10	0.00550965	-3.82761	0.100794	0.00600385	-3.84562	0.000191557
ENSMUSG00000021268	Meg3	0.185952	-2.7037	2.634e-11	0.136356	-3.15401	2.65886e-13	0.198266	-2.57688	8.50859e-08	0.0347032	-5.10436	9.56277e-20	0.0280553	-5.44861	5.64339e-29	0.0244002	-5.55613	6.35851e-12	0.0341117	-5.06553	8.60357e-10	6.47218	2.82822	2.08099e-14	0.378995	-1.58918	0.0773184	10.4291	3.90975	6.09945e-15	1.46389	0.4044	0.878397	0.128966	-3.16218	4.75254e-05	0.378547	-1.58605	0.169582	0.112804	-3.37539	1.74073e-08	0.201653	-2.47753	0.578536	0.256364	-2.14816	0.03157
ENSMUSG00000041607	Mbp	1.13518	-2.58185	2.96476e-11	17.0768	1.73281	2.704e-11	1.02224	-2.70253	1.93837e-09	0.655824	-3.3539	3.56496e-13	17.6737	1.818	2.84001e-13	0.673223	-3.27439	1.81394e-07	0.596081	-3.44117	3.43602e-07	1.98043	-1.69633	0.0180961	1.03806	-2.63468	0.000360116	1.26193	-2.36047	8.79915e-05	1.61425	-1.97969	0.0841107	8.50394	0.465759	0.756237	1.37926	-2.21654	0.0062507	20.9799	1.96194	1.45414e-09	1.24738	-2.34377	0.255391	0.386048	-4.05442	1.52838e-05
ENSMUSG00000022892	App	0.124255	-2.65818	3.2462e-11	1.30472	0.97907	0.00074321	0.136671	-2.48592	6.8956e-08	0.095047	-3.01996	1.02493e-10	1.25056	0.912153	0.00134465	0.0617398	-3.60005	1.07763e-07	0.10977	-2.75965	8.28571e-05	0.692496	-0.0622231	1	0.198322	-1.89955	0.0204545	0.98854	0.477462	0.395171	0.379449	-0.942708	0.76532	1.14389	0.701343	0.365769	0.904336	0.33648	0.926196	1.43752	1.08043	0.00396986	0.3427	-1.08356	1	1.28182	0.859791	0.197868
ENSMUSG00000035864	Syt1	0.017406	-2.87103	3.28302e-11	0.0140937	-3.17284	1.03524e-12	0.0118541	-3.38277	9.73894e-11	0.00884158	-3.80608	6.92777e-13	0.00554386	-4.51059	4.39035e-21	0.00665459	-4.1323	5.39616e-08	0.00612262	-4.22149	2.77784e-07	0.490706	2.24162	2.53142e-08	0.0376209	-1.66715	0.064703	1.10996	3.9232	6.09945e-15	0.0347533	-1.75874	0.31323	0.00977015	-3.59467	1.32285e-05	0.0165982	-2.8228	0.0034345	0.00620129	-4.26132	1.30215e-10	0.0209367	-2.43946	0.614027	0.00780501	-3.84903	0.000160524
ENSMUSG00000039533	Mmd2	1.31665	1.72852	3.53956e-11	0.0616598	-3.09705	1.22474e-13	0.0436975	-3.56277	7.47714e-13	1.72809	2.16583	1.2775e-14	0.0418309	-3.6674	1.29468e-18	1.63333	1.91962	1.64462e-07	0.0253651	-4.28644	2.19493e-08	0.0744863	-2.74125	0.000428857	0.409649	-0.251684	1	0.253531	-0.965774	0.185134	0.508533	0.0701895	1	0.714003	0.587644	0.552616	0.228627	-1.10723	0.437633	0.308883	-0.681459	0.25257	0.143251	-1.76614	0.956261	0.0360231	-3.76605	6.17202e-05
ENSMUSG00000028445	Enho	0.851173	1.73002	3.76067e-11	0.127548	-1.3814	0.000318486	0.0481137	-2.78764	4.2432e-09	0.896094	1.74946	1.21345e-09	0.102477	-1.71298	3.71655e-06	1.10725	2.00196	3.6114e-08	0.0188052	-4.07885	8.6393e-08	0.24287	-0.378459	0.997463	0.134692	-1.24442	0.180956	0.0855284	-1.91465	0.0032778	0.36881	0.242297	0.908704	0.5186	0.768938	0.281082	0.135463	-1.23139	0.340566	0.0815027	-2.0005	0.000229089	0.0925621	-1.75979	0.963588	0.0288185	-3.45099	0.000237114
ENSMUSG00000049001	Ndnf	0.0161997	-2.91301	4.00295e-11	0.0149745	-3.02346	1.23093e-11	0.0244055	-2.28216	3.52519e-06	0.00751534	-3.97408	3.35039e-13	0.00520787	-4.537	1.24924e-20	0.00406669	-4.73539	5.10114e-09	0.00262398	-5.2614	7.53308e-09	2.15378	5.91569	2.08099e-14	0.0538768	-1.08496	0.327843	0.0412369	-1.4829	0.0386501	0.0404273	-1.4813	0.476792	0.0128966	-3.14454	0.000119214	0.106015	-0.0889642	1	0.0191945	-2.60567	1.2371e-05	0.0352617	-1.6529	1	0.152498	0.451009	0.571106
ENSMUSG00000028399	Ptprd	0.0746219	-2.65572	4.52807e-11	1.04434	1.49626	2.4405e-08	0.0239406	-4.2647	4.3418e-16	0.0831108	-2.46978	6.15211e-08	1.11247	1.63021	1.74766e-10	0.0669156	-2.74337	2.62569e-05	0.0113706	-5.25217	1.23195e-10	0.150327	-1.55885	0.0591133	0.13655	-1.6976	0.0442678	0.312331	-0.489113	0.662587	0.165255	-1.40657	0.461823	0.842578	1.0209	0.0666089	0.0936997	-2.23726	0.0164361	1.96729	2.52157	3.38161e-14	0.0881544	-2.29825	0.611571	0.0288185	-3.91893	3.52854e-05
ENSMUSG00000032060	Cryab	0.468757	-2.5521	4.59334e-11	8.0015	2.02437	1.49318e-14	0.107849	-4.65192	1.22802e-18	0.373557	-2.85593	1.69664e-10	8.56778	2.19224	4.15446e-15	0.460276	-2.51287	2.99581e-05	0.0677861	-5.26819	3.94743e-11	1.14754	-1.17112	0.131043	0.291678	-3.16215	9.15407e-05	0.390987	-2.74797	6.14611e-06	1.09154	-1.23311	0.413857	4.0425	0.71329	0.347833	0.587899	-2.14057	0.00875868	5.59445	1.2508	0.000514947	1.3146	-0.95623	1	0.277978	-3.22051	0.000460959
ENSMUSG00000014846	Tppp3	0.0417056	-2.70144	4.6344e-11	0.67403	1.70668	1.16727e-10	0.00999463	-4.71548	1.6366e-17	0.0265247	-3.32687	9.51625e-12	1.0451	2.67393	4.15446e-15	0.0465821	-2.46862	0.000175026	0.00743461	-5.04514	1.0479e-09	0.0839663	-1.60446	0.0546106	0.0287962	-3.14342	0.000158321	0.051928	-2.30964	0.000475548	0.022696	-3.45054	0.00423803	0.348599	0.504277	0.596377	0.102267	-1.3113	0.296516	0.348454	0.512097	0.31103	0.123416	-1.01983	1	0.0642412	-1.97938	0.0440964
ENSMUSG00000079017	Ifi27l2a	0.00723815	-3.39393	5.20122e-11	0.0276588	-1.44198	0.00203102	0.27799	2.32986	3.97368e-13	0.00309455	-4.53049	3.01176e-12	0.039647	-0.905142	0.0534385	0.0018485	-5.06757	1.06766e-07	0.189801	1.51632	0.00115162	0.0225716	-1.66478	0.122155	0.0483033	-0.562019	0.893922	0.0202366	-1.83281	0.0255031	0.031207	-1.17621	0.769044	0.0234484	-1.61955	0.148179	0.0974477	0.478492	0.706041	0.00974489	-2.8968	2.89698e-05	0.015427	-2.12399	1	0.0942605	0.427925	0.627404
ENSMUSG00000034891	Sncb	0.0167167	-2.8058	5.92582e-11	0.0114511	-3.34817	1.08093e-13	0.0132487	-3.10097	1.15785e-09	0.00442079	-4.65299	4.05371e-16	0.00470388	-4.61857	1.08113e-21	0.00998188	-3.44855	1.59362e-06	0.00787194	-3.75731	2.06382e-06	0.713262	3.06167	2.08099e-14	0.0599147	-0.868152	0.482127	1.11721	4.15205	6.09945e-15	0.0418458	-1.3706	0.523398	0.00742532	-3.85204	4.21417e-06	0.0176691	-2.61232	0.00676578	0.00885899	-3.64219	7.22176e-09	0.00661158	-3.83454	0.0880277	0.0042027	-4.53546	1.62317e-05
ENSMUSG00000048540	Nhlh2	0.00689348	-3.07339	5.93431e-11	0.00493278	-3.5432	6.39074e-13	0.0160379	-1.81833	0.000290094	0.00154728	-5.05322	6.79634e-15	0.00167996	-5.02547	3.95803e-20	0.0018485	-4.68127	6.35477e-08	0.00043733	-6.01533	1.20427e-08	1.08073	6.1213	2.08099e-14	0.148161	1.54286	0.00171791	0.012982	-2.07553	0.00462925	0.0191498	-1.47787	0.508331	0.00468967	-3.47902	7.97585e-05	0.011244	-2.24498	0.0402641	0.00620129	-3.14091	1.3617e-06	0.0220386	-1.2487	1	0.00120077	-4.95773	3.33779e-05
ENSMUSG00000030096	Slc6a6	0.0422226	-2.68875	5.99821e-11	0.214224	-0.250459	0.675994	0.135044	-0.94324	0.0440188	0.0121572	-4.44983	8.79762e-17	0.221586	-0.198417	0.755162	0.00776369	-5.01313	1.05106e-10	0.145194	-0.810725	0.371997	0.174253	-0.541145	0.820726	0.150019	-0.761049	0.567338	0.218785	-0.20565	1	0.100004	-1.34004	0.521401	0.155932	-0.708693	0.760668	1.51312	2.84137	3.28499e-14	0.289984	0.221507	0.799501	0.102479	-1.29249	1	2.76417	3.93853	9.93302e-15
ENSMUSG00000029621	Arpc1a	0.134595	-2.60828	6.75662e-11	1.61954	1.28036	3.21482e-06	0.21965	-1.85791	1.49397e-05	0.117372	-2.77975	1.65513e-09	1.73792	1.42095	5.14537e-08	0.116086	-2.75486	2.17835e-05	0.202484	-1.93871	0.00537062	0.32774	-1.23496	0.167162	0.295393	-1.38595	0.118001	0.372659	-1.05205	0.0905529	0.374484	-1.0288	0.708197	0.953176	0.351265	0.933494	0.363019	-1.08042	0.458711	3.14819	2.35698	3.38161e-14	0.213774	-1.83191	0.926134	0.34282	-1.16118	0.344729
ENSMUSG00000050503	Fbxl22	0.00155103	-3.86103	8.06602e-11	0.00246639	-3.23575	5.90364e-09	0.000232433	-5.7209	1.6233e-11	0.00287351	-2.97914	1.70986e-06	0.000839979	-4.64294	8.8862e-14	0.000369699	-5.01123	2.9273e-06	0.00087466	-4.17257	8.00123e-05	0.00180573	-3.38598	0.00224283	0.00325119	-2.66222	0.0168594	0.00916376	-1.29447	0.151962	0.0014185	-3.45387	0.0607096	0.00117242	-3.92543	0.000338272	0.0101731	-1.11557	0.654421	0.002953	-2.8835	0.000112435	0.764739	6.0535	2.16813e-54	0.00960616	-1.18315	0.526668
ENSMUSG00000028517	Plpp3	3.49207	1.69582	8.34871e-11	0.204006	-2.80117	1.4279e-12	0.0885571	-3.98128	4.72124e-15	5.2477	2.40409	1.2775e-14	0.151364	-3.24339	1.1261e-16	4.10034	1.79841	1.33492e-06	0.0393597	-5.0939	1.31723e-10	0.159355	-3.08176	6.97319e-05	0.378995	-1.82415	0.0269274	0.257349	-2.39626	0.0002118	0.892237	-0.563523	0.895362	2.48944	0.985728	0.0810122	0.724968	-0.872282	0.50596	0.443835	-1.61495	0.00135967	0.762535	-0.788006	1	0.199328	-2.7457	0.00274978
ENSMUSG00000002504	Slc9a3r2	0.0160273	-2.76439	9.1605e-11	0.043338	-1.29851	0.00115522	0.00743787	-3.81866	1.47364e-12	0.0159148	-2.74192	1.75163e-08	0.0492228	-1.11144	0.00395349	0.0177456	-2.53488	0.000203908	0.0043733	-4.44649	9.49071e-08	0.0203144	-2.32655	0.00471565	0.0130047	-2.95362	0.000646188	0.032455	-1.66584	0.0147694	0.0333348	-1.59352	0.387871	0.0394714	-1.38083	0.141243	0.745314	3.20959	1.67236e-14	0.428184	2.39029	6.61725e-14	0.0573003	-0.802085	1	1.13473	3.98089	9.93302e-15
ENSMUSG00000041329	Atp1b2	2.68518	1.69319	9.26567e-11	0.104645	-3.39312	1.5945e-15	0.0769354	-3.8057	3.17554e-14	3.79304	2.27561	1.2775e-14	0.041663	-4.73389	4.85353e-26	3.43118	1.93896	1.06595e-07	0.0336744	-4.93903	3.77783e-10	0.209013	-2.30976	0.00296877	0.264739	-1.9653	0.0164623	0.392132	-1.40015	0.0193395	0.685136	-0.567194	0.893116	1.79458	0.882721	0.151859	0.796715	-0.34841	1	0.0980395	-3.4328	3.14171e-09	0.926723	-0.1226	1	0.469501	-1.1226	0.373696
ENSMUSG00000007872	Id3	1.22911	1.7094	9.98776e-11	0.0530274	-3.23043	3.66068e-14	0.0397461	-3.614	7.7646e-13	0.755955	0.802637	0.0233096	0.0287273	-4.12519	3.08716e-21	1.30689	1.64504	2.06951e-05	0.0227412	-4.35624	2.25781e-08	0.0474003	-3.30594	3.28818e-05	0.0650237	-2.84994	0.000561822	0.0687282	-2.7816	2.87072e-05	0.161709	-1.51706	0.408779	0.463496	0.0203278	1	1.72568	2.04809	2.55739e-06	0.037503	-3.67403	8.85743e-10	0.878238	0.961415	0.652263	2.17339	2.40923	1.10172e-08
ENSMUSG00000020029	Nudt4	0.0346397	-2.63545	1.02031e-10	0.287511	0.60021	0.0721945	0.062757	-1.73265	0.000131488	0.0300614	-2.81126	2.45357e-09	0.31096	0.73658	0.015003	0.0251396	-3.02111	6.60666e-06	0.0708474	-1.5169	0.0363006	0.0555261	-1.86863	0.0204325	0.0585213	-1.79123	0.0334878	0.101565	-0.99625	0.171422	0.0680881	-1.555	0.382943	0.186805	-0.0918657	1	0.138676	-0.529308	0.991031	0.931375	2.58183	3.38161e-14	0.728375	1.93284	0.00491045	0.151297	-0.399481	1
ENSMUSG00000022836	Mylk	0.0239548	-2.86058	1.09921e-10	0.0442189	-1.96061	3.0647e-06	0.00790273	-4.40582	2.70345e-14	0.0159148	-3.41781	8.47168e-11	0.0356151	-2.2849	2.65531e-08	0.0158971	-3.36466	5.1646e-06	0.00481063	-4.99123	2.03897e-08	0.0153487	-3.39597	0.000104103	0.0125403	-3.67639	6.54473e-05	0.0538371	-1.61103	0.0258201	0.0120573	-3.68668	0.00597206	0.0351726	-2.22559	0.00792429	0.342673	1.14649	0.0574244	0.0410466	-2.0216	0.000642911	4.36034	5.49011	3.08657e-14	0.555957	1.89482	0.000159905
ENSMUSG00000028128	F3	0.764659	1.69753	1.11936e-10	0.0193788	-4.00518	1.68351e-18	0.0172001	-4.1384	3.84766e-15	1.23804	2.56192	1.2775e-14	0.00907177	-5.09872	7.52525e-27	1.09098	2.13246	2.71876e-09	0.0104959	-4.76521	3.01182e-09	0.0293431	-3.31372	3.08363e-05	0.0534123	-2.45341	0.00282397	0.0542189	-2.44332	0.000205019	0.215612	-0.414219	1	0.461151	0.727308	0.336996	0.137605	-1.07617	0.471491	0.023624	-3.65833	1.03004e-09	0.078237	-1.86924	0.916348	0.0282181	-3.34998	0.000373206
ENSMUSG00000042286	Stab1	0.00809984	-2.9587	1.34059e-10	0.00704684	-3.15391	1.95627e-11	0.250331	2.49934	8.43851e-15	0.00486287	-3.63804	6.84538e-11	0.00218394	-4.7909	1.16623e-19	0.00517579	-3.4701	6.61834e-06	0.23747	2.19528	1.98568e-08	0.026183	-1.17621	0.269233	0.0199716	-1.56302	0.111141	0.0267276	-1.15569	0.137535	0.0127665	-2.15609	0.194483	0.00468967	-3.59365	4.44938e-05	0.0615741	0.0773265	1	0.00679189	-3.12951	1.15558e-06	0.031956	-0.845372	1	0.0774497	0.417623	0.621977
ENSMUSG00000004044	Ptrf	0.0122359	-2.79998	1.99976e-10	0.00916089	-3.2127	2.19688e-12	0.00185947	-5.3486	9.22978e-17	0.0128203	-2.69896	6.90834e-08	0.00184795	-5.44385	9.15735e-24	0.00813339	-3.28107	7.54946e-06	0.00174932	-5.23547	1.51776e-08	0.00180573	-5.18794	7.4976e-08	0.00510901	-3.88026	2.92145e-05	0.0183275	-2.1334	0.00236249	0.002837	-4.51678	0.000737872	0.00703451	-3.47421	3.49981e-05	0.364626	2.37747	9.50507e-09	0.00413419	-4.24129	5.49626e-10	1.34656	4.48655	3.08657e-14	0.705452	3.51745	9.93302e-15
ENSMUSG00000023913	Pla2g7	0.673665	1.67277	2.43489e-10	0.0181456	-3.93443	4.59056e-18	0.0239406	-3.49904	3.08308e-12	1.11713	2.58566	1.2775e-14	0.0102477	-4.76041	7.78782e-25	1.1372	2.40709	8.43148e-12	0.0144319	-4.15624	7.3753e-08	0.019863	-3.70329	4.12944e-06	0.0483033	-2.43274	0.00308652	0.0504007	-2.38314	0.000291199	0.118445	-1.12014	0.652131	0.341955	0.442908	0.697515	0.110833	-1.22479	0.349803	0.0132885	-4.31281	5.87964e-12	0.0727274	-1.80855	0.941308	0.00900578	-4.77318	1.80468e-06
ENSMUSG00000022472	Desi1	0.0878919	-2.52779	2.61791e-10	1.38171	1.88841	2.58258e-13	0.055784	-3.15557	6.9319e-11	0.0733851	-2.76254	2.49686e-09	1.4577	2.01826	4.15446e-15	0.0743096	-2.70257	3.33477e-05	0.0507303	-3.24212	6.86918e-06	0.17651	-1.43612	0.0902573	0.107754	-2.15228	0.00838848	0.15502	-1.63268	0.0125159	0.11348	-2.06062	0.150078	0.808969	0.838134	0.198696	0.116188	-2.03698	0.0331538	1.47945	1.85919	1.72684e-08	0.101378	-2.20857	0.667924	0.096662	-2.29813	0.0142876
ENSMUSG00000048583	Igf2	0.0115466	-3.04606	2.79968e-10	0.0107464	-3.1459	1.04825e-10	0.0041838	-4.42842	1.77995e-12	0.00419975	-4.43233	5.86825e-13	0.00235194	-5.28172	7.2331e-21	0.00369699	-4.50939	2.05789e-07	0.00306131	-4.71698	7.00781e-07	0.0221202	-2.01426	0.0365389	0.00696683	-3.62475	0.000331017	0.00687282	-3.67007	6.92624e-06	0.00638326	-3.67582	0.0152633	0.00468967	-4.18414	1.27315e-05	0.0974477	0.148693	1	0.00413419	-4.40199	3.15194e-09	0.0242425	-1.8234	1	0.216739	1.35351	0.018122
ENSMUSG00000004892	Bcan	1.85486	1.65663	2.97227e-10	0.0516181	-3.90808	1.68351e-18	0.0485786	-3.96095	8.43851e-15	2.80543	2.37565	1.2775e-14	0.0272153	-4.83924	1.80897e-26	2.6611	2.10517	3.86888e-09	0.0253651	-4.83531	8.62558e-10	0.073132	-3.3182	2.193e-05	0.116114	-2.64987	0.00110427	0.132874	-2.46508	0.00015004	1.10501	0.658414	0.624969	1.05205	0.599371	0.529033	0.328217	-1.13495	0.412157	0.1382	-2.42446	9.20337e-06	0.223692	-1.67467	1	0.0510327	-3.81858	4.7101e-05
ENSMUSG00000060279	Ap2a1	0.0632477	-2.52298	3.15028e-10	0.807391	1.49271	2.74695e-08	0.0302163	-3.55969	1.03413e-12	0.0773638	-2.20019	1.10679e-06	1.03418	1.99412	4.15446e-15	0.0624792	-2.47126	0.000138367	0.0293011	-3.54781	1.45509e-06	0.133624	-1.35705	0.117681	0.0594503	-2.52963	0.0019513	0.187093	-0.869275	0.252751	0.469524	0.499231	0.679059	0.495542	0.593299	0.548012	0.0792432	-2.10819	0.0262618	0.859912	1.49723	1.54313e-05	0.0947659	-1.825	0.930998	0.0636408	-2.41883	0.00959609
ENSMUSG00000035805	Mlc1	0.804642	1.66097	3.15028e-10	0.0380529	-3.1312	1.18979e-13	0.0320758	-3.34453	1.27138e-11	1.26943	2.4674	1.2775e-14	0.0201595	-4.0572	8.1237e-21	1.03923	1.92892	1.54615e-07	0.0131199	-4.55535	7.8309e-09	0.0356631	-3.13628	7.06952e-05	0.0701327	-2.16213	0.00846208	0.0572735	-2.46578	0.000172839	0.102841	-1.59208	0.358326	0.517427	0.797349	0.24717	0.157416	-0.982202	0.556953	0.0345501	-3.21393	2.92809e-08	0.0969698	-1.66333	1	0.0288185	-3.42124	0.000274218
ENSMUSG00000020297	Nsg2	0.0255059	-2.571	5.1731e-10	0.012332	-3.61875	1.43348e-15	0.0111568	-3.72216	1.19242e-12	0.0101678	-3.86081	9.84297e-14	0.00335992	-5.4605	1.08688e-26	0.00554549	-4.63281	1.73614e-09	0.00524796	-4.68023	1.59358e-08	0.265893	0.972828	0.0578599	0.374351	1.50728	0.00120179	0.904921	3.09526	6.09945e-15	0.120573	-0.217056	1	0.00898854	-3.96278	1.66344e-06	0.0165982	-3.07529	0.000889898	0.00767779	-4.21719	5.55642e-11	0.0187328	-2.84391	0.344387	0.00660424	-4.32367	1.9394e-05
ENSMUSG00000030605	Mfge8	1.16724	1.64001	5.3779e-10	0.040167	-3.61063	1.49628e-16	0.0371893	-3.68715	2.19946e-13	1.76611	2.35876	1.2775e-14	0.0253674	-4.28181	1.41747e-22	1.48804	1.88829	3.05768e-07	0.0297384	-3.9521	1.45955e-07	0.0451432	-3.35319	2.07692e-05	0.151877	-1.59921	0.0618708	0.100038	-2.21537	0.000657414	0.219868	-1.04829	0.696206	0.684302	0.637217	0.4675	0.40157	-0.169231	1	0.0428184	-3.4605	3.49933e-09	0.733885	0.71892	0.941308	0.28038	-0.696769	0.762821
ENSMUSG00000060961	Slc4a4	1.03144	1.64017	5.45504e-10	0.0431619	-3.32615	7.11398e-15	0.0327731	-3.6898	2.35859e-13	1.8364	2.70313	1.2775e-14	0.0231834	-4.23198	3.71981e-22	1.18489	1.71382	5.99972e-06	0.0157439	-4.67407	3.29362e-09	0.062749	-2.70053	0.000541847	0.0854597	-2.25318	0.00581374	0.195493	-1.0559	0.137347	0.19859	-1.01572	0.720919	0.764417	1.00176	0.0752982	0.22006	-0.872248	0.662831	0.0386842	-3.42722	4.83279e-09	0.152066	-1.39248	1	0.0486312	-3.05107	0.0010307
ENSMUSG00000042453	Reln	0.0330887	-2.64603	6.02945e-10	0.0241354	-3.10184	2.51485e-12	0.0474164	-2.08705	1.49509e-05	0.0101678	-4.30998	6.09845e-15	0.00571186	-5.16979	8.17921e-25	0.00591519	-4.99298	6.39164e-10	0.00918393	-4.36774	1.29941e-07	3.89044	6.24831	2.08099e-14	0.117972	-0.713436	0.653978	0.0897285	-1.12161	0.136809	0.0914933	-1.0726	0.73027	0.0246208	-2.99088	0.00019526	0.0465821	-2.05735	0.0497339	0.0336642	-2.56384	1.28032e-05	0.0760331	-1.32592	1	0.0114073	-4.03329	8.94326e-05
ENSMUSG00000006205	Htra1	1.37973	1.63468	6.02945e-10	0.115568	-2.31791	4.44029e-09	0.033238	-4.09551	2.49354e-15	2.31406	2.56761	1.2775e-14	0.0732462	-2.99195	4.44477e-14	2.16903	2.245	2.04793e-10	0.0170559	-4.98583	4.63717e-10	0.0925435	-2.5663	0.000970221	0.0859242	-2.67199	0.00104811	0.101183	-2.44633	0.000175591	0.245401	-1.1365	0.636438	0.803888	0.623304	0.489578	0.258611	-1.0668	0.475236	0.0549257	-3.34807	7.82858e-09	0.21708	-1.30535	1	0.0834535	-2.7018	0.00349024
ENSMUSG00000022577	Ly6h	0.032744	-2.55541	6.47514e-10	0.0183218	-3.39519	1.771e-14	0.0297515	-2.65958	3.95249e-08	0.0139255	-3.75776	2.53941e-13	0.00587985	-5.02459	5.54102e-25	0.00813339	-4.45184	3.70103e-09	0.00655995	-4.72368	1.15524e-08	1.35791	3.34793	2.08099e-14	0.245697	0.486697	0.471333	1.17945	3.14982	6.09945e-15	0.538321	1.668	0.00423803	0.0199311	-3.18737	4.53069e-05	0.0348027	-2.37044	0.0136482	0.0180133	-3.35711	2.50272e-08	0.0187328	-3.18751	0.226228	0.00900578	-4.25148	2.42361e-05
ENSMUSG00000040204	2810417H13Rik	0.00499777	-3.28549	7.023e-10	0.00352342	-3.7697	1.41264e-11	0.00464867	-3.33432	8.90771e-08	0.00198936	-4.48861	3.76924e-11	0.00100797	-5.43774	6.49629e-18	0.00332729	-3.70074	3.59669e-05	0.00218665	-4.18713	3.10675e-05	0.00677148	-2.71938	0.0088282	0.299574	3.02961	7.96638e-14	0.00801829	-2.50834	0.00310106	0.05674	0.325792	0.866953	0.00390806	-3.47902	0.000577478	0.0101731	-2.14076	0.119067	0.00383889	-3.55438	2.50684e-06	0.00110193	-4.40818	0.214794	0.00660424	-2.71182	0.0329261
ENSMUSG00000032482	Cspg5	1.44556	1.62563	7.50908e-10	0.0761058	-3.00462	4.01022e-13	0.0529948	-3.49698	1.45243e-12	1.86624	2.03041	2.6032e-13	0.0332632	-4.21203	2.70496e-22	1.76605	1.8039	1.2967e-06	0.0209918	-4.7668	1.44656e-09	0.092995	-2.63378	0.000699893	0.147232	-1.9671	0.0167452	0.202748	-1.50959	0.0218404	2.49443	2.27285	3.48845e-06	1.02235	0.916441	0.127736	0.28806	-0.9843	0.549876	0.0944959	-2.63729	1.87079e-06	0.218182	-1.37254	1	0.04683	-3.60426	0.000115225
ENSMUSG00000052040	Klf13	0.1003	-2.43784	8.12607e-10	0.953965	1.06772	0.000186121	0.143179	-1.88398	2.74648e-05	0.0793532	-2.75182	2.53941e-09	1.05081	1.2492	3.09542e-06	0.0635883	-3.03013	4.23031e-06	0.111519	-2.20815	0.00150905	0.497026	-0.01368	1	0.271242	-0.90996	0.409889	0.621226	0.323896	0.626308	0.171639	-1.56526	0.367288	0.5866	0.236414	1	0.524183	0.0656766	1	1.87781	2.15894	8.74523e-12	0.207163	-1.28312	1	0.584775	0.228109	0.959943
ENSMUSG00000070306	Ccdc153	0.00120636	-4.1882	8.34939e-10	0.00105703	-4.34684	3.7306e-10	0.000464867	-5.13803	4.43784e-09	0.000221039	-5.80222	3.15407e-10	0.00151196	-3.90493	8.41799e-10	0	-6.0154	5.1616e-06	0.00131199	-3.75962	0.00128407	0.0013543	-3.71209	0.00462707	0.000464455	-4.67163	0.00132838	0.000763646	-4.37968	0.0001298	0.000709251	-4.04301	0.0749109	0	-5.9317	5.95919e-05	0.00107085	-3.87356	0.0132281	0.000590599	-4.76949	1.89684e-06	0.00110193	-3.39573	0.802407	0.000600385	-4.2895	0.00791721
ENSMUSG00000068748	Ptprz1	1.59412	1.62048	8.53305e-10	0.056727	-3.57849	1.59283e-16	0.0569462	-3.53895	8.45979e-13	2.2619	2.20918	1.2775e-14	0.0272153	-4.64712	3.54352e-25	1.6862	1.56039	5.76568e-05	0.0262398	-4.59552	3.53713e-09	0.0925435	-2.78665	0.000332884	0.351128	-0.845086	0.472842	0.171439	-1.90145	0.00330966	2.81643	2.30646	1.99631e-06	0.935199	0.622373	0.489578	0.301981	-1.06254	0.477627	0.0850463	-2.93634	1.83775e-07	0.220386	-1.50384	1	0.0480308	-3.71343	7.25485e-05
ENSMUSG00000054252	Fgfr3	0.865649	1.62461	8.81366e-10	0.0308299	-3.57049	3.42053e-16	0.0271947	-3.71602	2.10646e-13	1.53379	2.6747	1.2775e-14	0.0203275	-4.17883	1.12563e-21	1.13239	1.91841	1.83589e-07	0.0153065	-4.47223	1.11922e-08	0.0406289	-3.08293	8.92879e-05	0.0729195	-2.23964	0.00623657	0.0729282	-2.25009	0.000565689	0.181568	-0.902111	0.79948	0.626853	0.952812	0.104597	0.178297	-0.935059	0.602735	0.0351407	-3.3231	1.19317e-08	0.148761	-1.18162	1	0.0630404	-2.43707	0.00924476
ENSMUSG00000002985	Apoe	13.3656	1.61402	9.57291e-10	1.66464	-1.74897	2.25942e-06	4.57266	-0.206898	0.776951	14.8457	1.73741	1.38452e-09	1.07064	-2.40725	7.3877e-11	22.2452	2.32685	3.35926e-11	2.27499	-1.23202	0.0585837	0.661348	-3.02914	2.16983e-05	1.11562	-2.26935	0.00206079	0.899957	-2.59088	1.85255e-05	2.67884	-0.981624	0.592154	5.37437	0.0414842	1	2.09887	-1.34391	0.161508	0.42907	-3.68237	5.62506e-11	1.00827	-2.39167	0.233938	0.658022	-3.02447	0.000230804
ENSMUSG00000030428	Ttyh1	1.90002	1.60906	1.14321e-09	0.178109	-2.17247	9.61967e-09	0.0704273	-3.4951	1.22814e-12	2.7778	2.25681	1.2775e-14	0.147668	-2.45422	1.19423e-10	2.38456	1.83449	7.26498e-07	0.0389224	-4.29571	1.69672e-08	0.108344	-2.82231	0.000274478	0.146303	-2.38646	0.00320821	0.254294	-1.59142	0.014754	0.432643	-0.797077	0.863206	1.15913	0.673397	0.408895	0.34428	-1.13667	0.408975	0.882355	0.259967	0.724769	0.226998	-1.72435	0.979886	0.0708454	-3.41962	0.000224268
ENSMUSG00000038695	Josd2	0.122187	-2.40406	1.27694e-09	1.52775	1.60797	1.14294e-09	0.0964598	-2.71676	6.75539e-09	0.106983	-2.57076	1.83847e-08	1.86324	2.01969	4.15446e-15	0.129025	-2.25897	0.000442004	0.0778447	-2.98057	2.67449e-05	0.230682	-1.40347	0.0994461	0.14491	-2.07892	0.0108767	0.189766	-1.69554	0.00910538	0.209229	-1.53155	0.387882	0.912532	0.645524	0.45482	0.153132	-1.99301	0.0380059	1.91413	1.88166	9.84193e-09	0.161984	-1.8902	0.889939	0.0900578	-2.7549	0.00277868
ENSMUSG00000021794	Glud1	0.813258	1.61026	1.28606e-09	0.0923135	-1.88729	1.09637e-06	0.0973896	-1.78187	7.57554e-05	1.14034	2.17522	1.2775e-14	0.0710622	-2.27908	1.99939e-09	0.880254	1.58957	3.99892e-05	0.079594	-2.03606	0.00367042	0.116469	-1.48168	0.0779079	0.103109	-1.65777	0.0511422	0.131347	-1.31303	0.0520288	0.221286	-0.533216	1	0.454508	0.540055	0.636368	0.214171	-0.585632	0.948943	0.0921335	-1.8457	0.000658873	0.178513	-0.838558	1	0.160303	-1.00705	0.47088
ENSMUSG00000029309	Sparcl1	2.60643	1.60324	1.30575e-09	0.158025	-2.81701	4.03421e-12	0.102271	-3.41829	2.60035e-12	3.72628	2.20626	1.2775e-14	0.0670303	-4.07122	1.1636e-21	2.8197	1.58244	4.0398e-05	0.0546662	-4.27066	1.74966e-08	0.18915	-2.47931	0.00134497	0.227119	-2.21274	0.00627501	0.430697	-1.28758	0.0327103	0.777339	-0.407142	1	1.50968	0.588645	0.548077	1.42156	0.489311	0.724815	0.102469	-3.39362	4.17562e-09	2.29532	1.18944	0.493166	1.22779	0.268205	0.904512
ENSMUSG00000000567	Sox9	0.783099	1.60733	1.49991e-09	0.0325916	-3.35727	6.11435e-15	0.0211514	-3.94482	1.90807e-14	1.13614	2.23968	1.2775e-14	0.0152876	-4.45601	2.38734e-23	0.793005	1.47805	0.000193414	0.0104959	-4.8674	1.51424e-09	0.0835149	-1.91204	0.0167096	0.184389	-0.755355	0.564869	0.0507825	-2.64067	6.10757e-05	0.133339	-1.21755	0.588727	0.473657	0.659301	0.440353	0.136534	-1.1911	0.372946	0.0286441	-3.48467	3.57488e-09	0.106887	-1.5249	1	0.0504323	-2.62501	0.00486916
ENSMUSG00000055254	Ntrk2	1.38524	1.59992	1.5657e-09	0.0606028	-3.29367	8.14684e-15	0.0464867	-3.64402	2.82755e-13	2.05434	2.27579	1.2775e-14	0.0287273	-4.38127	1.97614e-23	1.48102	1.56029	5.83143e-05	0.0231785	-4.58429	4.05735e-09	0.284854	-0.962409	0.357084	0.163488	-1.77247	0.0335012	0.27224	-1.03427	0.146597	0.556762	0.0302182	1	0.815613	0.611434	0.508545	0.255934	-1.11448	0.431032	0.0891805	-2.67888	1.36305e-06	0.191736	-1.5167	1	0.0492316	-3.49067	0.000179884
ENSMUSG00000031517	Gpm6a	4.24001	1.59483	1.57666e-09	0.155559	-3.55639	1.35622e-16	0.150617	-3.5702	3.97368e-13	5.86816	2.13377	1.2775e-14	0.079462	-4.53722	5.98081e-25	5.0878	1.74673	3.08932e-06	0.0804687	-4.42518	6.52772e-09	1.52403	-0.141354	1	0.651166	-1.39475	0.0679213	2.34019	0.508307	0.351358	1.34545	-0.323021	1	1.9595	0.236944	1	0.679457	-1.32828	0.168211	0.134657	-3.71043	2.55061e-10	0.543251	-1.63781	1	0.146494	-3.54687	0.000124725
ENSMUSG00000047945	Marcksl1	0.0820324	-2.39806	1.81271e-09	0.283635	-0.536548	0.20276	0.0932058	-2.17896	1.97679e-06	0.0342611	-3.63762	1.49193e-13	0.442837	0.165545	0.743515	0.0354911	-3.53878	2.32041e-07	0.0756581	-2.43848	0.000527264	0.358437	-0.161361	1	2.1012	2.64013	5.10999e-13	0.368459	-0.121238	1	0.759607	0.958232	0.32577	0.226277	-0.845914	0.573395	0.0797786	-2.3519	0.0111376	1.75674	2.45951	3.38161e-14	0.0506888	-2.96846	0.266243	0.03122	-3.68854	9.53523e-05
ENSMUSG00000029373	Pf4	0.00896153	-3.21834	2.04373e-09	0.00722301	-3.52229	1.51015e-10	0.337493	2.54432	8.43851e-15	0.00618911	-3.70344	6.56687e-09	0.00302392	-4.74958	4.7081e-16	0.00369699	-4.31966	4.93012e-06	0.087466	0.184102	0.786912	0.0284402	-1.46256	0.249461	0.0501612	-0.637804	0.865761	0.0156548	-2.32857	0.00764699	0.0120573	-2.63568	0.208454	0.00234484	-4.88926	1.27315e-05	0.0449759	-0.792026	0.947951	0.00738249	-3.41518	6.42914e-06	0.015427	-2.25235	1	0.0438281	-0.825332	0.856816
ENSMUSG00000047139	Cd24a	0.0156827	-2.60069	2.20938e-09	0.013389	-2.82651	1.6709e-10	0.0230109	-2.00777	3.91819e-05	0.00243143	-5.16876	7.9334e-17	0.00218394	-5.37883	1.11698e-23	0.0014788	-5.64582	3.03766e-10	0.00174932	-5.39317	8.50502e-09	0.35934	2.20154	3.40381e-08	1.00137	4.19035	4.4221e-14	0.0248185	-1.85817	0.00839509	0.0148943	-2.53239	0.0851079	0.00898854	-3.29396	7.7839e-05	0.0653221	-0.43832	1	0.00502009	-4.13546	1.02239e-09	0.0253444	-1.75903	1	0.0426273	-1.05482	0.488725
ENSMUSG00000026712	Mrc1	0.00224038	-3.5524	2.45282e-09	0.00405193	-2.73041	7.43976e-07	0.083676	1.97163	1.97727e-08	0.00132624	-4.16664	9.03058e-09	0.00201595	-3.701	1.86801e-10	0.000369699	-5.19075	4.11624e-06	0.0275518	0.120252	0.911364	0.0171544	-0.57063	0.93544	0.0148626	-0.774751	0.761757	0.00763646	-1.73213	0.0626613	0.0120573	-1.03465	0.887021	0.000781612	-4.52117	0.000168077	0.0133857	-0.913207	0.864348	0.0032483	-2.93767	0.000180392	0.00771351	-1.56658	1	0.00900578	-1.45293	0.427768
ENSMUSG00000049422	Chchd10	2.30311	1.57847	2.6524e-09	0.135475	-2.88006	1.78712e-12	0.117844	-3.05158	1.61718e-10	2.24819	1.47184	7.99994e-07	0.0641744	-3.97352	6.09275e-21	3.00824	1.87472	3.48419e-07	0.0516049	-4.19327	2.80701e-08	1.26807	0.487463	0.556664	0.159308	-2.56589	0.0015141	0.806411	-0.19423	0.963291	0.325546	-1.51501	0.396982	0.887912	-0.0495748	1	0.349098	-1.42106	0.212731	0.0658518	-3.87179	7.57263e-11	0.708541	-0.377484	1	0.106268	-3.13861	0.000649449
ENSMUSG00000055435	Maf	0.0196464	-2.47659	3.72862e-09	0.00616598	-4.13583	2.07206e-17	0.434883	2.51386	8.43851e-15	0.00508391	-4.36642	6.01865e-15	0.00201595	-5.68652	4.56621e-26	0.0018485	-5.58278	1.16888e-10	0.48981	2.50371	9.08934e-12	0.0392746	-1.38879	0.126652	0.0269384	-1.9299	0.0265384	0.0347459	-1.57521	0.0225054	0.0553215	-0.875409	0.833789	0.00859774	-3.55649	1.46807e-05	0.0524718	-0.96163	0.605852	0.00944959	-3.45814	2.73854e-08	0.156474	0.643224	1	0.0378243	-1.42923	0.218114
ENSMUSG00000028412	Slc44a1	0.0542862	-2.34442	4.10964e-09	0.442365	0.907167	0.0023571	0.0388164	-2.79946	4.17088e-09	0.056144	-2.26739	6.1453e-07	0.543298	1.27905	1.9096e-06	0.052867	-2.31444	0.000367561	0.0301758	-3.10938	1.68001e-05	0.0744863	-1.80707	0.0249505	0.0687394	-1.922	0.0204494	0.0908739	-1.52586	0.021074	0.318454	0.329839	0.83311	0.350944	0.484349	0.629609	0.115652	-1.16113	0.396173	0.829792	1.90699	7.22675e-09	0.0617081	-2.04101	0.778434	0.128482	-1.00462	0.473775
ENSMUSG00000025889	Snca	0.0218868	-2.46828	4.26228e-09	0.054613	-1.11246	0.00627953	0.0183622	-2.68622	5.9096e-08	0.0125993	-3.23306	1.70833e-10	0.0487188	-1.28859	0.000838669	0.011091	-3.35473	2.82677e-06	0.0100586	-3.4728	8.00902e-06	0.0194116	-2.54655	0.00216514	0.0645593	-0.813568	0.5381	1.31424	4.49644	6.09945e-15	0.0922026	-0.282752	1	0.0230576	-2.31216	0.00371808	0.0728181	-0.633396	0.926504	0.00708719	-4.00748	6.9262e-10	0.0121212	-3.10936	0.275873	0.0126081	-3.12655	0.0016151
ENSMUSG00000037242	Clic4	0.0561819	-2.31603	5.62064e-09	0.443246	0.884891	0.00314588	0.0248704	-3.46424	3.55884e-12	0.0537126	-2.35395	2.38833e-07	0.453421	0.930485	0.00113822	0.034382	-2.95616	8.12531e-06	0.0131199	-4.3097	2.87788e-08	0.0866749	-1.60893	0.0504581	0.0905688	-1.54386	0.0735273	0.0584189	-2.18973	0.000779086	0.0652511	-2.00033	0.172083	0.352116	0.466576	0.763966	0.601284	1.2769	0.0239535	1.00963	2.23336	1.22458e-12	0.414326	0.692686	0.973691	0.999641	2.06932	4.43463e-06
ENSMUSG00000045092	S1pr1	1.59463	1.55106	6.09167e-09	0.0452759	-3.95867	9.7341e-19	0.0780976	-3.13497	7.52068e-11	2.75946	2.54069	1.2775e-14	0.0208315	-5.08485	5.70211e-28	2.12614	1.88507	3.05579e-07	0.0594769	-3.47864	1.73988e-06	0.062749	-3.39975	1.44666e-05	0.113792	-2.54004	0.00176449	0.140511	-2.24456	0.000531227	0.25533	-1.35381	0.493605	1.0415	0.731675	0.326566	0.832589	0.38263	0.868029	0.055221	-3.61398	8.18459e-10	0.213774	-1.60121	1	1.04407	0.721021	0.331724
ENSMUSG00000007613	Tgfbr1	0.0596286	-2.31788	7.36966e-09	0.043338	-2.78204	1.67165e-11	1.46456	2.98887	8.43851e-15	0.0455341	-2.68323	9.64076e-09	0.0354471	-3.08136	2.75546e-14	0.0362305	-2.96892	8.99164e-06	1.73139	2.98769	1.55371e-14	0.0943493	-1.57417	0.0600597	0.139801	-0.999391	0.346118	0.0912557	-1.63041	0.0139254	0.154617	-0.841676	0.838079	0.0672187	-2.0735	0.00709171	0.137069	-1.02405	0.523837	0.0504962	-2.50679	7.14582e-06	0.180716	-0.607577	1	0.0894574	-1.64016	0.115995
ENSMUSG00000027737	Slc7a11	0.398616	1.5683	7.80395e-09	0.0218452	-2.9821	2.84241e-12	0.013946	-3.59139	3.59107e-12	0.525632	2.01329	1.24165e-12	0.00823179	-4.39111	1.23566e-21	0.395948	1.41372	0.000547034	0.00612262	-4.65979	1.50545e-08	0.0207659	-2.95978	0.000257224	0.0343697	-2.23881	0.00775845	0.0328368	-2.31693	0.000547913	0.0787268	-1.02609	0.72877	0.246599	0.663256	0.361595	0.130644	-0.293171	1	0.0186039	-3.15314	9.72182e-08	0.06281	-1.33629	1	0.132085	-0.275512	1
ENSMUSG00000032181	Scg3	0.620586	1.54744	8.17592e-09	0.0398146	-2.77274	1.58548e-11	0.0253352	-3.39374	9.19246e-12	1.01126	2.41101	1.2775e-14	0.0228474	-3.58568	1.26775e-17	1.00669	2.2196	4.2801e-10	0.0109332	-4.52032	1.14677e-08	0.107892	-1.24591	0.167381	0.123081	-1.05247	0.302201	0.082092	-1.65173	0.0121454	0.140432	-0.848948	0.832761	0.364622	0.566315	0.589884	0.119936	-1.08584	0.462702	0.035436	-2.88665	3.73958e-07	0.0793389	-1.66049	1	0.0180116	-3.79389	7.14326e-05
ENSMUSG00000046160	Olig1	0.177852	-2.1876	9.4845e-09	1.60615	1.27886	3.49101e-06	0.0534597	-3.90383	1.32272e-14	0.209324	-1.92199	6.96267e-06	1.78731	1.48742	9.6667e-09	0.149728	-2.37498	0.000229306	0.0214292	-5.15515	1.36268e-10	0.169287	-2.1865	0.00520629	0.0975356	-2.98271	0.000242272	0.127911	-2.60156	6.66725e-05	3.6498	2.42081	3.00668e-07	1.02548	0.474294	0.744909	0.165982	-2.20778	0.0179466	3.01649	2.29103	1.52284e-13	0.137741	-2.45333	0.510938	0.0264169	-4.83511	7.12091e-07
ENSMUSG00000007097	Atp1a2	4.58037	1.528	1.0166e-08	0.285925	-2.83312	8.7054e-13	0.172466	-3.53715	5.72985e-13	6.71783	2.17832	1.2775e-14	0.112221	-4.20064	1.09967e-22	5.05638	1.55039	6.28479e-05	0.079594	-4.60348	2.23598e-09	0.263636	-2.87424	0.000197127	0.517867	-1.89308	0.0100668	0.417715	-2.21481	0.000217174	1.55113	-0.279374	1	3.68999	1.0397	0.0562874	2.9743	0.692771	0.440698	0.256025	-2.94268	1.44471e-07	1.4821	-0.343879	1	2.76898	0.581957	0.493054
ENSMUSG00000026424	Gpr37l1	1.82453	1.53186	1.0182e-08	0.0510896	-3.99421	5.6374e-19	0.0462542	-4.10277	1.71886e-15	3.2873	2.60512	1.2775e-14	0.0260393	-4.97382	2.32783e-27	2.85371	2.14132	1.84586e-09	0.0271145	-4.81141	9.82349e-10	0.0650062	-3.55862	5.79345e-06	0.144446	-2.40523	0.00304044	0.138602	-2.47521	0.000142242	0.859612	0.211616	1	1.20095	0.727897	0.331476	0.365161	-1.05084	0.488068	0.107489	-2.86103	3.19512e-07	0.224794	-1.73868	0.974232	0.0486312	-3.95832	2.71567e-05
ENSMUSG00000058297	Spock2	0.0360184	-2.35876	1.0182e-08	0.0146222	-3.66339	1.14771e-15	0.00929733	-4.26878	8.43851e-15	0.0316086	-2.52016	1.16951e-07	0.00571186	-5.00907	1.15842e-24	0.0269881	-2.70259	7.15013e-05	0.00568529	-4.86041	8.06205e-09	0.363403	1.14898	0.0196103	0.0431943	-2.01193	0.019167	0.300877	0.864155	0.0517083	0.120573	-0.509216	1	0.0289197	-2.59938	0.000842883	1.53293	3.5816	1.67236e-14	0.0608317	-1.54097	0.00658191	0.0385675	-2.1288	0.777384	2.38233	4.45155	9.93302e-15
ENSMUSG00000062248	Cks2	0.00413609	-2.8957	1.07817e-08	0.00264256	-3.51187	6.51805e-11	0.0220812	-0.424686	0.568389	0.00486287	-2.62539	3.61197e-06	0.0040319	-2.93646	1.66824e-09	0.00332729	-3.04978	0.000252709	0.0253651	-0.19598	1	0.0148973	-0.9644	0.499775	0.0664171	1.25432	0.0252909	0.00420006	-2.73644	0.000895091	0.0177313	-0.686844	1	0.00195403	-3.70629	0.000207362	0.011244	-1.34768	0.41558	0.00442949	-2.70795	8.50954e-05	0.00771351	-1.7547	1	0.00540347	-2.32492	0.0555892
ENSMUSG00000021087	Rtn1	0.0716922	-2.27246	1.21781e-08	0.0317108	-3.45923	2.20941e-15	0.0880922	-1.93887	2.13545e-05	0.0515022	-2.72755	5.51648e-09	0.0146156	-4.5824	5.80293e-24	0.0502791	-2.71928	3.80384e-05	0.0844047	-1.96049	0.0056193	1.38093	2.29889	1.52566e-09	1.17136	2.01654	1.56833e-06	1.62848	2.63697	6.09945e-15	0.824858	1.41772	0.0413824	0.0445519	-2.88976	0.000123382	0.0487238	-2.74231	0.00259073	0.0942006	-1.82279	0.000850983	0.0506888	-2.6508	0.424798	0.0132085	-4.57739	3.66196e-06
ENSMUSG00000094777	Hist1h2ap	0.00258506	-3.39828	2.19766e-08	0.00281873	-3.27485	4.64562e-08	0.0090649	-1.58402	0.0130046	0.00198936	-3.68952	2.67729e-07	0.00151196	-4.12252	4.38035e-11	0.0018485	-3.64223	0.000369476	0.00524796	-2.26779	0.0315326	0.00586861	-2.11244	0.0900737	0.0868531	1.84388	0.00114207	0.00610917	-2.08113	0.032	0.00992951	-1.34083	0.785917	0.00234484	-3.33523	0.0043631	0.00214171	-3.35136	0.0229699	0.0023624	-3.3957	6.012e-05	0	-4.61305	0.34682	0.00180116	-3.50413	0.0187922
ENSMUSG00000022421	Nptxr	0.0151657	-2.41886	2.2448e-08	0.00916089	-3.14312	6.64551e-12	0.0144109	-2.45519	1.09035e-06	0.00751534	-3.39028	1.70478e-10	0.0040319	-4.31187	1.07417e-18	0.00554549	-3.73771	1.03634e-06	0.00787194	-3.23618	4.77353e-05	0.130012	0.826263	0.148018	0.0236872	-1.68313	0.070592	0.731573	3.99149	6.09945e-15	0.0404273	-0.895062	0.836486	0.00781612	-3.26011	9.68479e-05	0.0080314	-3.18291	0.00144211	0.00856369	-3.16753	4.66697e-07	0.0220386	-1.72518	1	0.0102065	-2.8423	0.00572912
ENSMUSG00000032883	Acsl3	1.31148	1.48315	3.66328e-08	0.151859	-1.95852	4.14339e-07	0.0413731	-3.82261	3.82482e-14	2.09766	2.30335	1.2775e-14	0.148508	-1.99703	8.32573e-08	1.61485	1.69124	8.12531e-06	0.0218665	-4.67724	2.44376e-09	0.0975093	-2.53337	0.00110075	0.150483	-1.90337	0.0208812	0.184802	-1.61287	0.0136398	0.287956	-0.946571	0.765273	0.88713	0.730083	0.329506	0.308406	-0.852109	0.683424	0.393634	-0.505198	0.459505	0.200551	-1.46225	1	0.100865	-2.47146	0.00773623
ENSMUSG00000022018	Rgcc	0.676595	1.48458	4.17234e-08	0.0352342	-3.12579	1.40947e-13	0.0311461	-3.27024	3.08479e-11	0.615153	1.26127	5.20571e-05	0.0162956	-4.24666	6.299e-22	0.992273	1.98701	5.3393e-08	0.0148692	-4.26389	3.81849e-08	0.0361145	-3.00191	0.000142766	0.0399431	-2.85577	0.000518823	0.0572735	-2.34895	0.000341403	1.15821	2.1409	2.86495e-05	0.269656	-0.0733129	1	0.795644	1.57478	0.00157751	0.0383889	-2.94544	2.36422e-07	0.0991737	-1.51468	1	0.720462	1.41062	0.00738535
ENSMUSG00000079523	Tmsb10	0.185435	-2.08878	4.79086e-08	0.174938	-2.17219	1.42848e-08	0.731933	0.000780121	1	0.050397	-3.95812	5.26565e-15	0.130701	-2.60676	2.05183e-11	0.0436245	-4.11824	6.03886e-09	0.417213	-0.833528	0.248623	1.61567	1.21037	0.015741	5.3914	3.26639	4.4221e-14	0.714773	-0.0348943	1	0.932665	0.3598	0.912212	0.12584	-2.58729	0.000549094	2.41424	1.83143	6.87147e-05	0.0942006	-3.02569	1.19675e-07	0.435262	-0.756008	1	3.03675	2.18723	7.06548e-07
ENSMUSG00000028843	Sh3bgrl3	0.178713	-2.05501	4.99435e-08	0.97951	0.571286	0.0852464	1.82437	1.59816	6.10577e-08	0.12113	-2.5989	1.20908e-08	1.02427	0.650012	0.0336241	0.167844	-2.08526	0.00115285	1.6085	1.29991	0.00250316	0.528627	-0.394801	0.852176	0.470958	-0.565313	0.634564	0.901866	0.408267	0.492739	0.336185	-1.05115	0.691095	0.518991	-0.424323	0.975668	0.679457	-0.0208442	1	0.478976	-0.550322	0.398366	0.268871	-1.36702	1	0.746879	0.11964	1
ENSMUSG00000037742	Eef1a1	0.808778	-2.0441	5.21727e-08	3.52606	0.209426	0.665566	6.98695	1.32071	1.55714e-05	0.546852	-2.59264	3.32245e-09	3.30414	0.105405	0.880401	0.506119	-2.66661	9.88471e-06	6.58925	1.15549	0.00924055	5.15671	0.773451	0.199923	6.28315	1.07732	0.043061	2.50781	-0.315597	0.780372	1.87668	-0.735159	0.767557	1.98373	-0.664103	0.664075	3.05354	-0.0200474	1	1.68468	-0.91546	0.0892355	3.55703	0.203402	1	3.35435	0.119448	1
ENSMUSG00000005583	Mef2c	0.0641094	-2.15584	5.33094e-08	0.0172647	-4.05941	1.05286e-18	0.891149	2.03582	6.80255e-13	0.0347032	-3.02245	2.17364e-10	0.00369591	-6.24786	6.06014e-33	0.0351214	-2.95902	8.89635e-06	1.07758	2.20749	3.39384e-09	0.079452	-1.76886	0.0295569	0.141194	-0.929599	0.401263	0.988922	2.08885	2.99464e-09	0.0687973	-1.95775	0.191361	0.0300921	-3.1765	3.08005e-05	0.498482	0.952509	0.174617	0.0132885	-4.36606	3.68891e-12	0.949863	1.89882	0.0065553	0.579972	1.17909	0.0398362
ENSMUSG00000039109	F13a1	0.00155103	-3.37602	6.05988e-08	0.00105703	-3.85995	3.75672e-09	0.0576435	2.13532	1.65148e-09	0.00176832	-3.13725	7.35699e-06	0.000503987	-4.7475	8.88017e-12	0.000369699	-4.52956	6.03107e-05	0.0192425	0.279078	0.722971	0.00677148	-1.20881	0.442419	0.0120758	-0.395005	1	0.00763646	-1.06058	0.335723	0.00638326	-1.22457	0.814873	0	-5.44731	0.000105474	0.00856683	-0.865248	0.904221	0.0023624	-2.69052	0.00100795	0.00440772	-1.58462	1	0.00720462	-1.08813	0.66111
ENSMUSG00000053310	Nrgn	0.0448076	-2.2816	6.34084e-08	0.0325916	-2.74429	2.41024e-10	0.0274271	-2.96124	6.8412e-09	0.0263037	-3.02723	1.9121e-09	0.0164636	-3.74026	7.10571e-17	0.0155274	-3.72912	4.86358e-07	0.0201172	-3.34767	1.86686e-05	0.0284402	-2.85272	0.000753197	0.0380853	-2.43289	0.00588266	2.86673	5.13176	6.09945e-15	0.02837	-2.82673	0.0425973	0.0234484	-3.13882	0.000107573	0.0492593	-2.05551	0.0534069	0.014765	-3.82315	2.94017e-09	0.0451791	-2.14456	0.834947	0.054635	-1.90117	0.0790744
ENSMUSG00000031709	Tbc1d9	0.0110296	-2.32806	7.10749e-08	0.00352342	-3.94349	4.54964e-15	0.041838	-0.324834	0.661564	0.0101678	-2.41199	1.23998e-06	0.00184795	-4.8308	3.90441e-20	0.00739399	-2.79844	0.000104545	0.0358611	-0.534181	0.713406	0.036566	-0.504609	0.871481	0.0292607	-0.828058	0.534506	0.0446733	-0.213993	1	0.025533	-1.00256	0.764702	0.00781612	-2.71473	0.00103658	0.0080314	-2.63826	0.00915707	0.00413419	-3.62777	4.32093e-08	0.00771351	-2.57811	0.55671	0.00660424	-2.88508	0.00507553
ENSMUSG00000058254	Tspan7	2.33138	1.45369	7.10864e-08	0.229727	-2.22081	4.89865e-09	0.196406	-2.42195	1.33607e-07	3.82177	2.32115	1.2775e-14	0.1643	-2.71925	5.46156e-13	2.79641	1.62166	2.24306e-05	0.14913	-2.77848	7.48462e-05	0.293882	-1.79259	0.0245682	0.419403	-1.27247	0.103099	0.885066	-0.172573	0.997313	0.850391	-0.227993	1	1.79263	0.904515	0.134654	0.535427	-0.910991	0.467698	0.184858	-2.49092	5.192e-06	0.353719	-1.49992	1	0.121278	-3.06214	0.000868896
ENSMUSG00000036256	Igfbp7	0.0415332	-2.21805	9.31672e-08	0.0297729	-2.7022	2.52236e-10	0.00929733	-4.33593	9.10216e-15	0.0103889	-4.18577	1.2775e-14	0.00621584	-4.95714	6.65021e-24	0.00702429	-4.66467	2.71736e-09	0.00918393	-4.27425	1.75431e-07	0.0212173	-3.09773	0.000219243	0.0213649	-3.08569	0.000423188	0.0400914	-2.19854	0.0014489	0.0269515	-2.72733	0.0471678	0.0144598	-3.65258	9.60838e-06	1.52008	3.47358	1.67236e-14	0.0129932	-3.83256	1.86042e-09	2.61157	4.19524	3.08657e-14	1.45593	3.3439	9.93302e-15
ENSMUSG00000027500	Stmn2	0.0222315	-2.22129	1.03036e-07	0.0188503	-2.45924	5.9623e-09	0.0248704	-2.02386	2.45591e-05	0.00508391	-4.2929	1.37391e-14	0.00621584	-4.05947	2.17243e-18	0.00517579	-4.18533	5.65108e-08	0.00568529	-4.03246	8.35234e-07	1.09517	4.221	2.08099e-14	0.63073	3.03594	4.4221e-14	0.184039	0.992772	0.0230319	0.0262423	-1.86726	0.266346	0.0132874	-2.87429	0.00034118	0.0690701	-0.48638	1	0.00974489	-3.3412	7.63853e-08	0.0198347	-2.22468	0.744258	0.101465	0.0808094	1
ENSMUSG00000006360	Crip1	0.147348	-2.22027	1.30776e-07	0.0695875	-3.31482	1.95983e-13	0.238477	-1.48052	0.00110466	0.0939418	-2.85114	9.82099e-09	0.0329272	-4.40544	3.50808e-21	0.117934	-2.48007	0.000390393	0.0590395	-3.46881	9.64111e-06	0.033406	-4.28221	8.59716e-07	0.215972	-1.58956	0.0926974	0.111492	-2.55959	0.000289057	0.0638326	-3.33147	0.0120756	0.064483	-3.34905	4.10048e-05	1.61806	1.42037	0.0126353	0.0389795	-4.09489	2.73791e-10	19.8193	5.84608	3.08657e-14	1.8708	1.63842	0.00188284
ENSMUSG00000020458	Rtn4	0.170269	-1.94231	2.30998e-07	1.21452	1.15344	3.90861e-05	0.279385	-1.18066	0.00519336	0.172853	-1.89527	1.93631e-05	1.38983	1.40854	6.81797e-08	0.14714	-2.09529	0.00109641	0.282515	-1.13543	0.137396	0.4257	-0.531011	0.689665	0.321867	-0.942312	0.380216	0.687664	0.18506	0.856197	0.286537	-1.10218	0.657089	0.841015	0.49134	0.713937	0.23773	-1.38126	0.233672	1.20216	1.06784	0.00451394	0.195042	-1.64988	1	0.178915	-1.79063	0.0694634
ENSMUSG00000067818	Myl9	0.0518734	-2.21012	2.41893e-07	0.0269541	-3.16277	3.49858e-12	0.0090649	-4.68451	2.13064e-15	0.0293983	-3.00843	4.24511e-09	0.00487188	-5.61181	4.34381e-26	0.0369699	-2.632	0.000235519	0.00568529	-5.23954	5.96768e-09	0.0171544	-3.71129	2.63893e-05	0.0260095	-3.11932	0.000609525	0.0546007	-2.06698	0.00386785	0.0205683	-3.4196	0.0120239	0.0171955	-3.72067	1.28477e-05	0.52097	1.28952	0.0359939	0.011812	-4.28024	2.25002e-10	6.50689	5.67508	3.08657e-14	0.579972	1.44836	0.010143
ENSMUSG00000070570	Slc17a7	0.0161997	-2.2313	2.5165e-07	0.00810386	-3.22785	4.51297e-12	0.00790273	-3.22183	2.38676e-09	0.00751534	-3.30002	6.23244e-10	0.0038639	-4.28105	3.79309e-18	0.00443639	-3.9484	5.37004e-07	0.0043733	-3.93743	3.38636e-06	0.00857721	-3.02438	0.000591794	0.00557346	-3.60568	0.000127523	0.820156	4.46091	6.09945e-15	0.0106388	-2.67649	0.0696487	0.00312645	-4.39656	1.96576e-06	0.00535427	-3.63529	0.000362243	0.00413419	-4.08242	3.14364e-09	0.00881544	-2.86163	0.448836	0.00600385	-3.46523	0.00108064
ENSMUSG00000029177	Cenpa	0.00534245	-2.57362	2.55799e-07	0.00598981	-2.40688	9.32935e-07	0.0113892	-1.44483	0.00843319	0.00353663	-3.10588	2.09697e-07	0.00722382	-2.14529	3.56854e-06	0.00628489	-2.23476	0.00660422	0.00743461	-1.98211	0.0249135	0.00406289	-2.78893	0.00597456	0.0896398	1.68519	0.00112448	0.00954558	-1.6492	0.0461236	0.0148943	-0.970727	0.853269	0.00742532	-1.99747	0.0493153	0.0240942	-0.303887	1	0.0100402	-1.60296	0.0185222	0.00881544	-1.62327	1	0.0276177	-0.101995	1
ENSMUSG00000057897	Camk2b	0.0248165	-2.13644	2.66722e-07	0.0126843	-3.10861	2.87587e-12	0.0181298	-2.55785	2.31997e-07	0.0150307	-2.83366	1.0851e-08	0.0102477	-3.42264	5.25893e-15	0.00702429	-3.84394	2.81618e-07	0.0188052	-2.44814	0.00104136	0.109247	0.112421	0.984577	0.0636304	-0.68666	0.668773	1.27414	4.70661	6.09945e-15	0.0574493	-0.822348	0.87177	0.0125058	-3.03471	0.000159041	0.0107085	-3.21852	0.000836256	0.00649659	-3.98274	1.15856e-09	0.0187328	-2.37778	0.658187	0.0174112	-2.53177	0.0112969
ENSMUSG00000039830	Olig2	0.0396375	-2.0502	2.83357e-07	0.272713	0.957577	0.00132469	0.0111568	-3.84556	2.39233e-13	0.0459762	-1.80585	7.28567e-05	0.276353	0.987634	0.00055456	0.0236608	-2.72572	4.72335e-05	0.00262398	-5.69714	1.47259e-10	0.0329545	-2.23704	0.00531191	0.0390142	-1.99283	0.0178063	0.0278731	-2.48855	0.00020321	1.19296	3.21893	4.10624e-14	0.205173	0.44865	0.696643	0.0412279	-1.90585	0.0596114	0.509097	1.95002	3.96315e-09	0.031956	-2.22804	0.680611	0.0042027	-5.03214	1.39106e-06
ENSMUSG00000090223	Pcp4	0.158895	-1.97334	2.87995e-07	0.0900233	-2.80569	1.48055e-11	0.137833	-2.15257	3.60311e-06	0.0632173	-3.29292	1.40886e-11	0.0330952	-4.26515	6.25657e-22	0.0458427	-3.71087	1.1862e-07	0.0686608	-3.11886	2.03967e-05	6.62883	4.24023	2.08099e-14	1.7287	1.68461	0.000266494	2.71744	2.49038	9.06205e-14	0.540449	-0.10326	1	0.0652646	-3.19886	3.1603e-05	0.126361	-2.22849	0.0206778	0.0652612	-3.21937	4.00431e-08	0.117906	-2.30383	0.657544	0.0366235	-4.00019	3.82464e-05
ENSMUSG00000006651	Aplp1	0.349499	-1.91681	3.16955e-07	3.49805	1.81694	2.06035e-12	0.0576435	-4.50797	9.37607e-18	0.51038	-1.33183	0.00166349	3.87381	2.04415	4.15446e-15	0.498725	-1.33798	0.0290497	0.0367357	-5.09944	1.30882e-10	0.579187	-1.11141	0.15941	0.241981	-2.38234	0.00319139	0.93203	-0.412479	0.643862	0.276608	-2.17316	0.114767	2.06541	0.794827	0.244032	0.217919	-2.52798	0.00498061	2.5381	1.14226	0.00196096	0.192838	-2.68165	0.379977	0.0534343	-4.54468	2.01795e-06
ENSMUSG00000029231	Pdgfra	0.0113742	-2.3126	3.17282e-07	0.00493278	-3.50298	2.22191e-12	0.0111568	-2.30177	1.14294e-05	0.00817846	-2.75175	2.5175e-07	0.00151196	-5.12342	7.56566e-20	0.0014788	-4.90481	5.05467e-08	0.00043733	-5.97544	2.35372e-08	0.00902864	-2.52702	0.00592104	0.0236872	-1.16227	0.314006	0.010691	-2.30925	0.00220566	1.42559	6.13529	4.10624e-14	0.0136782	-1.9591	0.0327667	0.0315902	-0.740094	0.875862	0.0321877	-0.73849	0.355773	0.031956	-0.689927	1	0.0486312	-0.109271	1
ENSMUSG00000085382	Gm13861	0.00672114	-2.40586	3.31337e-07	0.00598981	-2.56705	6.84123e-08	0.00185947	-4.10958	1.51854e-10	0.00221039	-3.89684	2.60221e-10	0.00134397	-4.62077	2.32447e-16	0.0011091	-4.57338	6.69053e-07	0.00174932	-3.99809	2.02552e-05	0.00180573	-3.95056	0.000111892	0.0041801	-2.90447	0.00379887	0.00763646	-2.12031	0.00622414	0.00212775	-3.60203	0.0198319	0.00429887	-2.89904	0.00168201	0.139211	2.20369	1.53982e-06	0.0020671	-3.91168	1.40209e-07	0.921213	5.51197	2.32791e-46	0.176513	2.57821	7.25943e-09
ENSMUSG00000001270	Ckb	3.12447	1.38719	3.32269e-07	0.968059	-0.554245	0.177136	0.553889	-1.38021	0.00105015	3.30321	1.43212	1.70986e-06	0.907177	-0.656961	0.0772528	4.03416	1.68407	8.2202e-06	0.686608	-1.03395	0.123321	0.462718	-1.61062	0.0251161	0.691109	-1.02265	0.220214	0.47957	-1.56514	0.00837332	1.50361	0.127508	1	1.74065	0.352463	0.930326	0.545065	-1.36601	0.150049	0.665605	-1.09422	0.0353408	0.919009	-0.592688	1	0.1561	-3.17416	0.000534295
ENSMUSG00000004085	Zak	0.0115466	-2.23938	3.49308e-07	0.00704684	-2.94702	2.04163e-10	0.0102271	-2.37545	3.83142e-06	0.0106099	-2.32889	4.30267e-06	0.000839979	-5.81182	1.64994e-22	0.00554549	-3.17125	2.92963e-05	0.00743461	-2.74774	0.000589244	0.0130915	-1.95762	0.0295792	0.0190427	-1.424	0.156613	0.0152729	-1.75329	0.0158929	0.011348	-2.11198	0.212324	0.00859774	-2.56071	0.00269211	0.180974	1.94819	2.82055e-05	0.00649659	-2.98555	2.92669e-06	1.12838	5.02002	3.08657e-14	0.289986	2.70974	8.49537e-11
ENSMUSG00000021981	Cab39l	0.0149933	-2.10736	3.96451e-07	0.034001	-0.8885	0.0338968	0.0172001	-1.87276	8.39364e-05	0.0123782	-2.35408	1.08925e-06	0.0297353	-1.09511	0.00490943	0.0107213	-2.50296	0.000299886	0.0188052	-1.69221	0.023297	0.0302459	-1.00707	0.350328	0.0246161	-1.30269	0.175272	0.0248185	-1.30245	0.0675474	0.0297885	-1.00708	0.743183	0.026184	-1.22355	0.239927	0.0465821	-0.372453	1	0.0221475	-1.48472	0.0100664	0.0385675	-0.618914	1	0.0462297	-0.380447	1
ENSMUSG00000013523	Bcas1	0.0313653	-2.03286	4.18798e-07	0.217395	0.989003	0.000908818	0.0234758	-2.42212	3.74194e-07	0.0192304	-2.71612	1.31262e-08	0.219738	1.01498	0.000393807	0.011091	-3.44491	9.9251e-07	0.0109332	-3.44702	5.57764e-06	0.0406289	-1.57911	0.0629031	0.020436	-2.56173	0.0023799	0.0290186	-2.07444	0.0018882	0.402145	1.83336	0.000797837	0.155932	0.404047	0.772612	0.0305193	-1.98093	0.0485649	0.221475	0.963804	0.0109186	0.0209367	-2.46075	0.544264	0.00720462	-3.97741	6.55752e-05
ENSMUSG00000098318	Lockd	0.00534245	-2.51139	4.83805e-07	0.00229022	-3.68396	3.64241e-11	0.0034865	-3.05428	5.21967e-07	0.00132624	-4.33255	1.72842e-10	0.00251994	-3.56546	1.38582e-11	0.000369699	-5.35616	3.59811e-07	0.00174932	-3.77911	0.000100459	0.00225716	-3.46772	0.00098448	0.181138	2.95934	1.09635e-13	0.00343641	-2.97897	0.000484908	0.0212775	-0.406569	1	0.00273564	-3.26752	0.00102839	0.00321256	-2.98989	0.0141167	0.0023624	-3.52161	2.94376e-06	0.00440772	-2.41313	0.888412	0.00240154	-3.30691	0.00745269
ENSMUSG00000007891	Ctsd	0.383622	-1.87729	6.24139e-07	0.161373	-3.14658	1.49318e-14	6.87166	2.95342	8.43851e-15	0.534916	-1.36091	0.00141151	0.137925	-3.38191	9.86448e-17	0.513513	-1.39273	0.0233677	9.5714	3.27572	1.55371e-14	0.320517	-2.07219	0.00861567	0.316758	-2.08812	0.0109871	0.28484	-2.25178	0.00053824	0.314907	-2.08193	0.14595	0.336875	-2.00637	0.00859239	0.414956	-1.69018	0.106121	0.210844	-2.70534	1.16159e-06	0.441874	-1.58204	1	0.213137	-2.65197	0.0042454
ENSMUSG00000027273	Snap25	0.0492884	-1.98349	8.4101e-07	0.0211405	-3.21664	1.9137e-13	0.0264974	-2.85543	6.4359e-09	0.0269668	-2.83553	4.24038e-09	0.00957576	-4.36165	2.28195e-21	0.0155274	-3.57448	4.89812e-07	0.00962126	-4.22716	1.23493e-07	0.604919	1.87025	1.50805e-05	0.158844	-0.19594	1	1.77204	4.01262	6.09945e-15	0.143978	-0.335638	1	0.0164139	-3.49077	1.27315e-05	0.0251651	-2.86032	0.00224965	0.0230334	-3.03336	2.68263e-07	0.0231405	-2.92544	0.325076	0.00780501	-4.47234	1.1723e-05
ENSMUSG00000018411	Mapt	0.149761	-1.90524	8.70594e-07	1.42082	1.7266	3.59651e-11	0.034865	-3.99457	6.70628e-15	0.161801	-1.76659	6.92597e-05	1.43737	1.76638	1.92631e-12	0.128655	-2.06712	0.00131904	0.0118079	-5.46891	2.79998e-11	0.390037	-0.433494	0.929767	0.331621	-0.672716	0.648583	0.457042	-0.199463	0.956053	0.390088	-0.427613	1	0.93559	0.892796	0.145507	0.11244	-2.24465	0.0154841	1.01672	1.04467	0.00588087	0.112397	-2.22036	0.658494	0.0270173	-4.27968	7.58993e-06
ENSMUSG00000051234	Rnf7	0.285907	-1.83132	9.25531e-07	2.59834	1.74075	2.07005e-11	0.435348	-1.1804	0.00516263	0.216619	-2.21537	2.71051e-07	2.69331	1.82925	1.84963e-13	0.253614	-1.94894	0.00243432	0.446077	-1.11618	0.0917859	0.645096	-0.572124	0.6385	0.401754	-1.2676	0.165045	0.339823	-1.51996	0.0202442	0.452502	-1.08331	0.670422	1.40573	0.599491	0.526749	0.486168	-0.98452	0.400485	1.07489	0.192942	0.846871	0.47383	-1.00942	1	0.510928	-0.909343	0.549955
ENSMUSG00000026678	Rgs5	0.0825494	-2.02593	1.28653e-06	0.0632453	-2.41525	1.32814e-08	0.0162703	-4.34423	1.14095e-14	0.0269668	-3.62567	4.64319e-12	0.0100797	-5.07519	1.59908e-24	0.0181153	-4.14205	5.16689e-08	0.0201172	-3.97889	9.26446e-07	0.0600404	-2.41321	0.00468267	0.0408721	-2.96446	0.00088911	0.086292	-1.89711	0.00715539	0.053903	-2.54571	0.0835495	0.0418163	-2.94288	0.000285633	3.52364	4.06494	1.67236e-14	0.0209663	-3.95544	1.07633e-09	1.50524	2.35372	0.000437609	4.78027	4.68058	9.93302e-15
ENSMUSG00000073411	H2-D1	0.0365354	-1.92524	1.52628e-06	0.0251924	-2.46794	2.04805e-09	0.512748	2.35443	8.43851e-15	0.033598	-2.0216	1.19086e-05	0.0248634	-2.49357	3.19376e-10	0.0314245	-2.07735	0.00184971	0.57334	2.3543	2.18767e-10	0.0550747	-1.25403	0.175842	0.0715261	-0.871896	0.465901	0.0294004	-2.17102	0.00121173	0.0907841	-0.513037	1	0.0316553	-2.0631	0.00875893	0.398358	1.72012	0.000205212	0.0183086	-2.87173	8.20894e-07	0.0727274	-0.822418	1	0.508526	2.09805	2.0552e-06
ENSMUSG00000025375	Aatk	0.0734156	-1.87213	1.55568e-06	0.463858	1.02136	0.000436133	0.0258001	-3.36288	1.09931e-11	0.10212	-1.35958	0.00254642	0.535571	1.28659	1.57415e-06	0.0691338	-1.89868	0.00357489	0.0161812	-3.96704	1.72816e-07	0.130915	-0.958278	0.362578	0.0422654	-2.59618	0.00152056	0.166475	-0.608974	0.509969	0.119154	-1.08287	0.675609	0.467013	0.954733	0.105271	0.0701409	-1.85945	0.0620841	1.16555	2.56853	3.38161e-14	0.0815428	-1.61664	1	0.0294189	-3.09776	0.000906017
ENSMUSG00000030246	Ldhb	0.689865	1.32474	1.64686e-06	0.0630692	-2.43147	1.13498e-09	0.388629	0.329119	0.42509	0.699148	1.29922	2.53605e-05	0.0606465	-2.49504	9.35276e-11	1.14348	2.04848	1.3736e-08	0.562406	0.881427	0.0710027	0.14807	-1.11444	0.242418	0.172777	-0.88742	0.43446	0.126383	-1.35262	0.0442975	0.22696	-0.479402	1	0.285289	-0.147912	1	0.115652	-1.46879	0.194758	0.0251005	-3.70998	5.49626e-10	0.102479	-1.62129	1	0.0384246	-3.04948	0.00105082
ENSMUSG00000026939	Tmem141	0.0589393	-1.87778	2.1699e-06	0.124553	-0.752286	0.074723	0.13086	-0.66284	0.185255	0.0455341	-2.23049	1.32621e-06	0.164804	-0.32147	0.49629	0.0576731	-1.84747	0.00550586	0.151753	-0.423537	0.839277	0.0857721	-1.26042	0.168217	0.0185782	-3.45558	4.48442e-05	0.0423824	-2.29142	0.000571674	0.0780176	-1.38181	0.495061	0.114897	-0.837264	0.595835	0.0433696	-2.23866	0.0198369	1.98825	4.36593	3.38161e-14	0.0661158	-1.60413	1	0.0270173	-2.90685	0.00222966
ENSMUSG00000063297	Luzp2	0.625928	1.3142	2.33398e-06	0.0584887	-2.40754	1.88155e-09	0.0260325	-3.54979	1.65163e-12	1.18543	2.46189	1.2775e-14	0.0520787	-2.58381	3.25821e-11	0.732005	1.45631	0.000266082	0.0118079	-4.60735	6.967e-09	0.0604919	-2.28147	0.0038966	0.0914977	-1.68112	0.0489372	0.0740737	-1.99745	0.00227605	0.668823	1.2646	0.09655	0.370875	0.386629	0.898463	0.128502	-1.18191	0.382826	0.235354	-0.302989	0.881043	0.105785	-1.44309	1	0.0222142	-3.69375	0.000103883
ENSMUSG00000038530	Rgs4	0.0256782	-1.96043	2.65559e-06	0.0193788	-2.36994	2.50485e-08	0.00511353	-4.22809	1.61858e-13	0.00862054	-3.50356	3.24534e-11	0.00436789	-4.50693	3.23519e-20	0.0025879	-5.04581	1.89294e-09	0.00218665	-5.2087	1.2096e-08	0.14175	0.634067	0.314323	0.0171848	-2.44748	0.00570655	0.163039	0.855609	0.0615179	0.017022	-2.42626	0.10225	0.00977015	-3.25707	7.90294e-05	0.488845	2.5968	2.13147e-10	0.00797309	-3.57448	2.54966e-08	1.46446	4.33396	3.08657e-14	0.615395	2.96803	1.37684e-13
ENSMUSG00000030310	Slc6a1	0.939581	1.29558	3.00879e-06	0.198368	-1.21428	0.000962957	0.0344001	-3.75268	9.93673e-14	1.64564	2.28118	1.2775e-14	0.167324	-1.47429	3.15516e-05	1.02333	1.3244	0.00121441	0.0113706	-5.26132	1.15493e-10	0.126401	-1.82031	0.0229874	0.240588	-0.879413	0.44157	0.198548	-1.16781	0.0911988	0.572365	0.403999	0.765273	0.873061	1.06684	0.0474349	0.208281	-1.08676	0.455184	0.188106	-1.25882	0.0243617	0.164188	-1.41467	1	0.0330212	-3.73506	7.18333e-05
ENSMUSG00000032532	Cck	0.0172337	-2.039	3.16214e-06	0.0109226	-2.69879	3.00929e-09	0.0083676	-3.04068	2.22196e-08	0.0095047	-2.86635	5.50396e-08	0.00554386	-3.67494	9.74592e-15	0.00628489	-3.37739	1.21189e-05	0.00918393	-2.83379	0.000456459	0.120532	0.911944	0.10848	0.0106825	-2.61746	0.00514827	0.706755	4.23967	6.09945e-15	0.014185	-2.18257	0.197756	0.00703451	-3.21532	0.000213563	0.00856683	-2.90542	0.00576445	0.00531539	-3.64017	7.58634e-08	0.015427	-2.02288	0.947015	0.00660424	-3.23966	0.00268618
ENSMUSG00000035551	Igfbpl1	0.033261	-1.99578	3.53722e-06	0.0213167	-2.64404	2.79083e-09	0.0195244	-2.73722	1.4665e-07	0.00265247	-5.53829	6.75967e-18	0.0040319	-5.02556	4.20346e-22	0.00369699	-4.99182	3.91413e-09	0.00131199	-6.19995	7.15543e-10	0.0744863	-0.745877	0.656544	2.6539	6.43779	4.4221e-14	0.0198548	-2.66655	0.000286551	0.025533	-2.26544	0.166924	0.00742532	-4.04388	5.51862e-06	0.0246296	-2.33492	0.0293096	0.00472479	-4.70377	4.87606e-11	0.0165289	-2.83166	0.49899	0.00180116	-5.72774	1.74038e-06
ENSMUSG00000067274	Rplp0	0.458072	-1.7206	3.60143e-06	1.31494	-0.110027	0.973909	3.7352	1.60027	5.5572e-08	0.211535	-2.83048	2.06419e-10	1.19764	-0.258258	0.611616	0.265814	-2.4587	0.000121987	3.43829	1.37	0.00117942	1.66623	0.251319	0.893872	4.37517	1.75013	7.40173e-05	0.6743	-1.09686	0.0744404	0.992242	-0.516374	0.930953	0.808187	-0.828982	0.455776	1.36534	-0.0473959	1	0.755376	-0.938674	0.0802336	1.51626	0.106618	1	1.58742	0.176502	1
ENSMUSG00000018965	Ywhah	0.105643	-1.78992	3.91886e-06	0.154502	-1.21978	0.00152612	0.795619	1.37759	6.64843e-06	0.0893	-2.01294	7.09313e-06	0.15254	-1.24326	0.000449174	0.067655	-2.37894	0.000236346	0.991864	1.6528	4.08473e-05	0.62749	0.927167	0.0966297	0.289356	-0.243059	1	1.17105	1.94808	5.89515e-08	0.195044	-0.816142	0.850457	0.123104	-1.5057	0.0732818	0.236659	-0.538192	0.980324	0.195193	-0.838901	0.18359	0.196143	-0.800409	1	0.318804	-0.097656	1
ENSMUSG00000087006	Gm13889	0.030159	-1.86289	4.31241e-06	0.032944	-1.72981	1.55557e-05	0.0102271	-3.39094	7.33188e-11	0.0201146	-2.42641	3.77359e-07	0.0441829	-1.29754	0.000713002	0.0195941	-2.41613	0.000383931	0.0126826	-3.01708	6.27176e-05	0.076292	-0.434069	0.944406	0.0394787	-1.39453	0.137778	0.140129	0.476558	0.341166	0.13263	0.386588	0.794699	0.0449427	-1.21477	0.242126	0.161699	0.686373	0.385542	0.449741	2.45403	3.38161e-14	1.16584	3.75256	3.08657e-14	0.209534	1.07596	0.0550728
ENSMUSG00000063696	Gm8730	0.334334	-1.70427	4.51773e-06	1.00858	-0.0140977	1	2.64393	1.56517	1.27186e-07	0.14677	-2.88787	4.31723e-10	0.902305	-0.191068	0.763651	0.185219	-2.50952	9.27635e-05	2.21639	1.19095	0.00692443	1.20036	0.248111	0.900693	3.36684	1.85396	1.61923e-05	0.441006	-1.24197	0.0400204	0.692229	-0.566268	0.893116	0.584255	-0.826847	0.458767	1.00232	-0.022451	1	0.559297	-0.901008	0.0965086	1.0854	0.09446	1	1.16114	0.196084	1
ENSMUSG00000021190	Lgmn	0.111847	-1.75609	6.69777e-06	0.096894	-1.96629	4.74677e-07	1.46549	2.4518	8.43851e-15	0.148096	-1.31651	0.00370579	0.102309	-1.89125	4.29264e-07	0.125698	-1.52798	0.0233203	2.50196	3.21914	1.55371e-14	0.107892	-1.74144	0.03241	0.0933555	-1.95016	0.0188795	0.0836193	-2.11984	0.0011882	0.0992951	-1.84435	0.235034	0.119587	-1.59813	0.0536735	0.122077	-1.55526	0.158882	0.245099	-0.550065	0.500508	0.141047	-1.3262	1	0.0588377	-2.60388	0.00539926
ENSMUSG00000040268	Plekha1	0.0728986	-1.75024	7.07703e-06	0.350228	0.692793	0.0301102	0.0664759	-1.85741	4.09644e-05	0.0864264	-1.47462	0.00102658	0.371943	0.799881	0.0068679	0.0587822	-2.00411	0.00207948	0.0616635	-1.92552	0.00631071	0.106989	-1.12282	0.238189	0.0798863	-1.54731	0.0738573	0.124474	-0.906576	0.224733	0.0773083	-1.57857	0.365742	0.328277	0.546958	0.524886	0.12529	-0.886824	0.645552	1.29784	2.96649	3.38161e-14	0.139945	-0.71076	1	0.151297	-0.60839	0.854816
ENSMUSG00000015143	Actn1	0.0155103	-1.8932	7.11071e-06	0.00933706	-2.62766	2.55771e-09	0.0174325	-1.68938	0.000497195	0.0150307	-1.91012	8.25893e-05	0.00705582	-3.037	4.4714e-12	0.0122001	-2.15893	0.00233038	0.0188052	-1.52987	0.0507635	0.016703	-1.69651	0.0562294	0.0167204	-1.69289	0.0680198	0.119892	1.2319	0.00369503	0.0106388	-2.28302	0.137003	0.0113334	-2.25758	0.00661808	0.0888809	0.752367	0.334634	0.00679189	-3.007	1.56239e-06	0.709643	4.00573	4.53923e-19	0.143492	1.47979	0.00413118
ENSMUSG00000026833	Olfm1	0.062903	-1.77759	7.37988e-06	0.0741679	-1.53031	9.22154e-05	0.0341677	-2.63969	3.81e-08	0.0470814	-2.17795	2.34844e-06	0.0614865	-1.81429	1.6788e-06	0.0513882	-2.01114	0.00245632	0.00787194	-4.65422	1.15524e-08	0.895641	2.35373	6.54283e-10	0.168133	-0.266994	1	1.84153	3.85184	6.09945e-15	0.143269	-0.496198	1	0.0570577	-1.85621	0.0204053	0.0508656	-2.0059	0.0441277	0.0407513	-2.36274	2.54818e-05	0.0440772	-2.17601	0.726242	0.0192123	-3.38389	0.000437707
ENSMUSG00000017493	Igfbp4	0.015338	-1.94041	9.13562e-06	0.00722301	-3.02596	1.25781e-10	0.116217	1.201	0.0003166	0.00862054	-2.74002	1.80302e-07	0.00235194	-4.5989	1.91153e-18	0.00924249	-2.57973	0.000506229	0.100149	0.909232	0.0639118	0.0139944	-1.97738	0.0295831	0.0190427	-1.53817	0.12556	0.0542189	-0.0199935	1	0.042555	-0.362834	1	0.00508048	-3.3943	0.000113352	0.0380153	-0.535367	1	0.00472479	-3.53774	1.62249e-07	0.171901	1.69102	0.0583877	0.0318204	-0.788239	0.743112
ENSMUSG00000032399	Rpl4	0.432221	-1.64376	9.1406e-06	1.44443	0.215125	0.653929	2.74504	1.2552	4.90852e-05	0.270994	-2.30824	9.04673e-08	1.35657	0.114721	0.859136	0.316093	-2.04692	0.00136607	2.49628	1.03883	0.0234954	2.1276	0.789965	0.187013	3.09048	1.36949	0.00488921	1.03512	-0.298774	0.806041	0.906422	-0.488157	0.948672	0.823429	-0.638971	0.69956	1.29038	0.0317604	1	0.75449	-0.777095	0.167989	1.44132	0.193152	1	1.3971	0.149663	1
ENSMUSG00000028081	Rps3a1	0.69245	-1.64171	9.28661e-06	1.89401	-0.102564	0.989641	5.27089	1.5723	1.01105e-07	0.383725	-2.48722	1.15227e-08	1.69373	-0.279662	0.564696	0.450294	-2.21643	0.000189999	4.65625	1.27978	0.00296111	3.23632	0.712601	0.262673	4.02265	1.04666	0.0523699	1.59602	-0.353943	0.72128	1.45964	-0.478815	0.955208	1.12787	-0.868878	0.409088	2.55773	0.352038	0.902094	1.02233	-1.0243	0.0511949	3.02149	0.590496	1	2.74796	0.457957	0.653173
ENSMUSG00000024516	Sec11c	0.126495	-1.71473	9.31993e-06	1.06178	1.73736	2.76698e-11	0.325174	-0.271974	0.641876	0.116709	-1.80994	4.83669e-05	1.24737	2.08256	4.15446e-15	0.150837	-1.40075	0.0393294	0.400157	0.0471325	1	0.14491	-1.45103	0.0855585	0.082673	-2.26445	0.00543823	0.180221	-1.13834	0.101916	0.285119	-0.451102	1	0.561198	0.561451	0.592819	0.134392	-1.55439	0.153977	0.222361	-0.837736	0.184054	0.123416	-1.65625	1	0.0840539	-2.22893	0.0179279
ENSMUSG00000032966	Fkbp1a	0.332266	-1.64166	9.6073e-06	1.71943	0.946327	0.00117969	0.276131	-1.88798	1.04254e-05	0.282267	-1.8598	1.16518e-05	2.07861	1.29172	1.07168e-06	0.28282	-1.82319	0.00470677	0.230473	-2.11325	0.00225979	0.794069	-0.297925	0.969666	0.629801	-0.640692	0.551757	1.5586	0.724602	0.13543	0.718471	-0.441025	0.983319	1.06885	0.146988	1	0.704086	-0.473912	0.926196	2.25195	1.33288	0.000163918	0.717356	-0.439863	1	0.719261	-0.441116	0.869371
ENSMUSG00000028495	Rps6	0.681593	-1.60286	1.48738e-05	2.02773	0.0724392	0.983005	4.77279	1.47128	8.77274e-07	0.351453	-2.55446	5.28324e-09	1.81402	-0.105143	0.960018	0.470627	-2.0911	0.000415134	4.23685	1.19696	0.00642364	3.57715	0.931141	0.0905216	3.68266	0.974661	0.0790185	1.35738	-0.532933	0.483446	1.23764	-0.6592	0.824195	1.18063	-0.739399	0.567611	2.51008	0.386635	0.859213	0.829201	-1.27237	0.012462	2.41984	0.325199	1	2.76958	0.532471	0.553759
ENSMUSG00000026064	Ptp4a1	0.192156	-1.60901	1.52005e-05	1.32128	1.494	2.25504e-08	0.132952	-2.12446	2.75654e-06	0.173516	-1.73722	8.92694e-05	1.51532	1.77207	1.508e-12	0.148619	-1.93002	0.00278574	0.106271	-2.40822	0.000543337	0.306071	-0.865042	0.445051	0.519725	-0.0808344	1	0.302022	-0.889454	0.233655	0.388669	-0.506225	1	0.802716	0.578344	0.566919	0.242013	-1.20429	0.355726	1.05953	1.03062	0.00676446	0.27438	-1.00694	1	0.174712	-1.67484	0.0979339
ENSMUSG00000031604	Msmo1	0.76173	1.21741	1.59023e-05	0.133361	-1.55934	4.8222e-05	0.0446272	-3.13476	1.02042e-10	1.4162	2.31427	1.2775e-14	0.15842	-1.3061	0.000227668	1.05179	1.64085	1.87343e-05	0.0362984	-3.37965	3.56163e-06	0.104281	-1.85685	0.0204174	0.104967	-1.84606	0.0263053	0.132493	-1.51582	0.021848	0.192916	-0.948235	0.765744	0.552209	0.613363	0.508545	0.164376	-1.18847	0.373772	0.294118	-0.343998	0.711065	0.132232	-1.48473	1	0.0768493	-2.28562	0.0151545
ENSMUSG00000001525	Tubb5	0.157344	-1.61896	1.64804e-05	0.168948	-1.51057	4.70581e-05	0.442088	-0.0357022	1	0.107646	-2.15501	1.95023e-06	0.135237	-1.84699	7.52556e-07	0.109431	-2.09376	0.00130298	0.401032	-0.179685	1	1.22203	1.52931	0.000809276	3.47923	3.3501	4.4221e-14	0.374569	-0.28295	0.837552	0.462431	0.0332551	1	0.134047	-1.79561	0.0233014	0.46368	0.037228	1	0.0826839	-2.51564	5.80098e-06	0.219284	-1.05074	1	0.543949	0.274528	0.901223
ENSMUSG00000031144	Syp	0.0213698	-1.76452	1.87248e-05	0.0188503	-1.94646	2.32481e-06	0.00720543	-3.29292	5.13236e-10	0.0194515	-1.87521	8.15303e-05	0.0114237	-2.68253	1.2396e-10	0.0114607	-2.58325	0.000225931	0.00262398	-4.532	1.77483e-07	0.129561	0.979734	0.0639528	0.0548057	-0.314806	1	0.611681	3.80773	6.09945e-15	0.0241145	-1.48157	0.462016	0.0171955	-2.00312	0.0152571	0.0139211	-2.27532	0.0247674	0.00561069	-3.60667	2.26976e-08	0.0187328	-1.7996	0.98782	0.00720462	-3.16461	0.00177028
ENSMUSG00000026473	Glul	4.24345	1.18339	2.59885e-05	2.45371	0.253218	0.569104	0.794225	-1.46643	0.000504617	5.73509	1.66989	7.30772e-09	2.00772	-0.0684202	1	4.42752	1.15577	0.00667888	0.763141	-1.49258	0.0187956	0.52321	-2.04171	0.00385211	0.392465	-2.45815	0.00227648	0.445588	-2.28321	0.000137651	0.736202	-1.53086	0.238593	3.77011	0.898608	0.137665	1.57041	-0.427876	0.967173	0.380346	-2.52942	1.14617e-06	0.699725	-1.59628	1	1.62284	-0.378264	0.939593
ENSMUSG00000021270	Hsp90aa1	0.175784	-1.56543	2.59885e-05	0.822013	0.85923	0.00414959	0.141552	-1.85871	3.48577e-05	0.183021	-1.48339	0.000858971	0.878954	0.981729	0.000474071	0.148249	-1.76097	0.00684396	0.114143	-2.13286	0.00219059	0.508764	0.064065	1	0.522048	0.102616	1	0.457424	-0.0957747	1	0.368101	-0.412466	1	0.60106	0.31681	0.984837	0.251651	-0.974229	0.558154	0.564022	0.223576	0.788899	0.276584	-0.823516	1	0.26477	-0.89729	0.563889
ENSMUSG00000041741	Pde3a	0.0101679	-1.8774	2.627e-05	0.0118034	-1.65622	0.000162762	0.000929733	-5.02952	4.15054e-13	0.0095047	-1.94365	0.000164437	0.00655183	-2.5169	1.61298e-08	0.00480609	-2.82833	0.000266082	0	-6.39182	3.6172e-08	0.00632005	-2.42794	0.00840998	0.00603792	-2.48561	0.00998033	0.00878193	-1.99526	0.00810421	0.034044	-0.0257207	1	0.00977015	-1.84339	0.0501629	0.0787078	1.22235	0.0459981	0.00679189	-2.38507	0.000189771	0.872728	5.27133	6.66775e-42	0.130884	2.01002	3.52854e-05
ENSMUSG00000001025	S100a6	0.44911	1.19481	2.85411e-05	0.126843	-0.857438	0.0352595	0.0776327	-1.57127	0.000525152	0.348579	0.731015	0.0445321	0.140276	-0.706563	0.0773414	0.505379	1.28738	0.00206963	0.0118079	-4.2232	6.34034e-08	0.0284402	-2.97912	0.000181423	0.0506256	-2.15022	0.00951375	0.0439097	-2.367	0.000340437	0.572365	1.43328	0.0227805	0.176254	-0.332719	1	0.109763	-1.02252	0.524522	0.0383889	-2.57973	4.23699e-06	0.225896	0.0413097	1	0.0936601	-1.24971	0.295926
ENSMUSG00000045532	C1ql1	0.0139593	-1.84834	3.18147e-05	0.00334725	-3.88062	1.06578e-13	0.0041838	-3.51974	1.47924e-09	0.00751534	-2.70846	4.03283e-07	0.00218394	-4.47403	3.35469e-17	0.00591519	-2.97154	0.000117139	0.00174932	-4.49048	1.74943e-06	0.0681662	0.558988	0.431075	0.0227583	-1.05565	0.388228	0.0114547	-2.04904	0.00653852	1.37878	6.46074	4.10624e-14	0.0109426	-2.11124	0.0198252	0.0123148	-1.9157	0.110285	0.0188992	-1.35331	0.0343914	0.0121212	-1.85794	1	0.00240154	-4.01827	0.000515135
ENSMUSG00000030218	Mgp	0.0167167	-2.28947	3.26212e-05	0.00757535	-3.4268	5.05665e-09	0.00395137	-4.28909	4.52529e-09	0.00198936	-5.21778	1.42554e-11	0.00319192	-4.64765	6.17255e-14	0.00332729	-4.42992	1.82552e-05	0.00218665	-4.91548	2.27404e-05	0.00722291	-3.36201	0.00504255	0.0041801	-4.08719	0.00142404	0.0190912	-2.01787	0.0382571	0.005674	-3.61089	0.0939625	0.00742532	-3.34308	0.003347	0.172407	1.23967	0.0970167	0.0277582	-1.49631	0.0717052	0.877136	3.77496	1.8723e-10	0.194525	1.4193	0.03157
ENSMUSG00000031431	Tsc22d3	0.964398	1.17792	3.28238e-05	0.294734	-0.75221	0.0514636	0.239174	-1.05112	0.0134611	1.11338	1.38427	5.11026e-06	0.275513	-0.858484	0.0174789	1.16566	1.38715	0.000577137	0.152191	-1.68488	0.0172676	0.21127	-1.20493	0.186176	0.263346	-0.881062	0.440517	0.132874	-1.88886	0.00362905	0.197172	-1.29267	0.539087	0.65421	0.477464	0.740037	0.856148	0.878511	0.230766	0.294414	-0.729769	0.208318	0.206061	-1.21949	1	0.972624	1.06849	0.0738653
ENSMUSG00000044080	S100a1	1.2877	1.17297	3.4043e-05	0.522347	-0.319122	0.529972	0.132719	-2.3515	2.86748e-07	1.22323	1.04549	0.00125582	0.483996	-0.439756	0.282105	1.68953	1.51605	0.000103939	0.091402	-2.8484	5.35141e-05	0.106989	-2.61925	0.000714658	0.149555	-2.13295	0.00868557	0.106147	-2.63992	5.06418e-05	2.67955	2.17988	1.36393e-05	0.671014	0.0724458	1	0.343744	-0.915539	0.616256	0.143516	-2.21826	4.21072e-05	0.209367	-1.61995	1	0.214337	-1.60108	0.119749
ENSMUSG00000023944	Hsp90ab1	0.276429	-1.53237	3.54011e-05	0.893715	0.28209	0.506535	0.627105	-0.275641	0.63195	0.253753	-1.63723	0.00010504	0.946824	0.378334	0.282437	0.232541	-1.73312	0.00759139	0.525233	-0.529932	0.542512	1.58588	1.14266	0.0237796	1.90891	1.43225	0.00285403	0.795338	0.0890399	1	0.737621	-0.0239419	1	0.631934	-0.256484	1	0.839014	0.16768	1	0.769255	0.039175	1	0.545455	-0.463803	1	0.993637	0.419408	0.708567
ENSMUSG00000032366	Tpm1	0.0696242	-1.65037	3.77743e-05	0.0935467	-1.20648	0.00247845	0.0271947	-2.99313	1.70641e-09	0.0603438	-1.83751	7.00926e-05	0.0950856	-1.18611	0.00193273	0.0513882	-2.03423	0.00253073	0.0223038	-3.22073	1.79165e-05	0.0668119	-1.64311	0.0543211	0.0956778	-1.11941	0.277343	0.247803	0.290656	0.587263	0.48229	1.28435	0.0657508	0.0773796	-1.43624	0.116558	0.390862	0.976178	0.121361	0.0685095	-1.6295	0.0038388	3.40606	4.44618	3.08657e-14	0.596182	1.62245	0.00152366
ENSMUSG00000028441	1110017D15Rik	0.00551478	-2.11846	3.85226e-05	0.000880854	-4.57132	2.22363e-12	0.0013946	-3.9125	2.47956e-08	0.00508391	-2.1952	0.000238324	0.00134397	-4.05903	5.69793e-12	0.00517579	-2.0949	0.0176147	0.00087466	-4.17674	9.95642e-05	0.00270859	-2.90265	0.00778858	0.00139337	-3.67059	0.00200608	0.0145093	-0.64226	0.637989	0.00354625	-2.45492	0.237355	0.00273564	-2.92543	0.0055033	0.00107085	-3.8746	0.00379286	0.0020671	-3.35027	1.9451e-05	0.00220386	-2.81077	0.749687	0.00120077	-3.70454	0.00597001
ENSMUSG00000031328	Flna	0.0303313	-1.71404	4.07874e-05	0.0167362	-2.58277	2.79154e-09	0.0374218	-1.37529	0.00439211	0.0287351	-1.76801	0.000239454	0.0102477	-3.29812	7.70872e-14	0.0244002	-1.96408	0.00552066	0.0240531	-1.97299	0.00977822	0.0239259	-1.97845	0.0228363	0.0515545	-0.86844	0.504644	0.0523098	-0.854553	0.311886	0.0326255	-1.50938	0.466429	0.0230576	-2.04138	0.0151536	0.157951	0.794352	0.284753	0.0141744	-2.76123	5.41308e-06	1.91515	4.86447	3.08657e-14	0.244357	1.4578	0.00504352
ENSMUSG00000024661	Fth1	8.20307	-1.51665	4.14441e-05	61.1304	1.76633	8.71606e-12	13.9941	-0.693017	0.113723	5.74062	-2.02245	2.10955e-06	69.0216	2.03067	4.15446e-15	6.37066	-1.83597	0.00196383	11.6846	-0.940206	0.17049	9.31123	-1.27271	0.0908123	5.35703	-2.07863	0.00460933	10.4413	-1.10998	0.0702545	4.49949	-2.31799	0.0305649	34.3937	0.679862	0.395709	7.99071	-1.49115	0.100523	22.3592	0.0238691	1	17.7918	-0.312442	1	5.46771	-2.03996	0.0125841
ENSMUSG00000029761	Cald1	0.0966811	-1.60028	5.13054e-05	0.149217	-0.945871	0.0193832	0.0153406	-4.24186	3.04443e-15	0.0484076	-2.59142	3.40871e-08	0.117933	-1.30539	0.000519423	0.0428851	-2.72356	4.6415e-05	0.00787194	-5.10187	9.60927e-10	0.120532	-1.21443	0.194944	0.28564	0.0597675	1	0.14662	-0.932979	0.21896	0.292211	0.0934611	1	0.105518	-1.41458	0.117652	1.07246	2.10424	1.2664e-06	0.0968583	-1.55451	0.00527847	3.19339	3.79163	3.08657e-14	1.2548	2.34419	5.62055e-08
ENSMUSG00000036438	Calm2	0.357427	-1.48736	5.92765e-05	0.75683	-0.342555	0.486077	1.11382	0.264055	0.546653	0.271879	-1.87037	1.05119e-05	0.800836	-0.255369	0.616154	0.284299	-1.77127	0.00622668	1.22409	0.396876	0.548041	2.41381	1.44739	0.00167599	1.50205	0.706907	0.27689	2.71133	1.6549	1.27388e-05	0.724145	-0.384988	1	0.525244	-0.868077	0.412723	0.569694	-0.74097	0.640145	0.308293	-1.66477	0.000948177	1.70138	0.872039	0.936941	0.516932	-0.881229	0.57793
ENSMUSG00000031320	Rps4x	0.789648	-1.48472	5.97916e-05	1.41571	-0.597589	0.138012	6.39959	1.87546	4.61171e-11	0.453131	-2.28227	1.22395e-07	1.2561	-0.784235	0.0304031	0.517949	-2.0508	0.000536505	5.80381	1.58939	8.36494e-05	3.17357	0.642447	0.343413	4.69146	1.24563	0.0134689	1.27109	-0.731549	0.277341	1.44403	-0.533107	0.916996	1.00672	-1.07519	0.217456	2.58665	0.329481	0.933238	0.727028	-1.56664	0.0018497	2.30083	0.151151	1	2.90166	0.500158	0.597556
ENSMUSG00000015341	Golga7	0.143212	-1.54215	6.40809e-05	0.711907	0.991259	0.000642831	0.126676	-1.6973	0.00014788	0.137708	-1.57798	0.000383166	0.956904	1.53728	2.42218e-09	0.116086	-1.79548	0.00575332	0.136447	-1.55214	0.029486	0.199081	-0.998759	0.325772	0.168597	-1.24115	0.179707	0.152347	-1.39691	0.0358515	0.270934	-0.537948	1	0.481864	0.315912	0.987128	0.208281	-0.927934	0.604058	1.33682	1.99505	7.3301e-10	0.163086	-1.26708	1	0.172311	-1.20157	0.316931
ENSMUSG00000031342	Gpm6b	3.23942	1.13467	6.50803e-05	2.17025	0.449012	0.208368	0.191525	-3.19438	2.69935e-11	3.88698	1.40931	2.69807e-06	2.16194	0.445325	0.184515	2.69474	0.756306	0.133092	0.0826554	-4.35969	8.88678e-09	0.660896	-1.34672	0.0691043	0.904294	-0.885975	0.317745	0.99694	-0.747035	0.264046	1.6717	0.0242773	1	2.93886	0.888626	0.145452	0.654827	-1.35494	0.154343	0.745336	-1.18701	0.0208101	0.553169	-1.58461	1	0.136287	-3.6239	8.76305e-05
ENSMUSG00000068798	Rap1a	0.135112	-1.5348	6.96458e-05	0.528336	0.591368	0.0735301	0.283569	-0.3975	0.423396	0.118477	-1.70688	0.000122374	0.712974	1.11268	4.92752e-05	0.111649	-1.76007	0.00693688	0.324936	-0.182182	1	0.134075	-1.48422	0.0757722	0.126796	-1.56438	0.0676767	0.147002	-1.35665	0.0424588	0.204973	-0.852839	0.82849	0.398622	0.124158	1	0.337854	-0.122898	1	1.13454	1.81707	4.02632e-08	1.08209	1.60179	0.0879991	0.338017	-0.121596	1
ENSMUSG00000026385	Dbi	4.97192	1.13039	7.00829e-05	3.7357	0.635342	0.0479515	0.404202	-2.7348	1.21891e-09	3.78331	0.639538	0.0855302	3.51951	0.539301	0.090871	5.66749	1.24963	0.00258194	0.285139	-3.19672	6.72452e-06	0.675793	-1.9433	0.00597671	1.0153	-1.34828	0.0788605	0.433751	-2.59604	1.6814e-05	4.32714	0.798519	0.473009	3.05493	0.285303	1	0.923611	-1.48212	0.103205	0.954113	-1.45866	0.00383963	0.9135	-1.48304	1	0.320606	-3.01317	0.000984394
ENSMUSG00000060126	Tpt1	0.712958	-1.46569	7.20764e-05	1.99214	0.118961	0.874728	3.43444	0.990724	0.00222771	0.530716	-1.88114	8.93278e-06	2.03409	0.153256	0.769153	0.508706	-1.9094	0.00125538	3.09586	0.781738	0.120078	1.58362	-0.231647	1	3.43139	0.937694	0.0963168	0.7247	-1.3902	0.0197322	1.27807	-0.543628	0.908241	1.43113	-0.384113	1	2.71515	0.575374	0.601439	1.14429	-0.724574	0.208318	2.38568	0.373046	1	3.13461	0.789501	0.255923
ENSMUSG00000042613	Pbxip1	0.421192	1.13671	7.67928e-05	0.0306537	-2.91484	2.79834e-12	0.128303	-0.776205	0.10432	0.625763	1.79509	4.16999e-10	0.0162956	-3.83581	4.16516e-19	0.546046	1.46362	0.00024252	0.134698	-0.681667	0.496406	0.0275373	-2.97932	0.000170365	0.0394787	-2.46201	0.00280842	0.0427642	-2.35912	0.000336937	0.0645418	-1.73543	0.28389	0.29076	0.469649	0.655996	0.161164	-0.413377	1	0.0330736	-2.74893	1.12214e-06	0.41102	0.96718	0.644227	0.138089	-0.638051	0.83126
ENSMUSG00000015149	Sirt2	0.263331	-1.47508	8.08644e-05	0.715606	0.0639482	1	0.171536	-2.08169	4.83084e-06	0.245575	-1.55717	0.000261566	0.849219	0.342174	0.349787	0.265814	-1.41026	0.0389394	0.182367	-1.9527	0.00545814	0.18283	-1.94761	0.0145496	0.155128	-2.18486	0.00763858	0.144329	-2.29935	0.000424388	1.18232	0.806905	0.473009	0.559244	-0.309306	1	0.195431	-1.84403	0.0662427	2.96186	2.42085	3.38161e-14	0.139945	-2.30418	0.618381	0.133886	-2.38727	0.0109394
ENSMUSG00000060802	B2m	0.264365	-1.45735	9.21747e-05	0.100594	-2.88091	2.41482e-12	3.53903	2.93113	8.43851e-15	0.215292	-1.74001	4.40577e-05	0.0917257	-3.02208	2.89299e-14	0.287256	-1.2848	0.0654674	4.09516	2.90025	1.55371e-14	0.159355	-2.13563	0.00659749	0.222474	-1.64936	0.0525897	0.142038	-2.31105	0.000387092	0.339022	-1.02379	0.716511	0.162966	-2.1101	0.00530139	0.905407	0.423748	0.820927	0.0806168	-3.14933	3.88241e-08	0.306336	-1.1633	1	1.01465	0.592915	0.484753
ENSMUSG00000028833	Ncdn	0.0591116	-1.55773	9.21747e-05	0.0746965	-1.20536	0.00238781	0.0244055	-2.82108	8.63096e-09	0.0625542	-1.45101	0.00166098	0.0734142	-1.23572	0.00113846	0.038079	-2.13918	0.00138398	0.0205545	-3.01022	4.87806e-05	0.0830635	-0.996094	0.351732	0.0506256	-1.71465	0.0499285	1.66322	4.11823	6.09945e-15	0.102132	-0.682323	0.953515	0.0805061	-1.0472	0.374709	0.032661	-2.33679	0.0154081	0.126979	-0.380298	0.763157	0.0385675	-2.06103	0.808339	0.0288185	-2.50812	0.00958092
ENSMUSG00000060036	Rpl3	0.680904	-1.43684	9.95887e-05	1.67521	-0.0533432	1	3.52439	1.14318	0.000284018	0.381514	-2.27031	1.36916e-07	1.67257	-0.0561189	1	0.46693	-1.93917	0.00105795	3.25723	0.961173	0.0408884	4.56398	1.48941	0.00102762	3.48434	1.06247	0.0475572	2.15539	0.330968	0.609743	1.25112	-0.479176	0.955162	1.03017	-0.775356	0.520643	1.6625	-0.0614793	1	1.04123	-0.768059	0.174398	1.58788	-0.127992	1	1.79275	0.0505335	1
ENSMUSG00000028639	Ybx1	0.251784	-1.43929	0.000101572	0.579955	-0.160485	0.8659	0.567835	-0.189233	0.815801	0.169095	-2.00613	6.43421e-06	0.609993	-0.0811391	1	0.163777	-2.01717	0.00166612	0.495057	-0.38694	0.734125	0.786394	0.305492	0.82734	1.58658	1.38566	0.00438635	0.462006	-0.491887	0.536378	1.05253	0.73557	0.545693	0.397059	-0.716137	0.595835	1.18222	0.920124	0.192133	0.436453	-0.582984	0.358515	1.51295	1.2665	0.399837	1.52078	1.30103	0.0159696
ENSMUSG00000008682	Rpl10	1.01886	-1.43331	0.000104152	1.90353	-0.48083	0.26151	8.14446	1.91364	1.49622e-11	0.556135	-2.30536	9.31575e-08	1.58638	-0.764396	0.0354461	0.705387	-1.92206	0.00117935	7.43286	1.63284	4.65402e-05	4.7599	0.926557	0.0930596	4.73466	0.916957	0.108333	1.86177	-0.492298	0.534767	1.86036	-0.485089	0.950919	1.24042	-1.09258	0.204156	2.40728	-0.106808	1	0.902436	-1.57316	0.00175845	3.28375	0.349569	1	2.38833	-0.118207	1
ENSMUSG00000072235	Tuba1a	0.326923	-1.43197	0.000123293	0.776209	-0.104782	0.986548	0.153174	-2.52192	5.69087e-08	0.332222	-1.38709	0.00112024	1.11818	0.48703	0.140916	0.353802	-1.266	0.0423916	0.139508	-2.61384	0.00020125	0.811674	-0.0319089	1	3.66362	2.33692	1.38971e-09	0.41046	-1.04629	0.0945123	1.70788	1.07876	0.215973	0.561589	-0.58222	0.78412	0.499018	-0.750079	0.637205	0.731457	-0.190901	0.955958	0.247934	-1.75232	0.971797	0.446086	-0.912111	0.55431
ENSMUSG00000069662	Marcks	0.356221	-1.42269	0.000128798	0.0655356	-3.90456	1.65862e-18	1.83134	1.14737	0.000290304	0.214187	-2.15254	5.91819e-07	0.0251994	-5.29091	1.5877e-29	0.13531	-2.78306	1.87786e-05	2.24132	1.40645	0.000839249	1.34482	0.61002	0.388378	1.92749	1.16391	0.0249225	0.528443	-0.790942	0.231137	3.00509	1.82495	0.00118671	0.186805	-2.31212	0.00188139	0.535427	-0.763662	0.620693	1.16348	0.399141	0.473326	0.322865	-1.48634	1	0.413665	-1.13875	0.363233
ENSMUSG00000022636	Alcam	0.320375	1.11221	0.000128972	0.0894948	-0.944087	0.0186355	0.0172001	-3.33598	2.98874e-11	0.446279	1.65218	2.00581e-08	0.077614	-1.16353	0.00192179	0.33162	1.08046	0.010425	0.00655995	-4.61104	1.32254e-08	0.0270859	-2.62624	0.000949401	0.0910332	-0.872486	0.457518	0.185948	0.185664	0.747663	0.368101	1.20483	0.0912008	0.225104	0.475962	0.652382	0.0722826	-1.20396	0.370734	0.035436	-2.27069	4.29669e-05	0.0429753	-1.91965	0.888092	0.0348223	-2.24996	0.0189864
ENSMUSG00000027223	Mapk8ip1	0.13787	-1.46519	0.00014876	0.891425	1.55831	4.73093e-09	0.0327731	-3.53546	1.17971e-12	0.111183	-1.76168	7.57924e-05	1.01369	1.82347	2.94651e-13	0.113128	-1.70235	0.00942658	0.0122452	-4.87244	1.11309e-09	0.36566	0.0336922	1	0.163488	-1.15509	0.229227	0.204275	-0.834157	0.279675	0.172348	-1.06661	0.684836	0.576048	0.726764	0.334294	0.109763	-1.72994	0.0917143	0.913657	1.49161	1.62166e-05	0.0980717	-1.86852	0.908456	0.04683	-2.95111	0.00144066
ENSMUSG00000058443	Rpl10-ps3	0.166133	-1.40298	0.000157603	0.310413	-0.44994	0.307321	1.30906	1.92317	1.44305e-11	0.0833319	-2.39757	1.27242e-07	0.258881	-0.732588	0.0463148	0.109431	-1.96236	0.00239225	1.16898	1.60624	7.33048e-05	0.783234	0.971362	0.0740535	0.753811	0.910787	0.114682	0.297058	-0.494188	0.654811	0.248238	-0.746857	0.901483	0.212599	-0.98835	0.404462	0.373728	-0.149135	1	0.145878	-1.55496	0.00417419	0.526722	0.35647	1	0.338017	-0.296643	1
ENSMUSG00000030744	Rps3	0.791544	-1.37866	0.000187747	1.89454	-0.0354423	1	4.78557	1.47637	7.89305e-07	0.440753	-2.22261	2.31731e-07	1.74178	-0.169189	0.817613	0.534955	-1.9039	0.00130298	4.32957	1.2314	0.00468696	3.13023	0.726014	0.247911	4.14944	1.16047	0.0244902	1.45513	-0.42904	0.617078	1.20005	-0.703983	0.79066	1.21658	-0.69462	0.626074	2.33982	0.281614	0.977907	0.95559	-1.06202	0.041743	2.06832	0.0952246	1	2.53723	0.401506	0.728516
ENSMUSG00000045136	Tubb2b	0.719335	1.08006	0.000198888	0.0519704	-2.97547	9.016e-13	0.0685678	-2.54009	5.67568e-08	0.883716	1.39663	4.42127e-06	0.0220074	-4.22679	5.33143e-22	1.0041	1.53187	9.47034e-05	0.0441703	-3.12715	1.47128e-05	0.313745	-0.270907	1	2.4774	3.0492	4.4221e-14	0.116456	-1.73317	0.00816716	0.517753	0.473323	0.702626	0.308346	-0.298481	1	0.129573	-1.56364	0.154441	0.0345501	-3.50971	2.88089e-09	0.0914602	-2.04242	0.783653	0.0402258	-3.24207	0.000530534
ENSMUSG00000069792	Wfdc17	0.00999555	-2.2375	0.000201531	0.00581364	-3.01128	1.26938e-06	0.172233	2.31958	8.50283e-10	0.00397871	-3.50175	2.69807e-06	0.00167996	-4.72756	5.20341e-12	0.0014788	-4.64743	6.73999e-05	0.0441703	0.00883985	0.987845	0.019863	-1.15566	0.60413	0.0343697	-0.359676	1	0.0213821	-1.05956	0.435068	0.005674	-2.82594	0.337045	0.00156322	-4.56373	0.00060279	0.0342673	-0.359567	1	0.002953	-3.84784	3.46264e-05	0.0165289	-1.3448	1	0.0366235	-0.259331	1
ENSMUSG00000012848	Rps5	0.872715	-1.36752	0.000212006	1.88027	-0.189932	0.799887	4.71816	1.29573	2.4409e-05	0.47214	-2.25405	1.62812e-07	1.71389	-0.3366	0.449741	0.571555	-1.93902	0.00105724	3.87693	0.91807	0.05405	4.34007	1.09166	0.0333304	5.68679	1.5153	0.00123962	1.43336	-0.585708	0.421481	1.74334	-0.28868	1	1.21736	-0.827162	0.456114	2.69962	0.360854	0.89075	1.23081	-0.819834	0.139509	2.40992	0.187049	1	3.21806	0.62285	0.440425
ENSMUSG00000052889	Prkcb	0.0318823	-1.48307	0.000217454	0.0526751	-0.724485	0.0930794	0.0806544	-0.0604761	1	0.0130413	-2.75962	1.42701e-08	0.0460308	-0.93332	0.0169	0.00517579	-3.98459	1.04415e-07	0.0905273	0.117447	0.893687	0.105635	0.349041	0.674468	0.0636304	-0.404894	0.960168	0.373805	2.3975	3.37225e-12	0.225542	1.48623	0.0180825	0.0398622	-1.09608	0.329599	0.0487238	-0.791101	0.76488	0.0380936	-1.17724	0.0454099	0.0209367	-1.9495	0.87611	0.0516331	-0.703103	0.769596
ENSMUSG00000029614	Rpl6	0.769312	-1.36302	0.000223364	1.73475	-0.113401	0.965522	4.65239	1.49506	5.34887e-07	0.428375	-2.20732	2.73217e-07	1.60386	-0.238031	0.651309	0.63958	-1.58586	0.00794348	4.11659	1.21322	0.00552459	3.00563	0.72338	0.250545	3.88377	1.11795	0.0329554	1.68651	-0.150133	1	1.56177	-0.260521	1	1.06417	-0.835104	0.45173	1.90398	0.0318641	1	1.01465	-0.915162	0.0894855	1.91626	0.040365	1	1.90262	0.0306494	1
ENSMUSG00000026238	Ptma	1.27857	-1.3571	0.00023686	5.83531	1.05917	0.000192608	1.32208	-1.28374	0.00225649	0.943397	-1.78746	2.30976e-05	5.56671	0.98405	0.000415946	0.979334	-1.70023	0.00423042	1.08239	-1.54692	0.0146438	3.33608	0.117313	1	6.52606	1.14131	0.0279945	1.40855	-1.16577	0.0551323	2.11924	-0.552558	0.903355	3.56962	0.220545	1	3.45404	0.168384	1	4.29897	0.512813	0.295855	2.63471	-0.231391	1	4.14146	0.438657	0.680251
ENSMUSG00000006356	Crip2	0.574744	1.06572	0.000247762	0.0579602	-2.49937	4.86477e-10	0.0260325	-3.62736	5.71807e-13	0.452026	0.634085	0.0933822	0.0490548	-2.7497	2.34298e-12	0.682835	1.25774	0.00263019	0.0153065	-4.32135	2.53261e-08	0.253705	-0.264738	1	0.463991	0.642396	0.353414	0.141275	-1.13341	0.105356	0.15107	-1.01706	0.719633	0.231748	-0.401378	1	1.18222	2.10179	8.22518e-07	0.0330736	-3.25882	2.01929e-08	0.815428	1.46452	0.112653	1.29563	2.23436	2.56058e-07
ENSMUSG00000076432	Ywhaq	0.302968	-1.35651	0.000252205	1.52969	1.23835	7.36394e-06	0.156428	-2.30633	4.23967e-07	0.322718	-1.24213	0.00346993	1.72296	1.46785	1.42991e-08	0.300196	-1.32154	0.053703	0.136884	-2.45784	0.000406005	0.58009	-0.344029	0.913554	0.594038	-0.308432	0.941151	0.34555	-1.11353	0.0698925	0.329092	-1.16772	0.614398	1.05791	0.562308	0.588773	0.499553	-0.562562	0.834588	1.68764	1.3235	0.00019131	0.501378	-0.548927	1	0.501322	-0.555681	0.90395
ENSMUSG00000039202	Abhd2	0.0660051	-1.46821	0.000270623	0.0435142	-2.08333	2.90978e-07	0.047184	-1.93595	3.88944e-05	0.0541547	-1.7381	0.000183471	0.0361191	-2.36298	2.57851e-09	0.0488003	-1.8534	0.00665954	0.0376104	-2.21953	0.0024343	0.0704234	-1.31051	0.160043	0.12819	-0.431884	0.941371	0.135929	-0.348481	0.883156	0.702158	2.14101	5.81294e-05	0.0476784	-1.88387	0.0213243	0.77744	2.34899	2.21342e-08	0.0472479	-1.91497	0.000698011	0.22259	0.385129	1	0.936	2.63888	2.17393e-10
ENSMUSG00000063632	Sox11	0.101507	-1.47971	0.000300213	0.041224	-2.80528	7.09453e-11	0.0383515	-2.87762	9.83243e-09	0.0400081	-2.82161	9.39571e-09	0.00436789	-6.02146	1.5877e-29	0.0329033	-3.05798	1.3501e-05	0.0043733	-5.84484	1.16704e-10	0.164321	-0.712965	0.658762	4.66824	5.48691	4.4221e-14	0.200839	-0.419674	0.79346	0.290084	0.130048	0.997814	0.0480692	-2.50888	0.00165972	0.0679992	-1.99162	0.059678	0.0115167	-4.57353	6.46686e-12	0.0528926	-2.32018	0.709947	0.00660424	-5.24701	1.16385e-06
ENSMUSG00000069171	Nr2f1	0.392756	1.05763	0.000303134	0.0341771	-2.71957	3.56204e-11	0.0202217	-3.44445	6.45845e-12	0.46153	1.29728	2.93227e-05	0.0139436	-4.02322	3.04641e-20	0.313505	0.625717	0.207015	0.0126826	-4.04132	1.47291e-07	0.226167	0.125941	0.962427	0.635839	1.72404	0.000132296	0.179075	-0.224397	1	0.219158	0.0790249	1	0.299358	0.552875	0.517492	0.132786	-0.660771	0.877555	0.0617176	-1.807	0.000923797	0.170799	-0.282334	1	0.136888	-0.613841	0.852414
ENSMUSG00000003038	Hmgn2	0.223349	-1.35317	0.000318422	0.621002	0.231291	0.627176	0.146201	-1.9549	1.75534e-05	0.130634	-2.12455	2.70594e-06	0.721878	0.479934	0.151685	0.170801	-1.69708	0.010508	0.125514	-2.1372	0.00243015	0.339928	-0.680224	0.65587	3.00967	2.75185	4.4221e-14	0.238258	-1.20827	0.0817419	0.328383	-0.722576	0.92357	0.384553	-0.500642	0.900347	0.190077	-1.52621	0.173818	0.592371	0.148762	0.934853	0.15427	-1.80815	0.945787	0.162704	-1.74818	0.0850914
ENSMUSG00000029661	Col1a2	0.00982321	-1.69058	0.000328836	0.00757535	-2.06545	1.28837e-05	0.00116217	-4.53496	6.97035e-11	0.00287351	-3.3844	2.44014e-08	0.000503987	-5.63269	5.63313e-18	0.000739399	-4.82766	8.45388e-07	0.00087466	-4.57501	8.00318e-06	0.00632005	-2.19602	0.0282057	0.00232228	-3.48256	0.00125495	0.00381823	-2.89817	0.000527801	0.0042555	-2.63075	0.142383	0.00234484	-3.51839	0.000385885	0.0647867	1.17025	0.0788901	0.0023624	-3.57908	1.52507e-06	0.134435	2.24671	0.00212642	0.0942605	1.74414	0.00124228
ENSMUSG00000054808	Actn4	0.0525628	-1.40822	0.00034496	0.11134	-0.261664	0.724667	0.0439299	-1.64696	0.000299536	0.0698485	-0.962945	0.0443748	0.133557	0.0254599	1	0.0595216	-1.17246	0.106366	0.0428583	-1.64189	0.0228321	0.0984121	-0.426788	0.938806	0.0548057	-1.28268	0.168546	0.120274	-0.131159	1	0.0858193	-0.617594	0.989457	0.11138	-0.245673	1	0.361413	1.54148	0.00144223	0.170388	0.40036	0.40759	0.698623	2.50697	1.28762e-05	0.522935	2.11808	1.1767e-06
ENSMUSG00000025085	Ablim1	0.0394652	-1.4411	0.000347121	0.00863237	-3.65102	3.16673e-15	0.0141784	-2.90245	6.52569e-09	0.0592386	-0.813306	0.113306	0.00352791	-4.91788	4.04233e-23	0.0347517	-1.56925	0.024043	0.0087466	-3.51172	5.86412e-06	0.0970579	-0.0548232	1	0.015327	-2.72342	0.00153081	0.10691	0.0891475	0.910761	0.0248238	-2.01187	0.195016	0.0375174	-1.45501	0.108638	0.818132	3.3854	1.67236e-14	0.0112214	-3.20816	1.20054e-07	0.0749312	-0.418153	1	1.22298	4.13912	9.93302e-15
ENSMUSG00000006333	Rps9	0.885985	-1.31609	0.000373897	1.55189	-0.459801	0.289378	6.1209	1.78878	5.02438e-10	0.530495	-2.05486	1.47651e-06	1.51717	-0.496972	0.206285	0.649932	-1.72334	0.00374583	5.70847	1.55835	0.000125174	3.20742	0.654526	0.328916	4.48524	1.17103	0.022801	1.00878	-1.07696	0.0804095	1.44474	-0.536358	0.912883	1.09113	-0.960532	0.314907	2.04801	-0.0232817	1	1.09763	-0.961799	0.0710232	1.88099	-0.14775	1	2.16499	0.0591561	1
ENSMUSG00000029838	Ptn	3.73696	1.03203	0.000379202	1.85807	-0.12469	0.939995	0.137833	-3.96321	4.6212e-15	4.36686	1.26245	4.22142e-05	1.91364	-0.0784682	1	4.90295	1.38642	0.000533649	0.0669115	-4.95364	2.47283e-10	0.412609	-2.32622	0.00094791	0.352986	-2.55139	0.00152362	0.407024	-2.3542	8.7282e-05	2.79799	0.490097	0.789145	2.66022	0.424737	0.823499	2.92879	0.563739	0.618767	2.73152	0.473231	0.35387	0.602756	-1.75174	0.95776	2.9641	0.579328	0.495029
ENSMUSG00000017707	Serinc3	0.166133	-1.32334	0.000380391	0.128957	-1.6996	9.46547e-06	1.21168	1.87816	5.60205e-11	0.234965	-0.78392	0.0849113	0.117261	-1.84605	6.44769e-07	0.194832	-1.04059	0.162821	1.52891	2.13663	1.16442e-08	0.162064	-1.30333	0.138742	0.119829	-1.74204	0.0378911	0.281404	-0.495747	0.653942	0.128374	-1.62715	0.334295	0.195403	-1.03429	0.35827	0.668748	0.803028	0.314475	0.275515	-0.533431	0.423598	0.608265	0.646334	1	0.938402	1.31664	0.0147757
ENSMUSG00000090841	Myl6	0.303141	-1.33414	0.000413235	0.43109	-0.79919	0.0397159	0.582478	-0.327384	0.550802	0.234081	-1.69729	8.16423e-05	0.437797	-0.778637	0.0358316	0.310178	-1.25246	0.0797668	0.47669	-0.614142	0.454606	0.356631	-1.04064	0.308397	0.403147	-0.859788	0.473145	0.434515	-0.754377	0.271115	0.450374	-0.689328	0.948644	0.307174	-1.26456	0.188967	1.4585	1.06504	0.100255	0.390681	-0.920764	0.0953066	10.2832	4.15875	3.08657e-14	1.70089	1.29552	0.0189092
ENSMUSG00000061477	Rps7	0.713303	-1.29159	0.000482913	1.26825	-0.411317	0.362766	4.01366	1.45206	1.31222e-06	0.411797	-2.08446	1.06741e-06	1.16992	-0.538651	0.163472	0.503161	-1.75664	0.003108	3.50039	1.15188	0.00958439	2.78488	0.795253	0.182278	4.08024	1.38857	0.00416629	1.49522	-0.146046	1	1.17523	-0.497238	0.943536	0.838279	-1.00549	0.274871	2.08602	0.352394	0.901891	0.961791	-0.811488	0.145305	1.93168	0.232662	1	2.24364	0.459966	0.650607
ENSMUSG00000055322	Tns1	0.0441183	-1.3974	0.00048376	0.028892	-2.02224	5.13836e-07	0.0425353	-1.42539	0.00205815	0.0512812	-1.15199	0.0149571	0.0215035	-2.46113	6.272e-10	0.0414063	-1.43485	0.041536	0.039797	-1.48344	0.0470726	0.0139944	-2.9726	0.000290093	0.0116114	-3.23092	0.000180953	0.0255822	-2.12878	0.00161548	0.025533	-2.09089	0.163565	0.0422071	-1.40402	0.12734	0.568623	2.5801	9.12911e-11	0.0253958	-2.15894	0.00013133	1.01708	3.40633	6.12351e-12	0.948608	3.46312	9.93302e-15
ENSMUSG00000020431	Adcy1	0.0308483	-1.43478	0.000552295	0.0149745	-2.49451	6.71593e-09	0.0158055	-2.38208	1.63676e-06	0.0145886	-2.50332	3.98808e-07	0.00537586	-3.96839	2.54194e-17	0.00776369	-3.33583	5.67874e-06	0.00306131	-4.54685	1.76342e-07	0.172898	1.2041	0.0155598	0.0209005	-1.92168	0.03253	1.03856	4.87254	6.09945e-15	0.048229	-0.701065	0.956665	0.0164139	-2.27891	0.0055033	0.0176691	-2.14936	0.0396922	0.0103355	-2.96222	1.3771e-06	0.0121212	-2.5947	0.556342	0.0192123	-2.02267	0.0549468
ENSMUSG00000034187	Nsf	0.047048	-1.37906	0.000554608	0.0315346	-1.97018	8.46487e-07	0.0367245	-1.7182	0.000204701	0.050618	-1.24874	0.00748722	0.0285593	-2.12189	4.58824e-08	0.0303154	-1.96229	0.00344283	0.0393597	-1.57522	0.0328972	0.0957036	-0.275096	1	0.0450521	-1.37676	0.13878	1.02405	3.78009	6.09945e-15	0.0978766	-0.235328	1	0.0398622	-1.56295	0.0699922	0.0481884	-1.27307	0.330812	0.0372078	-1.68058	0.00264908	0.0407714	-1.48012	1	0.0828531	-0.481819	0.996138
ENSMUSG00000030102	Itpr1	0.0330887	-1.3811	0.00061325	0.0137413	-2.66893	3.3504e-10	0.0111568	-2.93149	5.52818e-09	0.0229881	-1.89354	4.77949e-05	0.00587985	-3.89129	1.02655e-17	0.0144183	-2.51725	0.000225805	0.0100586	-3.00627	6.67787e-05	0.0162515	-2.33043	0.00465368	0.0222938	-1.87909	0.0300934	0.18213	1.24536	0.00243892	0.0262423	-1.62049	0.365812	0.0144598	-2.50814	0.00142775	0.127432	0.676262	0.394489	0.00590599	-3.79358	3.1414e-09	0.384573	2.32489	0.000155669	0.193924	1.31161	0.0121463
ENSMUSG00000026249	Serpine2	0.712614	1.00336	0.000645233	0.0410478	-3.36846	3.5766e-15	0.533899	0.49596	0.183562	1.01789	1.5861	6.62385e-08	0.0230154	-4.21201	4.0408e-22	0.724611	0.954233	0.038526	0.72553	0.946576	0.0464646	0.0677148	-2.56029	0.000997587	0.0914977	-2.1239	0.00927113	0.125238	-1.67728	0.0100788	1.12842	1.60047	0.0099131	0.468186	0.278319	1	0.234517	-0.748195	0.790815	0.0502009	-3.02093	1.03411e-07	0.498072	0.361799	1	0.136888	-1.53002	0.145728
ENSMUSG00000034994	Eef2	0.355187	-1.26522	0.000649526	0.861476	0.105814	0.903658	1.2391	0.680274	0.051969	0.34438	-1.29181	0.00226887	0.804196	-0.00407299	1	0.297238	-1.4803	0.0261563	1.17904	0.574549	0.305959	1.213	0.616977	0.375735	2.48344	1.73753	8.96778e-05	0.481861	-0.768032	0.246577	0.563145	-0.527293	1	0.589336	-0.468792	0.922936	0.979831	0.291178	0.97194	0.570814	-0.522639	0.434684	1.35648	0.765135	1	1.17015	0.555729	0.525664
ENSMUSG00000076431	Sox4	0.127185	-1.34334	0.000691613	0.0341771	-3.27401	3.52862e-14	0.224763	-0.464701	0.336566	0.0716168	-2.16955	2.2712e-06	0.0119277	-4.79691	7.72555e-25	0.0591519	-2.40805	0.000266082	0.278142	-0.133139	1	0.367917	0.286232	0.745656	3.20102	4.01656	4.4221e-14	0.0912557	-1.77717	0.0075307	0.831951	1.51177	0.0227724	0.0613566	-2.35172	0.00209135	0.14403	-1.09874	0.465381	0.0812074	-1.96249	0.000377177	0.127824	-1.25344	1	0.104467	-1.5618	0.14696
ENSMUSG00000034708	Grn	0.0794474	-1.33698	0.000693949	0.0405193	-2.33183	6.75168e-09	0.823976	2.54692	8.43851e-15	0.0981415	-1.00104	0.0355125	0.0300712	-2.77405	3.29274e-12	0.093534	-1.04689	0.167116	1.14362	2.9107	1.55371e-14	0.0758406	-1.34538	0.129123	0.0822086	-1.22684	0.196562	0.0694918	-1.48029	0.0276519	0.0907841	-1.06896	0.689875	0.0820693	-1.23628	0.205834	0.109227	-0.807571	0.736797	0.0478385	-2.03962	0.000214216	0.0870524	-1.11718	1	0.0912585	-1.06624	0.430151
ENSMUSG00000020737	Hn1	0.0732432	-1.32891	0.000785992	0.028892	-2.69901	7.37973e-11	0.243358	0.531827	0.156725	0.0389029	-2.23886	1.19572e-06	0.0162956	-3.53572	7.78581e-17	0.0484306	-1.88046	0.00462264	0.239657	0.487459	0.343468	0.190956	0.144306	0.938907	1.36225	3.38911	4.4221e-14	0.312331	0.90007	0.0381968	0.253912	0.566147	0.62122	0.0386898	-2.20173	0.00424513	0.0738889	-1.25015	0.341497	0.0186039	-3.27539	3.3874e-08	0.0396695	-2.10989	0.759079	0.0570366	-1.62002	0.124045
ENSMUSG00000001687	Ubl3	0.196464	-1.24914	0.000825347	0.505963	0.219135	0.648556	0.239174	-0.932588	0.0295941	0.237175	-0.947956	0.0311319	0.573202	0.424788	0.214679	0.169692	-1.41745	0.035973	0.293886	-0.604102	0.583628	0.334511	-0.411939	0.956716	0.136085	-1.72962	0.0388843	0.25544	-0.814692	0.293711	0.320581	-0.468615	1	0.415427	-0.090449	1	0.342138	-0.376313	1	1.88637	2.40571	3.38161e-14	0.215978	-1.03661	1	0.401658	-0.13851	1
ENSMUSG00000019929	Dcn	0.00827218	-1.82285	0.000825936	0.00528513	-2.46408	8.31314e-06	0.0034865	-2.9959	9.06549e-06	0.00154728	-4.08098	2.36333e-08	0.00167996	-4.05197	3.3891e-11	0.000739399	-4.71244	1.68795e-05	0.00043733	-5.04561	3.46952e-05	0.00316002	-2.99293	0.0119	0.00325119	-2.95039	0.0173399	0.082092	1.70125	0.000411566	0.0106388	-1.31488	0.790138	0.00429887	-2.62101	0.0236643	0.0294485	0.110881	1	0.0011812	-4.3149	1.83085e-06	0.0165289	-0.667596	1	0.0540347	1.01267	0.171095
ENSMUSG00000032518	Rpsa	0.547859	-1.2317	0.000902181	1.5466	0.387844	0.301016	1.95988	0.757366	0.0269224	0.355431	-1.85407	1.19629e-05	1.41872	0.248686	0.538141	0.363415	-1.78809	0.00257969	1.57964	0.394117	0.551147	2.04815	0.789662	0.187089	2.9335	1.34696	0.00589476	0.838484	-0.556363	0.453894	0.979475	-0.318808	1	0.952004	-0.366912	1	1.21649	0.000359048	1	1.09615	-0.158224	1	1.13278	-0.104058	1	1.17015	-0.0572132	1
ENSMUSG00000032076	Cadm1	0.703307	0.980781	0.000924401	0.153445	-1.43043	0.00018324	0.16619	-1.28928	0.00401892	1.12708	1.77143	6.32401e-10	0.117429	-1.83408	7.40184e-07	0.717587	0.939255	0.0432177	0.177556	-1.16121	0.12814	0.056429	-2.82264	0.000296216	0.126332	-1.65557	0.0507938	0.739592	0.984686	0.0268772	0.380868	-0.031778	1	0.508439	0.40418	0.864328	0.201856	-0.967509	0.565662	0.107194	-1.91876	0.000384981	0.0947659	-2.04092	0.775398	0.138089	-1.51704	0.150967
ENSMUSG00000046434	Hnrnpa1	0.124944	-1.29124	0.000945675	0.186036	-0.685528	0.082406	0.248936	-0.228501	0.733735	0.100352	-1.5962	0.00035496	0.160436	-0.915054	0.0111598	0.0739399	-2.00833	0.00198543	0.197673	-0.562211	0.641441	0.613947	1.1513	0.0238863	1.66414	2.80434	4.4221e-14	0.297058	0.0437545	0.969469	0.410656	0.523804	0.653658	0.141472	-1.05829	0.338095	0.237194	-0.289776	1	0.106308	-1.49127	0.00647299	0.234711	-0.298201	1	0.228747	-0.341937	1
ENSMUSG00000026605	Cenpf	0.0106849	-1.50452	0.000967319	0.00669449	-2.18169	2.69431e-06	0.00534597	-2.45933	8.98838e-06	0.00685222	-2.11578	7.72539e-05	0.00436789	-2.79809	2.71875e-09	0.00665459	-2.09086	0.00759668	0.00174932	-3.77581	4.93476e-05	0.125047	2.31387	2.53142e-08	0.0529479	0.931648	0.122985	0.0049637	-2.48692	0.00170101	0.0106388	-1.36994	0.604553	0.00508048	-2.45188	0.00821563	0.00696055	-1.98079	0.110118	0.00826839	-1.81359	0.0048086	0.00550965	-2.14598	0.930882	0.00240154	-3.30361	0.00466053
ENSMUSG00000024403	Atp6v1g2	0.0377418	-1.32583	0.00100763	0.0250163	-1.93342	1.54069e-06	0.0244055	-1.94005	3.61429e-05	0.0298403	-1.65054	0.000361841	0.0220074	-2.1277	5.40626e-08	0.0266184	-1.77738	0.00910122	0.0161812	-2.47602	0.000738796	0.278082	1.75656	3.74598e-05	0.0473744	-0.929881	0.414179	0.734628	3.60397	6.09945e-15	0.0758898	-0.231521	1	0.0293105	-1.63477	0.0553913	0.0182045	-2.29332	0.0189392	0.0298253	-1.62809	0.00388942	0.0198347	-2.11512	0.769414	0.01561	-2.4998	0.0105996
ENSMUSG00000016559	H3f3b	0.808088	-1.21645	0.0010497	2.16162	0.316523	0.434891	1.51012	-0.250046	0.682819	0.523422	-1.84166	1.35656e-05	2.20394	0.350128	0.330222	0.719435	-1.34259	0.027704	1.5324	-0.220364	0.979132	3.45797	1.01403	0.055204	5.41183	1.72044	0.000107774	1.22451	-0.556191	0.454166	1.94477	0.134155	1	1.36391	-0.395279	1	2.00624	0.181859	1	1.78272	0.00602175	1	1.86997	0.0752247	1	2.09654	0.246726	0.931192
ENSMUSG00000055022	Cntn1	0.0984044	-1.29171	0.00108477	0.0424572	-2.5332	5.13633e-10	0.0206866	-3.54091	3.03165e-12	0.148981	-0.649317	0.228599	0.0468708	-2.39454	6.76657e-10	0.0606307	-1.94886	0.00315297	0.00918393	-4.61814	1.00903e-08	0.0988636	-1.22781	0.183394	0.036692	-2.65949	0.00138508	0.759065	1.89844	2.69167e-07	1.39084	2.7981	2.5335e-10	0.0980924	-1.24496	0.200643	0.0406924	-2.50287	0.0071949	0.76837	1.97375	2.35988e-09	0.046281	-2.28313	0.651456	0.0126081	-4.14594	2.4014e-05
ENSMUSG00000055421	Pcdh9	0.160101	-1.21934	0.00113364	0.791007	1.3633	5.80851e-07	0.0158055	-4.56093	2.0505e-17	0.158706	-1.21313	0.00752067	0.891218	1.59939	4.33408e-10	0.13494	-1.42385	0.0355494	0.00393597	-6.38919	4.26237e-13	0.107441	-1.74719	0.0300825	0.04691	-2.9424	0.000314943	0.285604	-0.315531	0.909998	0.342568	-0.04122	1	0.622163	0.868437	0.169767	0.0862037	-2.05883	0.030776	1.33741	2.18303	4.74814e-12	0.0517907	-2.75761	0.346672	0.01561	-4.48288	3.97729e-06
ENSMUSG00000067038	Rps12-ps3	0.165788	-1.21306	0.0011684	0.257033	-0.54325	0.191428	1.13776	1.90105	2.81865e-11	0.0979205	-1.97285	1.0131e-05	0.211171	-0.847973	0.018904	0.124219	-1.58993	0.0163764	0.989678	1.5448	0.00016409	0.590924	0.735118	0.243336	0.669744	0.926446	0.106242	0.211148	-0.809633	0.299017	0.287956	-0.341646	1	0.179771	-1.04595	0.346102	0.427806	0.243206	0.929188	0.127569	-1.56306	0.00401578	0.458403	0.341324	1	0.400457	0.14418	0.92716
ENSMUSG00000022415	Syngr1	0.0842728	-1.28161	0.00117116	0.027835	-2.91212	3.83167e-12	0.854193	2.57616	8.43851e-15	0.0822267	-1.29788	0.00453047	0.0263753	-2.99716	1.22853e-13	0.103886	-0.925001	0.250865	1.14843	2.87746	1.55371e-14	0.144007	-0.437653	0.930343	0.0812796	-1.27567	0.171353	0.242458	0.342254	0.508518	0.124119	-0.647054	0.968856	0.0519772	-1.93327	0.0136004	0.0422987	-2.21303	0.0205433	0.0602411	-1.73587	0.00156687	0.0484849	-1.98359	0.833792	0.0132085	-3.84837	7.14326e-05
ENSMUSG00000064115	Cadm2	0.629547	0.960213	0.00127895	0.136709	-1.45498	0.00014431	0.0255677	-3.87281	3.16849e-14	1.01059	1.75284	1.09157e-09	0.137085	-1.45557	7.55716e-05	0.779696	1.22773	0.00353502	0.0122452	-4.85246	1.30858e-09	0.0446918	-3.01426	0.000119279	0.082673	-2.12639	0.00929749	0.744555	1.15153	0.00686407	0.523427	0.586423	0.597018	0.425588	0.284184	1	0.123684	-1.53655	0.163076	0.152079	-1.25975	0.0243631	0.0914602	-1.94843	0.843296	0.0180116	-4.28391	8.90157e-06
ENSMUSG00000028691	Prdx1	1.59205	0.95316	0.00131832	1.03853	0.237032	0.609011	0.472305	-0.974423	0.0219225	1.31032	0.603263	0.112443	1.2173	0.499687	0.12504	2.37088	1.51909	9.60685e-05	0.42421	-1.10717	0.0946663	0.404934	-1.17437	0.198214	0.424048	-1.10591	0.171678	0.201221	-2.20201	0.000625316	0.64329	-0.486956	0.949486	0.956694	0.09906	1	0.591647	-0.613559	0.783697	0.54217	-0.757541	0.183301	0.455097	-0.986012	1	0.43648	-1.05705	0.422633
ENSMUSG00000079037	Prnp	1.58516	0.949847	0.00139917	0.609023	-0.599871	0.136991	0.0620597	-3.94209	8.22289e-15	2.84478	1.94948	2.94457e-12	0.637208	-0.532311	0.171174	2.09767	1.32432	0.00115733	0.0459196	-4.32226	1.32254e-08	0.543073	-0.739443	0.448088	0.314436	-1.53963	0.0721013	1.07674	0.282126	0.692372	0.570947	-0.658058	0.956152	1.3729	0.653658	0.441453	0.49527	-0.871127	0.506491	0.349635	-1.40423	0.00552106	0.268871	-1.74385	0.96788	0.316403	-1.52228	0.146213
ENSMUSG00000016256	Ctsz	0.118913	-1.25248	0.00150791	0.057784	-2.32121	6.50401e-09	1.39042	2.93194	8.43851e-15	0.112951	-1.30928	0.00405624	0.0532547	-2.44708	2.66028e-10	0.16008	-0.767002	0.394312	1.81973	3.13505	1.55371e-14	0.0708748	-1.94955	0.0153192	0.0970711	-1.49187	0.0902072	0.0423824	-2.70161	4.87841e-05	0.0794361	-1.76602	0.273873	0.0707359	-1.95986	0.0117832	0.110298	-1.30083	0.301534	0.0239193	-3.5439	2.99076e-09	0.0870524	-1.61994	1	0.0864555	-1.64992	0.11235
ENSMUSG00000019943	Atp2b1	0.110468	-1.24278	0.0015991	0.127724	-1.02186	0.0095959	0.150617	-0.755992	0.115792	0.110962	-1.21644	0.00787457	0.117093	-1.15724	0.0019272	0.0720914	-1.81852	0.00571434	0.15394	-0.701675	0.475609	0.278985	0.182572	0.884827	0.213185	-0.219054	1	1.45551	2.91638	6.09945e-15	0.207101	-0.257647	1	0.144207	-0.80109	0.634686	0.186329	-0.416364	1	0.165072	-0.609167	0.422182	0.292011	0.247517	1	0.261168	0.0833876	1
ENSMUSG00000059895	Ptp4a3	0.048599	-1.26466	0.00167381	0.014446	-3.04345	2.177e-12	0.226158	1.15305	0.000380234	0.0362505	-1.67701	0.000264225	0.00587985	-4.33457	1.13203e-20	0.0347517	-1.70096	0.0124696	0.272894	1.39007	0.000826141	0.139041	0.348284	0.670146	0.0729195	-0.610501	0.731461	0.0855284	-0.379723	0.825333	0.0900748	-0.292257	1	0.0211035	-2.41446	0.0019014	0.370515	1.85743	3.40324e-05	0.0153556	-2.89317	7.99723e-07	1.09862	3.52252	2.34343e-13	0.396254	1.95163	1.78125e-05
ENSMUSG00000045128	Rpl18a	1.697	-1.16694	0.00171385	2.84921	-0.371757	0.431096	10.3407	1.74061	1.71984e-09	0.95688	-1.99776	2.661e-06	2.46735	-0.597145	0.113723	1.18304	-1.65332	0.00548563	9.03524	1.41149	0.00073165	4.996	0.490292	0.54874	7.21159	1.05263	0.0504598	2.13248	-0.785306	0.231623	2.55188	-0.510236	0.93539	1.93762	-0.926277	0.346521	4.58754	0.358459	0.893082	1.6522	-1.17247	0.0224982	3.41598	-0.0811482	1	5.1519	0.530792	0.55542
ENSMUSG00000040451	Sgms1	0.0489437	-1.26591	0.00172321	0.0459806	-1.35736	0.000614645	0.0309136	-1.91746	4.12054e-05	0.0647646	-0.826799	0.104002	0.0433429	-1.45045	0.000136865	0.0488003	-1.2188	0.0968976	0.0293011	-1.94805	0.00746188	0.0604919	-0.896655	0.442409	0.0185782	-2.5937	0.00234745	0.0507825	-1.15911	0.107613	0.0758898	-0.553287	1	0.0496324	-1.19147	0.254925	0.88399	3.34624	1.67236e-14	0.0212616	-2.4384	1.98008e-05	0.0451791	-1.28281	1	1.32385	4.09911	9.93302e-15
ENSMUSG00000030647	Ndufc2	0.766383	0.926558	0.00201075	0.266723	-0.771919	0.0441098	0.299374	-0.582563	0.195265	0.696495	0.739747	0.0386609	0.318352	-0.501969	0.202889	1.26511	1.6634	1.2319e-05	0.291262	-0.60581	0.582232	0.380557	-0.208828	1	0.57546	0.411132	0.656984	0.21573	-1.05229	0.13697	0.470942	0.10844	1	0.409565	-0.100059	1	0.218454	-1.02355	0.514334	0.279649	-0.676656	0.257163	0.22259	-0.981662	1	0.138689	-1.68121	0.0967366
ENSMUSG00000061983	Rps12	0.792233	-1.14824	0.00207919	1.16784	-0.554412	0.176771	5.12237	1.87145	5.1377e-11	0.488497	-1.84762	1.28675e-05	0.96732	-0.846679	0.0184009	0.548634	-1.64457	0.00580088	4.4717	1.52457	0.000193348	2.52441	0.629655	0.358357	2.94372	0.86417	0.141706	0.994268	-0.768733	0.245568	1.22913	-0.445967	0.978699	0.827337	-1.03941	0.246648	1.88684	0.1873	1	0.605069	-1.51232	0.0026848	2.0562	0.309872	1	1.94225	0.229669	0.953753
ENSMUSG00000020460	Rps27a	1.36353	-1.14554	0.00209834	2.76659	-0.0519406	1	6.6627	1.37535	5.69174e-06	0.763691	-1.98677	2.95389e-06	2.55774	-0.176812	0.797319	0.980443	-1.58719	0.00784693	5.78762	1.07647	0.0174485	5.01586	0.852753	0.138135	5.4044	0.966575	0.0823228	2.04925	-0.498621	0.527074	2.10647	-0.449828	0.974975	1.87704	-0.628575	0.713937	2.99036	0.0668088	1	1.99682	-0.543119	0.405682	2.69642	-0.0863105	1	3.14602	0.141928	1
ENSMUSG00000020483	Dynll2	0.135112	-1.21375	0.00212927	0.174233	-0.826663	0.0318311	0.140622	-1.13162	0.0131763	0.118477	-1.38992	0.00213217	0.177908	-0.797954	0.0302224	0.103146	-1.56264	0.0201782	0.119828	-1.33639	0.0726851	0.518695	0.848351	0.151047	0.205754	-0.541359	0.805242	0.389078	0.412682	0.495429	0.636198	1.14124	0.12075	0.151242	-0.999483	0.404896	0.147778	-1.02363	0.523177	0.217931	-0.465745	0.622932	0.213774	-0.472873	1	0.149496	-1.00373	0.480743
ENSMUSG00000031626	Sorbs2	0.062386	-1.26111	0.00219113	0.0140937	-3.43869	3.99873e-14	0.00720543	-4.35145	1.11913e-14	0.0475235	-1.64337	0.000476515	0.00285593	-5.69507	9.855e-27	0.0362305	-2.00107	0.0036532	0.00306131	-5.39317	1.86578e-09	0.0519147	-1.46937	0.104761	0.111005	-0.356636	1	0.281404	1.05868	0.0139883	0.0992951	-0.512373	1	0.0300921	-2.26489	0.00475729	0.388185	1.53895	0.00220178	0.0103355	-3.81231	2.44271e-09	2.19174	4.31051	3.08657e-14	0.57697	2.15906	2.89951e-06
ENSMUSG00000025809	Itgb1	0.0601456	-1.21044	0.00235022	0.0850905	-0.682248	0.113776	0.119471	-0.15134	0.995945	0.072501	-0.91141	0.0608311	0.0712302	-0.956876	0.0122751	0.0561943	-1.26082	0.0769359	0.121578	-0.11809	1	0.0501089	-1.41819	0.10316	0.0719905	-0.889526	0.440666	0.0416187	-1.69606	0.0106328	0.150361	0.198917	0.948672	0.0879314	-0.600845	0.896652	0.304658	1.27016	0.0173457	0.164187	0.338417	0.506284	0.77686	2.66934	1.40106e-06	0.519933	2.10411	1.50749e-06
ENSMUSG00000047675	Rps8	1.1033	-1.132	0.00237756	2.52118	0.152189	0.801607	4.19031	0.964326	0.00304508	0.722357	-1.74335	3.56135e-05	2.19302	-0.0707126	1	0.855115	-1.46406	0.0150818	3.6071	0.686462	0.190393	4.587	1.05615	0.0420781	4.90697	1.15947	0.0245174	1.82817	-0.339693	0.742401	2.16109	-0.0874755	1	1.56322	-0.57247	0.787417	3.01927	0.411581	0.82965	1.16023	-1.0239	0.0510904	2.72728	0.253901	1	3.06256	0.431196	0.690382
ENSMUSG00000050299	Gm9843	0.319685	-1.13526	0.00241867	0.435671	-0.662218	0.0929873	2.38198	2.15493	8.43851e-15	0.193189	-1.86413	2.64845e-05	0.384374	-0.857178	0.0172284	0.255832	-1.41932	0.0352742	2.0244	1.72414	1.32747e-05	0.960647	0.553278	0.46434	0.794218	0.264806	0.85785	0.418096	-0.694607	0.311244	0.341859	-0.976426	0.746198	0.307955	-1.14496	0.259918	0.76459	0.206559	1	0.317447	-1.11172	0.0325262	0.631406	-0.0768186	1	0.740875	0.158953	1
ENSMUSG00000067786	Nnat	0.971808	0.91593	0.00247459	0.0983033	-2.62244	8.73852e-11	0.0748435	-2.98855	4.77038e-10	1.25064	1.314	2.04407e-05	0.038471	-3.99364	1.1002e-20	1.26918	1.27174	0.00228237	0.0511676	-3.48776	1.93739e-06	0.263636	-1.11049	0.248101	2.71102	2.4987	2.3843e-11	0.378387	-0.582355	0.431987	0.897202	0.704252	0.582782	0.493197	-0.186945	1	0.19436	-1.54992	0.15947	0.0628988	-3.21862	2.46647e-08	0.168595	-1.7361	0.982894	0.0408262	-3.79177	6.03719e-05
ENSMUSG00000057367	Birc2	0.0461863	-1.24465	0.00256462	0.0373482	-1.55969	0.000112902	0.0218487	-2.3169	1.95428e-06	0.0497339	-1.11394	0.0223113	0.0324232	-1.7748	5.50623e-06	0.038079	-1.47455	0.0398769	0.0227412	-2.20626	0.00301764	0.0406289	-1.37004	0.139993	0.0404076	-1.37655	0.152946	0.0717828	-0.544118	0.6173	0.045392	-1.19034	0.63834	0.0582301	-0.8517	0.610589	0.0647867	-0.68525	0.878913	1.11771	4.67442	3.38161e-14	0.0573003	-0.840278	1	0.0630404	-0.721746	0.7673
ENSMUSG00000027562	Car2	0.57371	-1.13004	0.00257564	3.9649	2.13266	1.49318e-14	0.064384	-4.30453	1.19666e-16	0.654277	-0.914936	0.0380702	4.34924	2.3606	4.15446e-15	0.773781	-0.644852	0.412951	0.0358611	-5.09001	1.47946e-10	0.294785	-2.0529	0.00876207	0.141659	-3.11312	0.000121599	0.184039	-2.74513	2.52856e-05	0.164546	-2.87917	0.0179502	2.09433	0.863653	0.170293	0.354453	-1.77839	0.0775694	0.757739	-0.6824	0.251043	0.158678	-2.91792	0.27426	0.149496	-3.02372	0.00101563
ENSMUSG00000003429	Rps11	1.06401	-1.1246	0.00258409	1.38417	-0.722604	0.061297	6.94325	1.91756	1.34074e-11	0.654056	-1.82919	1.54893e-05	1.17311	-0.978529	0.00577496	0.838109	-1.43314	0.017756	5.98442	1.54403	0.000150114	3.04536	0.490006	0.549911	4.50986	1.09209	0.0393529	1.42382	-0.650539	0.351179	1.95257	-0.176331	1	0.996556	-1.17668	0.150158	2.22952	0.0195757	1	0.904503	-1.3315	0.00866531	2.41984	0.138822	1	2.28687	0.0571491	1
ENSMUSG00000038274	Fau	1.47124	-1.1239	0.00259743	2.02367	-0.636274	0.108457	10.4911	2.0856	6.51825e-14	0.919082	-1.8048	1.97084e-05	1.77454	-0.840743	0.0192803	1.20781	-1.37188	0.0240938	9.25303	1.72563	1.21843e-05	4.36715	0.546118	0.471713	3.57956	0.244604	0.884736	1.89155	-0.709233	0.295575	1.65681	-0.891688	0.651523	1.49014	-1.06093	0.229466	3.33785	0.138727	1	1.49244	-1.06941	0.0402445	2.83196	-0.104875	1	3.49544	0.206824	0.984619
ENSMUSG00000053931	Cnn3	0.375522	0.912946	0.00261703	0.127195	-0.824637	0.0429477	0.0183622	-3.63813	7.47621e-13	0.492255	1.34296	1.24787e-05	0.121461	-0.898334	0.0184885	0.427742	1.05152	0.0188176	0.0087466	-4.61193	8.06205e-09	0.0853206	-1.36813	0.115188	0.184389	-0.235416	1	0.0538371	-2.04509	0.00176458	0.231216	0.101695	1	0.258323	0.269876	0.958729	0.205069	-0.0765945	1	0.0531539	-2.08046	0.000140366	0.161984	-0.41476	1	0.208934	-0.0483765	1
ENSMUSG00000025492	Ifitm3	0.0673838	-1.22261	0.00275922	0.0179694	-3.16321	6.76465e-13	0.177812	0.278125	0.461408	0.0380188	-2.04654	1.26812e-05	0.00705582	-4.50892	1.20685e-21	0.052867	-1.5281	0.0298862	0.126388	-0.241577	1	0.0311488	-2.28051	0.00570141	0.0301896	-2.3235	0.00680356	0.0309277	-2.30182	0.000753407	0.0333348	-2.15721	0.152115	0.0246208	-2.62724	0.000820062	0.936997	2.91832	1.67236e-14	0.0129932	-3.56328	9.62654e-09	0.341598	1.22873	0.345315	1.23739	3.38718	9.93302e-15
ENSMUSG00000055302	Mrfap1	0.288665	-1.11932	0.00276385	0.876979	0.632181	0.0499342	0.500197	-0.267418	0.64864	0.227008	-1.45918	0.00053979	1.03569	0.920993	0.00115682	0.249177	-1.29265	0.0602169	0.537478	-0.151507	1	0.629296	0.0844769	1	0.550379	-0.115806	1	0.958758	0.728764	0.132798	0.664568	0.164151	1	0.561198	-0.0874581	1	0.459396	-0.382566	1	0.635485	0.10112	1	0.552067	-0.108254	1	0.432878	-0.46877	0.998458
ENSMUSG00000043716	Rpl7	0.588703	-1.11633	0.00279097	1.07728	-0.184689	0.812015	2.69158	1.29398	2.54118e-05	0.374883	-1.76885	2.82626e-05	1.02393	-0.265651	0.596051	0.483937	-1.36217	0.0252683	2.50284	1.10907	0.0136776	1.82198	0.61735	0.373861	2.71799	1.23405	0.0146808	0.880102	-0.477605	0.553841	0.86174	-0.500129	0.941238	0.776141	-0.663832	0.665072	1.50187	0.321823	0.943391	0.678894	-0.871294	0.110017	1.40606	0.218991	1	1.65466	0.465463	0.643411
ENSMUSG00000046402	Rbp1	0.142523	0.904704	0.00287879	0.00880854	-3.32732	1.99298e-13	0.0109244	-2.98028	4.26025e-09	0.143013	0.882478	0.00910612	0.00520787	-4.08107	1.45491e-18	0.219232	1.52705	9.57783e-05	0.00655995	-3.61219	4.69897e-06	0.0121887	-2.75383	0.000903254	0.0130047	-2.66037	0.00209643	0.0168002	-2.31591	0.000732147	0.0262423	-1.6392	0.365556	0.0539313	-0.626199	0.879748	0.0605032	-0.448546	1	0.00679189	-3.6187	1.08709e-08	0.0176309	-2.15846	0.756906	0.0456293	-0.855461	0.633196
ENSMUSG00000033981	Gria2	1.32855	0.889258	0.0033549	0.078396	-3.4318	1.12979e-15	0.0846057	-3.28808	1.32958e-11	1.69537	1.27276	3.8534e-05	0.0314152	-4.76189	4.85353e-26	1.1054	0.539796	0.365374	0.0161812	-5.59965	9.38669e-12	1.10059	0.527673	0.49971	1.0492	0.454473	0.591554	3.3841	2.36223	1.47e-12	1.41495	0.8954	0.380249	0.755038	-0.040528	1	0.283241	-1.4804	0.186017	0.0933147	-3.12443	4.07731e-08	0.189532	-2.04282	0.772883	0.0444285	-4.14542	1.24463e-05
ENSMUSG00000037894	H2afz	0.337953	-1.10478	0.0033549	0.448179	-0.673137	0.0880041	0.682657	-0.0160825	1	0.269005	-1.42702	0.000772565	0.474252	-0.588588	0.123534	0.330511	-1.09514	0.134946	0.567217	-0.291885	0.879695	1.31096	0.976254	0.0722811	1.94885	1.59831	0.000558199	0.717064	0.0586391	1	0.970964	0.50726	0.774233	0.369703	-0.928125	0.351612	0.573978	-0.272364	1	0.324534	-1.13149	0.0298969	0.6281	-0.136279	1	0.567964	-0.286975	1
ENSMUSG00000058756	Thra	0.25144	-1.10086	0.00335727	0.71173	0.534612	0.115256	0.0595029	-3.19405	3.70215e-11	0.20203	-1.40907	0.00086175	0.773789	0.678475	0.0253264	0.187807	-1.48662	0.0258382	0.0362984	-3.85311	2.05218e-07	0.918664	0.887562	0.117904	0.564777	0.147537	1	0.914467	0.888956	0.0522462	0.533356	0.0612815	1	0.511565	-0.000743624	1	0.353917	-0.545412	0.974869	1.08759	1.18615	0.00117356	0.403306	-0.346568	1	0.349424	-0.562436	0.896986
ENSMUSG00000042312	S100a13	0.791716	0.887047	0.00342394	0.482708	0.0670844	0.997847	0.188968	-1.35491	0.00240348	0.738714	0.74542	0.0366362	0.519107	0.184721	0.689359	1.09653	1.33937	0.000998229	0.161375	-1.5534	0.0292007	0.0753891	-2.65542	0.000619529	0.104502	-2.18201	0.00723589	0.0694918	-2.78277	2.10182e-05	1.27665	1.52501	0.017426	0.507657	0.139832	1	0.563269	0.293671	0.971544	0.164187	-1.54726	0.00431904	0.134435	-1.78909	0.941308	0.57697	0.32848	0.835323
ENSMUSG00000000740	Rpl13	1.99308	-1.09267	0.00343936	3.45594	-0.244608	0.676317	9.18065	1.33386	1.21666e-05	1.19472	-1.83531	1.41117e-05	2.97856	-0.478368	0.228084	1.40264	-1.5676	0.00869693	7.9476	1.03357	0.0241835	7.06355	0.849198	0.140193	7.39923	0.919483	0.106378	2.903	-0.493268	0.5334	8.75002	1.15679	0.150078	2.37024	-0.79358	0.495176	5.31732	0.412423	0.828533	1.59757	-1.38723	0.0059587	5.18238	0.366277	1	6.06689	0.608605	0.456894
ENSMUSG00000049583	Grm5	0.0355014	-1.20974	0.00347923	0.00722301	-3.52753	4.01637e-14	0.0102271	-2.99169	5.83669e-09	0.0444289	-0.854356	0.0989792	0.00218394	-5.19689	3.80287e-23	0.0199638	-1.98943	0.00403507	0.00393597	-4.21003	4.98797e-07	0.0108344	-2.83598	0.000767797	0.0134692	-2.52886	0.00385668	0.818247	4.19797	6.09945e-15	0.234053	1.65901	0.00563853	0.0179771	-2.13496	0.00875893	0.00910226	-3.05744	0.00162773	0.0171274	-2.22805	0.000124002	0.015427	-2.25756	0.717223	0.00360231	-4.25331	6.0982e-05
ENSMUSG00000040952	Rps19	1.42764	-1.08777	0.00361716	2.07705	-0.512882	0.22026	6.52347	1.32557	1.42512e-05	0.820499	-1.89255	7.93547e-06	1.7275	-0.79926	0.0267897	0.919812	-1.692	0.00443368	5.3726	0.948545	0.0441984	5.7228	1.04487	0.0454151	6.36722	1.20954	0.0173399	2.462	-0.236248	0.905896	2.5611	-0.173979	1	1.46279	-1.00872	0.271841	4.45796	0.654795	0.489275	1.32147	-1.16974	0.022821	3.50083	0.284972	1	5.25877	0.901746	0.162419
ENSMUSG00000031029	Eif3f	0.242306	-1.08612	0.00381065	0.481651	-0.0226183	1	0.920669	1.01481	0.00172367	0.157159	-1.71164	0.000111184	0.47442	-0.0468801	1	0.200747	-1.3204	0.0540937	0.866351	0.87067	0.0739803	0.743508	0.634638	0.354813	1.12955	1.28025	0.0104714	0.372278	-0.40687	0.651643	0.415621	-0.23717	1	0.318116	-0.640002	0.830809	0.688559	0.514057	0.692995	0.385957	-0.357457	0.685322	0.458403	-0.0916178	1	0.802114	0.741648	0.307526
ENSMUSG00000028565	Nfia	1.07521	0.876574	0.00392736	0.436199	-0.581179	0.15359	0.153871	-2.11847	2.92073e-06	1.07845	0.854321	0.0125785	0.356151	-0.895081	0.0125765	0.929055	0.586756	0.304992	0.120266	-2.43522	0.000473154	0.868103	0.477506	0.572216	2.03385	1.80757	3.51027e-05	0.419624	-0.612878	0.39424	0.810673	0.368084	0.904682	0.721428	0.199056	1	0.509191	-0.320942	1	0.261635	-1.32141	0.0167268	0.617081	-0.0350741	1	0.419069	-0.606281	0.855446
ENSMUSG00000035885	Cox8a	4.61105	0.870179	0.00402651	2.21042	-0.328302	0.509062	2.10445	-0.396258	0.420898	3.80144	0.528437	0.18121	1.73976	-0.701537	0.0559868	4.49296	0.767006	0.124117	1.55602	-0.831122	0.238968	2.90677	0.0979634	1	2.15368	-0.349345	0.888654	2.54065	-0.104212	1	2.57103	-0.0849227	1	2.50898	-0.12295	1	2.11279	-0.376221	1	1.8595	-0.576813	0.362459	4.30634	0.673314	1	1.57421	-0.80751	0.485591
ENSMUSG00000074129	Rpl13a	1.75232	-1.071	0.00422165	2.65349	-0.43371	0.328115	8.97518	1.54354	1.86558e-07	1.04751	-1.81826	1.69034e-05	2.29885	-0.657989	0.0761212	1.21705	-1.56592	0.00879399	8.14002	1.29562	0.00250767	6.09433	0.842189	0.145572	6.76943	1.0031	0.067273	2.567	-0.463419	0.57096	2.64054	-0.414141	1	1.90479	-0.90524	0.368008	4.56184	0.397092	0.846405	1.46469	-1.30425	0.0102065	3.88981	0.155032	1	4.90575	0.504343	0.591017
ENSMUSG00000018102	Hist1h2bc	1.13949	0.863561	0.00457248	0.888782	0.444081	0.215184	0.186179	-1.93517	1.59997e-05	1.00374	0.629355	0.093598	0.906169	0.478846	0.146593	1.50431	1.24034	0.00292294	0.167497	-2.05028	0.00314077	0.164773	-2.07265	0.00791723	0.420796	-0.701487	0.486738	0.25124	-1.46527	0.0258319	0.297176	-1.20102	0.593529	0.808969	0.273197	1	0.308406	-1.15379	0.39481	1.00815	0.620662	0.171013	0.327273	-1.05315	1	0.199928	-1.78111	0.0712059
ENSMUSG00000012405	Rpl15	0.281771	-1.06295	0.00471503	0.454697	-0.32669	0.514629	1.25026	1.30268	2.30509e-05	0.1828	-1.68882	0.000135751	0.406718	-0.502132	0.20179	0.250656	-1.19366	0.0910421	1.06315	0.977784	0.037208	0.729514	0.399639	0.688976	1.57357	1.59109	0.000569046	0.47957	-0.231189	0.911617	0.543286	-0.042676	1	0.299358	-0.930317	0.463514	0.641441	0.204225	1	0.278763	-1.04631	0.0463286	0.598348	0.0993211	1	0.685039	0.301503	0.864086
ENSMUSG00000028478	Clta	0.196464	-1.06537	0.00473652	0.271655	-0.568934	0.165461	1.1022	1.71151	4.50394e-09	0.162243	-1.33333	0.00297608	0.280889	-0.519553	0.185053	0.226626	-0.812553	0.338046	1.23371	1.78552	5.51004e-06	0.481226	0.313465	0.816821	0.415687	0.0931628	0.979358	0.310422	-0.34454	0.867066	0.286537	-0.454525	1	0.218851	-0.862395	0.550481	0.280564	-0.489227	1	0.200213	-1.00445	0.0887551	0.315152	-0.3114	1	0.28038	-0.488523	0.977481
ENSMUSG00000022048	Dpysl2	0.657466	-1.06	0.00477105	2.27824	0.922494	0.00165812	0.533202	-1.35203	0.00132766	0.68257	-0.986555	0.023168	2.30389	0.948565	0.000750468	0.661392	-1.01035	0.119966	0.506428	-1.39653	0.029024	1.63509	0.341718	0.767683	1.26889	-0.0393722	1	1.20732	-0.114461	1	1.15466	-0.177989	1	1.67148	0.377584	0.901791	0.650544	-1.02406	0.364021	2.13236	0.766203	0.0666584	0.339394	-1.95342	0.828694	0.495318	-1.41915	0.18974
ENSMUSG00000033208	S100b	0.736396	0.864298	0.00481689	0.241354	-0.918425	0.0146161	0.0629894	-2.87845	1.48248e-09	0.754408	0.877553	0.0101573	0.573538	0.445036	0.189082	0.975267	1.24622	0.00294194	0.0279891	-3.99258	1.18557e-07	0.120081	-1.89564	0.0174449	0.0798863	-2.48433	0.00235326	0.086292	-2.38349	0.000258611	1.32275	1.67145	0.00548591	0.476393	0.133329	1	0.127432	-1.80239	0.073946	0.096563	-2.23673	4.0819e-05	0.0980717	-2.15575	0.709947	0.03122	-3.81548	5.44472e-05
ENSMUSG00000025351	Cd63	0.793784	0.860708	0.00483778	0.365202	-0.400563	0.384108	0.660343	0.53173	0.14756	0.764355	0.772	0.028803	0.302056	-0.696482	0.0596334	1.13461	1.36557	0.00072624	0.621446	0.41759	0.518471	0.215333	-1.15702	0.211045	0.300502	-0.666733	0.655202	0.0859102	-2.50209	0.000121292	0.307815	-0.624053	0.980421	0.453335	-0.0577097	1	0.224879	-1.08851	0.451577	0.20169	-1.27073	0.0223333	0.413224	-0.190072	1	0.161504	-1.56703	0.130793
ENSMUSG00000027533	Fabp5	1.20377	0.858323	0.00491374	0.970525	0.493636	0.155055	0.0822814	-3.21119	2.82163e-11	1.09613	0.678325	0.0638382	1.01889	0.57785	0.066311	1.71023	1.35348	0.00082613	0.0341117	-4.42598	7.98677e-09	0.542621	-0.411878	0.837186	1.16207	0.732838	0.252555	0.205803	-1.84149	0.00436001	0.290084	-1.32052	0.515488	0.892601	0.33468	0.957037	0.202927	-1.8477	0.0610954	0.901254	0.355079	0.550059	0.121212	-2.5683	0.444026	0.0300193	-4.58606	1.85263e-06
ENSMUSG00000026566	Mpzl1	0.0661774	-1.13619	0.00502728	0.0828003	-0.794665	0.0586732	0.00720543	-4.31679	5.8983e-15	0.083774	-0.7637	0.139566	0.0897097	-0.67494	0.0996604	0.0842915	-0.733464	0.439454	0.00568529	-4.55022	3.05795e-08	0.0257316	-2.44446	0.00251216	0.072455	-0.948007	0.398394	0.051928	-1.44215	0.0351447	0.311361	1.21787	0.089422	0.0926211	-0.592553	0.912634	0.3325	1.33418	0.011216	0.0741202	-0.932449	0.135631	0.031956	-2.08194	0.787385	0.424472	1.70715	0.000329739
ENSMUSG00000062328	Rpl17	1.08607	-1.04094	0.00556937	1.72929	-0.324661	0.516859	5.50495	1.56006	1.32623e-07	0.594154	-1.91959	6.06589e-06	1.51415	-0.533283	0.168803	0.792636	-1.46402	0.0151712	4.90291	1.28174	0.00289326	3.86471	0.908111	0.103048	4.53587	1.15515	0.0254013	2.10041	-0.0176338	1	1.65823	-0.365555	1	1.13529	-0.933573	0.340064	2.45065	0.212486	1	0.865523	-1.34526	0.00790197	2.46832	0.218864	1	2.32349	0.132346	1
ENSMUSG00000024248	Cox7a2l	0.305726	-1.04259	0.00562409	0.479009	-0.35174	0.468871	1.33649	1.30022	2.38042e-05	0.199157	-1.66297	8.25893e-05	0.499619	-0.287275	0.549665	0.250656	-1.29387	0.060351	1.32686	1.21764	0.00545765	1.30825	1.19315	0.0163529	0.982323	0.748075	0.237926	0.564717	-0.0882991	1	0.389379	-0.631721	0.972941	0.366576	-0.731895	0.576209	0.760306	0.356695	0.89843	0.334279	-0.877853	0.107496	0.788982	0.404856	1	0.85795	0.536232	0.551833
ENSMUSG00000006519	Cyba	0.0963364	-1.11009	0.00566031	0.0114511	-4.221	4.2707e-19	1.05176	2.99043	8.43851e-15	0.0601227	-1.79016	7.81846e-05	0.00554386	-5.25761	8.58898e-27	0.123849	-0.694959	0.476365	1.32817	3.11512	1.55371e-14	0.0383717	-2.39147	0.00270546	0.0566635	-1.82818	0.0308952	0.030164	-2.74805	4.1563e-05	0.0347533	-2.50708	0.0590256	0.036345	-2.47866	0.00109672	0.138676	-0.519496	1	0.0132885	-3.94034	1.93996e-10	0.104683	-0.913113	1	0.121878	-0.706257	0.759848
ENSMUSG00000060636	Rpl35a	1.4142	-1.01201	0.00718941	1.89454	-0.563175	0.167875	7.76583	1.73741	1.87807e-09	0.813425	-1.81768	1.71306e-05	1.5842	-0.84087	0.019184	0.913897	-1.61444	0.00679629	6.75237	1.40092	0.00082419	4.336	0.708328	0.266971	4.31757	0.70083	0.281144	2.10919	-0.378638	0.689717	2.05044	-0.413556	1	1.35844	-1.03019	0.254013	3.39032	0.331749	0.929588	1.04949	-1.42233	0.00478273	3.47879	0.363048	1	3.64974	0.440684	0.677859
ENSMUSG00000037563	Rps16	1.10089	-1.00418	0.00768187	1.64861	-0.382529	0.410302	5.05217	1.42829	2.07198e-06	0.706	-1.64926	8.99035e-05	1.4414	-0.593016	0.116659	0.906873	-1.25066	0.0428141	4.28802	1.08796	0.0160249	3.2932	0.67848	0.298464	3.62693	0.825426	0.167603	1.63306	-0.37898	0.689109	1.68731	-0.324338	1	1.14584	-0.904172	0.369066	2.85008	0.455021	0.7741	0.987187	-1.13505	0.0278371	2.71956	0.376939	1	3.1214	0.589615	0.482131
ENSMUSG00000028936	Rpl22	0.400511	-1.00066	0.00809695	0.560223	-0.484988	0.257206	2.19696	1.74856	1.54038e-09	0.284478	-1.49415	0.000393524	0.48702	-0.703598	0.056092	0.332729	-1.23418	0.0769115	1.86959	1.37663	0.00110995	0.727708	-0.0710361	1	1.51319	1.04036	0.0549572	0.418096	-0.896646	0.159527	0.694356	-0.139066	1	0.403703	-0.947604	0.329623	0.976083	0.36777	0.884598	0.321286	-1.29592	0.0109732	0.958679	0.334643	1	0.985832	0.381192	0.756983
ENSMUSG00000008668	Rps18	1.16327	-0.995014	0.0083487	1.68261	-0.427118	0.338825	5.27507	1.41801	2.54637e-06	0.683233	-1.77026	2.75713e-05	1.43939	-0.670962	0.069714	0.800769	-1.5054	0.0121786	4.43627	1.06438	0.0192132	3.3573	0.632909	0.352902	5.19307	1.30701	0.00815549	1.8129	-0.296249	0.809879	2.15967	-0.0331839	1	1.20056	-0.907796	0.365609	2.90255	0.408616	0.833126	1.10472	-1.04108	0.0468067	2.57411	0.224047	1	3.17243	0.540214	0.543583
ENSMUSG00000057841	Rpl32	1.46762	-0.993794	0.00842953	2.04605	-0.483005	0.258315	7.47831	1.6246	2.99884e-08	0.85476	-1.78156	2.45304e-05	1.74699	-0.729328	0.0459952	1.05143	-1.44578	0.0165967	6.19784	1.22553	0.0049353	4.01639	0.553069	0.460685	6.39787	1.27092	0.0109337	2.19739	-0.354932	0.719646	2.65898	-0.0680787	1	1.47959	-0.941232	0.332476	3.04711	0.134496	1	1.19774	-1.26435	0.0130494	2.7989	0.00718162	1	3.18444	0.199551	0.994114
ENSMUSG00000024268	Celf4	0.0691071	-1.0753	0.00843189	0.0253686	-2.55698	7.06887e-10	0.0313785	-2.21561	2.68788e-06	0.0293983	-2.31552	7.52085e-07	0.0107517	-3.80423	5.13464e-18	0.0188547	-2.90754	2.04656e-05	0.0135572	-3.35878	8.94901e-06	1.12903	3.48184	2.08099e-14	0.215972	0.67226	0.263121	0.886593	3.08015	6.09945e-15	0.0985858	-0.492075	1	0.0328277	-2.10918	0.0073639	0.0481884	-1.53864	0.181263	0.0174227	-3.04085	2.55985e-07	0.0341598	-1.9928	0.854856	0.0162104	-3.07991	0.00145249
ENSMUSG00000033768	Nrxn2	0.443595	0.816463	0.00874644	0.143051	-0.984897	0.0124387	0.029519	-3.27871	2.54506e-11	0.512148	1.03043	0.0016357	0.1601	-0.816852	0.0246501	0.433657	0.724091	0.162328	0.00743461	-5.15618	3.70227e-10	0.389134	0.551084	0.381377	0.232692	-0.2212	1	0.591062	1.20867	0.00408285	1.00572	1.99229	0.000190117	0.36853	0.471578	0.752999	0.124219	-1.14071	0.408627	0.113986	-1.29082	0.0207874	0.0859505	-1.65096	1	0.0492316	-2.47313	0.00807525
ENSMUSG00000044533	Rps2	0.828596	-0.988008	0.00884463	1.57655	0.0110552	1	2.80222	0.929443	0.00461093	0.519885	-1.66578	7.66248e-05	1.38916	-0.190117	0.764481	0.612222	-1.39465	0.0214353	2.39307	0.642018	0.232128	1.93574	0.31889	0.802861	3.41607	1.18937	0.0199799	1.73462	0.154766	0.906463	1.68518	0.10844	1	1.02743	-0.629332	0.713382	1.73318	0.151337	1	1.02351	-0.642405	0.288306	2.20496	0.502192	1	1.98127	0.350185	0.797563
ENSMUSG00000026051	1500015O10Rik	0.030676	-1.19377	0.00926355	0.00369959	-4.24049	4.80912e-15	0.00185947	-5.09926	3.68422e-14	0.0083995	-3.05122	3.49234e-08	0.00235194	-4.87134	6.23658e-19	0.00998188	-2.74535	0.000400891	0.00131199	-5.30865	1.3604e-07	0.00316002	-4.25969	2.03995e-05	0.010218	-2.68821	0.00599942	0.00267276	-4.5112	1.80564e-07	0.0042555	-3.78153	0.0117818	0.00547129	-3.56677	0.00010322	0.00374799	-4.00507	0.00031605	0.0011812	-5.58015	1.93247e-11	0.00440772	-3.62038	0.277932	0.0252162	-1.3962	0.326932
ENSMUSG00000061315	Naca	0.33037	-0.982046	0.00955613	0.545073	-0.208422	0.760073	1.08407	0.885851	0.0076563	0.232976	-1.48652	0.000421798	0.476604	-0.419964	0.310508	0.30796	-1.04646	0.156552	0.959939	0.657239	0.219681	1.45948	1.306	0.00640593	1.38222	1.21837	0.0167504	0.472697	-0.410797	0.645101	0.707832	0.191795	1	0.366185	-0.789137	0.502493	0.762448	0.30449	0.96248	0.321581	-0.991335	0.0615711	1.06557	0.792385	1	0.847143	0.460808	0.651919
ENSMUSG00000009281	Rarres2	0.105987	0.817821	0.0104164	0.00775152	-3.15217	6.27203e-12	0.00511353	-3.69325	3.3076e-11	0.100352	0.704325	0.0547411	0.00100797	-5.92656	1.6684e-24	0.150837	1.31938	0.0015643	0.00218665	-4.67581	1.55705e-07	0.00586861	-3.40293	0.000111723	0.00603792	-3.36039	0.000244238	0.010691	-2.59826	0.000289961	0.0127665	-2.28935	0.13516	0.0406438	-0.678492	0.83431	0.105479	0.743337	0.338846	0.002953	-4.39328	3.84373e-10	0.22259	1.84509	0.0160617	0.0894574	0.49436	0.525269
ENSMUSG00000057666	Gapdh	1.02989	0.797212	0.0104291	0.330144	-1.01175	0.00625427	0.583873	-0.128475	0.938773	1.25838	1.10698	0.000513865	0.41411	-0.668786	0.0715093	1.48804	1.32314	0.00116863	0.653808	0.0453189	1	0.534044	-0.256712	1	0.555953	-0.196666	1	0.520043	-0.298164	0.807661	0.451793	-0.498559	1	0.620209	-0.0339341	1	0.329823	-0.964192	0.565089	0.321877	-1.01964	0.0528778	0.455097	-0.483714	1	0.244957	-1.39521	0.201567
ENSMUSG00000058600	Rpl30	0.683316	-0.965751	0.0108671	1.04663	-0.307946	0.549715	3.37702	1.60285	5.12578e-08	0.419091	-1.67768	6.92597e-05	0.931873	-0.490694	0.213893	0.513513	-1.34814	0.0270181	3.00008	1.31597	0.00206683	1.88789	0.595679	0.403132	1.9809	0.668212	0.318494	1.05001	-0.288449	0.823593	1.14899	-0.150593	1	0.739405	-0.80924	0.476903	1.52329	0.268499	0.991939	0.555459	-1.2427	0.0149234	1.50854	0.249198	1	1.52978	0.273797	0.89689
ENSMUSG00000068220	Lgals1	0.223866	0.808844	0.0115035	0.0186741	-2.98561	3.51423e-12	0.137601	0.00828594	1	0.194957	0.559726	0.134298	0.0107517	-3.78788	6.52756e-18	0.312396	1.27866	0.00167799	0.0367357	-1.92384	0.00790376	0.0243773	-2.50959	0.00195257	0.100322	-0.458267	0.902178	0.0255822	-2.45272	0.000287129	0.0503568	-1.44689	0.462016	0.0875406	-0.663634	0.82547	0.127967	-0.0967522	1	0.00856369	-4.02974	2.38526e-10	0.63361	2.29145	0.000208225	0.0930597	-0.56312	0.913359
ENSMUSG00000054717	Hmgb2	0.0754836	-1.07799	0.0116111	0.0244878	-2.74016	2.94959e-10	0.0741462	-1.08317	0.0265825	0.0574703	-1.46494	0.00229764	0.0196555	-3.06611	7.30702e-13	0.0654368	-1.24259	0.106319	0.0577275	-1.41757	0.0740488	0.036566	-2.07586	0.0155162	0.631659	2.23773	1.18734e-07	0.0156548	-3.29893	5.41507e-06	0.120573	-0.330244	1	0.0429887	-1.85088	0.0306802	0.114046	-0.416286	1	0.0401607	-1.96797	0.000731079	0.0595042	-1.33788	1	0.0996639	-0.611522	0.894178
ENSMUSG00000032118	Fez1	0.223866	-0.964608	0.0116276	1.03994	1.5613	4.3382e-09	0.0230109	-4.26508	4.38264e-16	0.221924	-0.961319	0.0286427	1.44409	2.24363	4.15446e-15	0.264705	-0.677629	0.485715	0.0131199	-4.99636	5.10741e-10	0.202693	-1.0651	0.274135	0.237337	-0.832727	0.483768	0.16953	-1.33302	0.0473832	0.300722	-0.47785	1	0.626462	0.620782	0.495176	0.0985186	-2.1082	0.0256945	0.621606	0.619702	0.174946	0.0672177	-2.62861	0.419266	0.0240154	-4.12023	1.5966e-05
ENSMUSG00000046364	Rpl27a	1.27616	-0.951282	0.0121759	1.93964	-0.305089	0.555088	5.88405	1.49727	5.02024e-07	0.808783	-1.61528	0.000123657	1.68517	-0.525917	0.175481	1.00152	-1.27079	0.0389487	5.25364	1.22942	0.00474588	3.70761	0.687042	0.288109	3.69428	0.680589	0.303157	2.04505	-0.211451	0.935216	2.01498	-0.229473	1	1.34242	-0.837151	0.448267	3.15259	0.436871	0.797589	1.16939	-1.05141	0.0441063	2.90909	0.309919	1	3.28291	0.49576	0.602546
ENSMUSG00000008683	Rps15a	1.15638	-0.951164	0.0122525	1.43016	-0.62467	0.116476	5.58491	1.57914	8.63629e-08	0.635046	-1.82684	1.57135e-05	1.23863	-0.848173	0.0181086	0.847351	-1.37142	0.0240766	4.81763	1.24831	0.00398831	2.59032	0.292008	0.841845	5.18796	1.36029	0.00523986	1.35776	-0.674892	0.3282	1.73837	-0.301542	1	1.0798	-1.01283	0.268876	2.55345	0.268545	0.991939	0.722598	-1.61642	0.00129659	2.61488	0.298217	1	2.71554	0.359365	0.784009
ENSMUSG00000020134	Peli1	0.0982321	-1.01228	0.0123193	0.111164	-0.822685	0.0446111	0.126211	-0.615305	0.221748	0.111404	-0.805963	0.106276	0.122469	-0.677396	0.0926366	0.075049	-1.36494	0.0487655	0.168372	-0.168729	1	0.0844178	-1.18465	0.202135	0.24291	0.380414	0.599545	0.194348	0.045443	0.968527	0.254621	0.445976	0.735208	0.137955	-0.466693	1	0.198643	0.0782958	1	0.315971	0.801941	0.0562243	0.149862	-0.329272	1	0.276778	0.572707	0.404884
ENSMUSG00000025794	Rpl14	1.15569	-0.948077	0.0124787	2.20495	0.0573652	1	4.05271	1.03328	0.00128786	0.674834	-1.73327	3.93547e-05	2.0808	-0.0351137	1	0.900958	-1.27745	0.0377044	3.53756	0.771569	0.126311	4.2087	1.03871	0.0470881	3.72307	0.847697	0.15265	1.88048	-0.185408	0.976205	1.81852	-0.231393	1	1.41941	-0.604591	0.746265	2.55613	0.274047	0.985553	1.28219	-0.763705	0.17719	2.49587	0.233673	1	2.69213	0.350346	0.796973
ENSMUSG00000020524	Gria1	0.0356738	-1.05834	0.0125017	0.0084562	-3.164	3.30852e-12	0.0076703	-3.26095	7.68238e-10	0.0128203	-2.53548	2.70204e-07	0.00251994	-4.86567	2.28283e-21	0.00591519	-3.55701	1.86294e-06	0.00481063	-3.80854	3.32088e-06	0.125498	0.870876	0.116792	0.0385498	-0.886687	0.475383	0.763265	4.26668	6.09945e-15	0.0390088	-0.852579	0.853869	0.0144598	-2.30575	0.00460831	0.00963768	-2.84107	0.00392663	0.00915429	-2.98055	1.16072e-06	0.00440772	-3.70795	0.128996	0.00360231	-4.11563	0.0001096
ENSMUSG00000034353	Ramp1	0.751562	0.784701	0.0125336	0.0708207	-2.8373	4.29919e-12	0.400948	-0.233209	0.721983	0.752418	0.763033	0.031761	0.0329272	-3.95631	1.68414e-20	1.00152	1.18179	0.0055167	0.415901	-0.170723	1	2.87652	2.93864	2.08099e-14	0.145839	-1.70949	0.0423939	0.332568	-0.505551	0.640299	0.995788	1.13362	0.172215	0.316162	-0.580185	0.912089	0.167589	-1.50206	0.177892	0.069986	-2.80171	5.60857e-07	0.556474	0.260083	1	0.0414266	-3.50987	0.000174483
ENSMUSG00000048644	Ctxn1	0.0677284	-1.02158	0.0127047	0.0303014	-2.21553	4.24604e-08	0.0288217	-2.25786	1.6783e-06	0.0490708	-1.48276	0.00121771	0.0159596	-3.15521	3.25597e-14	0.0347517	-1.94964	0.00355535	0.0118079	-3.47174	4.86703e-06	0.18599	0.530292	0.416851	0.380853	1.64435	0.000258101	1.13172	3.7188	6.09945e-15	0.280863	1.14139	0.128473	0.0336093	-1.99431	0.0116689	0.0305193	-2.11349	0.031303	0.0372078	-1.86606	0.000787791	0.0385675	-1.74173	0.99289	0.00780501	-4.00208	5.85509e-05
ENSMUSG00000003970	Rpl8	0.961124	-0.941815	0.0131911	1.77897	0.0155378	1	3.45977	1.08389	0.000659332	0.58487	-1.66613	7.61661e-05	1.5417	-0.211902	0.710972	0.743096	-1.28349	0.0367037	3.02457	0.820554	0.0972423	3.30629	0.95667	0.0780502	3.38959	0.993709	0.0711524	1.48338	-0.258404	0.869597	1.46673	-0.270326	1	1.14584	-0.642576	0.694258	2.38265	0.451506	0.779953	0.801738	-1.18132	0.02132	2.1686	0.304112	1	2.68792	0.630668	0.430805
ENSMUSG00000062397	Zfp706	0.29125	-0.944338	0.0132559	0.894596	0.845815	0.00478167	0.475791	-0.180713	0.829504	0.224797	-1.31546	0.00189012	1.04225	1.11953	4.02408e-05	0.266184	-1.03884	0.160199	0.563718	0.0792245	1	0.480775	-0.158746	1	0.43473	-0.308208	0.941151	0.498279	-0.106229	1	0.346824	-0.635185	0.970792	0.584646	0.1346	1	0.351775	-0.61882	0.912393	0.903912	0.817042	0.0459397	0.305235	-0.815138	1	0.329611	-0.712314	0.742746
ENSMUSG00000050708	Ftl1	2.48975	-0.938047	0.0136977	5.16216	0.201542	0.68096	11.0771	1.45013	1.35402e-06	1.66907	-1.51928	0.000306168	4.87893	0.111357	0.86588	2.03741	-1.19662	0.0549114	9.1883	1.07165	0.0182018	2.88916	-0.67597	0.515967	5.27853	0.221746	0.915653	1.42993	-1.71456	0.00379759	2.69586	-0.770187	0.744954	3.56493	-0.366598	1	4.3043	-0.0836592	1	4.47172	-0.0273517	1	2.16529	-1.08409	1	4.77726	0.0711664	1
ENSMUSG00000030695	Aldoa	0.751045	0.774752	0.0137508	0.322217	-0.586459	0.148757	0.261952	-0.88673	0.0386425	0.741587	0.730859	0.0415405	0.361191	-0.411589	0.324944	1.13572	1.37544	0.00064168	0.256713	-0.892537	0.289065	0.686628	0.576296	0.431531	0.173706	-1.46238	0.0925355	0.747228	0.711764	0.146267	0.268806	-0.814397	0.849652	0.412301	-0.192309	1	0.289666	-0.710295	0.826195	0.239193	-1.01084	0.0854163	0.377962	-0.312553	1	0.213137	-1.15624	0.34755
ENSMUSG00000038900	Rpl12	0.453591	-0.936902	0.0139873	0.555995	-0.62404	0.117801	2.41847	1.77321	8.10503e-10	0.306803	-1.50451	0.000358784	0.428725	-1.02459	0.00381932	0.329402	-1.37018	0.0434313	2.10006	1.43036	0.00061194	1.41298	0.808471	0.171625	1.67343	1.06854	0.0463666	0.667045	-0.325682	0.765238	0.745422	-0.15613	1	0.386898	-1.13174	0.179134	0.843297	0.0259001	1	0.263703	-1.70802	0.00146991	1.04243	0.336382	1	0.781101	-0.087678	1
ENSMUSG00000052146	Rps10	0.763281	-0.935112	0.014002	1.23425	-0.19135	0.796722	3.58296	1.54738	1.76577e-07	0.470814	-1.63949	9.97165e-05	1.11129	-0.357259	0.412906	0.586343	-1.28636	0.0363636	3.21744	1.28343	0.00286521	2.06666	0.595596	0.403106	2.73332	1.02419	0.0599377	0.919812	-0.620562	0.382179	0.896493	-0.647776	0.832072	0.901981	-0.64907	0.685611	1.48099	0.0911437	1	0.560479	-1.36312	0.0070834	1.53609	0.142892	1	1.57361	0.180987	1
ENSMUSG00000015932	Dstn	0.237825	-0.934228	0.0149105	0.501911	0.233676	0.619985	0.184087	-1.29774	0.00377061	0.196725	-1.20227	0.00810799	0.549346	0.382757	0.278478	0.242893	-0.864907	0.290494	0.185865	-1.25248	0.0940569	0.546684	0.347996	0.762167	0.523441	0.282099	0.836806	0.221457	-1.00011	0.165013	0.403564	-0.105627	1	0.341174	-0.359461	1	0.378547	-0.201634	1	0.378279	-0.208287	0.935713	2.76144	2.79143	3.32073e-07	0.410663	-0.0805178	1
ENSMUSG00000023004	Tuba1b	0.140799	-0.981068	0.0151003	0.135828	-1.03386	0.00844059	0.281477	0.0943321	0.92019	0.129308	-1.09179	0.0183176	0.142964	-0.959849	0.0109898	0.154904	-0.79982	0.354262	0.29651	0.169921	0.790204	0.497929	0.959093	0.0821064	0.525299	1.04047	0.0580235	0.255822	-0.0519064	1	0.287247	0.121326	1	0.121541	-1.15488	0.258888	0.331429	0.335406	0.821825	0.0679189	-2.02077	0.000204756	0.520111	0.995153	0.598476	0.35783	0.44878	0.547534
ENSMUSG00000025508	Rplp2	1.26806	-0.921706	0.0156019	1.71731	-0.454489	0.29697	6.53974	1.73128	2.1982e-09	0.813646	-1.5682	0.000194	1.47215	-0.694907	0.0590337	1.02555	-1.19797	0.0544035	5.6175	1.37618	0.00108087	2.92122	0.363607	0.735133	4.07931	0.872193	0.135821	1.55555	-0.581159	0.426714	1.78589	-0.368967	1	1.27676	-0.873117	0.404462	2.49777	0.126682	1	0.985119	-1.26708	0.012844	2.61598	0.191874	1	2.4946	0.124285	1
ENSMUSG00000037805	Rpl10a	0.551134	-0.919533	0.0160989	0.508077	-1.04143	0.00475816	2.73853	1.66661	1.1712e-08	0.358526	-1.54547	0.000246205	0.445189	-1.24513	0.000403005	0.471367	-1.11314	0.0793107	2.4626	1.39199	0.000932319	1.53171	0.651055	0.334042	2.69152	1.52781	0.00112448	0.855284	-0.228201	0.914352	0.968127	-0.041266	1	0.451381	-1.17485	0.151916	1.0398	0.0646914	1	0.331031	-1.64359	0.00109241	1.21763	0.29507	1	0.957614	-0.0576195	1
ENSMUSG00000059070	Rpl18	0.603524	-0.917496	0.0162232	0.901819	-0.297083	0.57303	2.51656	1.36083	7.68466e-06	0.430585	-1.40652	0.000840674	0.865178	-0.363447	0.401483	0.617398	-0.846931	0.218861	2.21027	1.08065	0.0170803	1.48386	0.466463	0.58433	2.47137	1.25132	0.0128551	0.651772	-0.765833	0.247702	1.19296	0.135006	1	0.632324	-0.810002	0.475599	1.30751	0.27322	0.987322	0.662357	-0.749803	0.188505	1.254	0.206877	1	1.23799	0.19077	1
ENSMUSG00000068923	Syt11	0.67401	-0.915539	0.0166262	2.39293	1.13089	5.68155e-05	0.0704273	-4.20365	3.10663e-16	0.921072	-0.426533	0.435705	2.50566	1.22239	4.92604e-06	0.683205	-0.858655	0.21112	0.0454823	-4.77892	8.28827e-10	0.691594	-0.835198	0.352733	0.612152	-1.01384	0.226217	0.927067	-0.404663	0.654632	1.21707	0.0031841	1	2.14709	0.871621	0.161627	0.322862	-1.94279	0.0436221	3.99452	1.9275	3.08088e-09	0.298623	-2.03644	0.76932	0.0750481	-4.04327	1.61213e-05
ENSMUSG00000049517	Rps23	1.91846	-0.910845	0.0169652	2.69242	-0.388009	0.401639	8.91707	1.55826	1.35373e-07	1.14896	-1.65978	8.07637e-05	2.30961	-0.627904	0.0931044	1.29949	-1.44809	0.0163631	7.87019	1.26579	0.0033632	6.15618	0.880626	0.119343	5.99519	0.838541	0.159261	2.60327	-0.420402	0.629703	2.6987	-0.360363	1	1.94113	-0.855419	0.425737	4.10191	0.259915	1	1.46173	-1.28532	0.0114517	3.96474	0.204787	1	4.59175	0.427428	0.695301
ENSMUSG00000064363	mt-Nd4	8.74369	0.751629	0.0169917	5.44315	-0.0260122	1	3.63224	-0.644586	0.142891	8.36789	0.657617	0.0739918	4.35428	-0.378656	0.373069	6.79951	0.312639	0.717058	2.60386	-1.1172	0.0897355	4.04302	-0.467556	0.759675	3.84708	-0.540669	0.660759	5.36042	-0.0479746	1	5.11724	-0.115881	1	5.65575	0.0328229	1	4.1335	-0.432619	0.963687	3.99334	-0.494118	0.470183	10.1267	0.889133	0.920242	3.15502	-0.828194	0.466479
ENSMUSG00000046447	Camk2n1	0.714682	0.755776	0.0172541	0.3009	-0.632577	0.113586	0.258233	-0.850383	0.0487215	0.729209	0.76631	0.0307124	0.199915	-1.25821	0.000373313	0.492809	0.134148	1	0.25715	-0.833339	0.340658	0.13859	-1.73621	0.0309959	0.122616	-1.91289	0.0201575	2.02404	2.41225	3.42073e-13	0.361718	-0.323786	1	0.518209	0.209872	1	0.312154	-0.543761	0.976994	0.124912	-1.91019	0.000401759	0.276584	-0.710251	1	0.274376	-0.731098	0.726267
ENSMUSG00000076437	2700094K13Rik	0.0884089	-0.971266	0.0173997	0.142698	-0.232561	0.786359	0.101806	-0.739695	0.127115	0.0570282	-1.60596	0.000380608	0.138765	-0.277678	0.645755	0.0687641	-1.2986	0.065369	0.09009	-0.896421	0.295579	0.412157	1.40137	0.00328397	0.610294	2.03357	1.21234e-06	0.115311	-0.536553	0.602053	0.22696	0.472046	0.710294	0.100046	-0.745873	0.706944	0.132786	-0.321581	1	0.0832745	-1.02784	0.0847095	0.0925621	-0.832335	1	0.144693	-0.193695	1
ENSMUSG00000048388	Fam171b	0.619379	0.750796	0.0181467	0.440075	0.184935	0.727652	0.0392812	-3.40725	4.34982e-12	0.904273	1.36582	7.07342e-06	0.423181	0.122625	0.847347	0.669156	0.819528	0.0945109	0.0131199	-4.90858	8.15221e-10	0.242419	-0.712657	0.608001	0.199251	-1.00007	0.335779	0.735773	0.966222	0.0306552	0.298595	-0.399038	1	0.648738	0.768681	0.278449	0.133857	-1.57566	0.144548	0.201985	-0.996324	0.091647	0.121212	-1.69752	0.99289	0.0282181	-3.80458	5.35314e-05
ENSMUSG00000018593	Sparc	0.307966	-0.909588	0.0183332	0.0729347	-3.0428	2.64748e-13	1.97057	2.14798	8.43851e-15	0.407818	-0.468643	0.378721	0.0534227	-3.50234	1.74683e-17	0.213686	-1.41013	0.0381513	2.99921	2.71399	1.55371e-14	0.122789	-2.20794	0.00487251	0.120758	-2.23077	0.00623123	0.107674	-2.40712	0.000221802	0.14185	-1.98161	0.177299	0.214162	-1.40449	0.10863	1.08424	1.01647	0.123375	0.0646706	-3.16296	3.48403e-08	0.609367	0.143732	1	1.46494	1.4745	0.00415432
ENSMUSG00000090862	Rps13	0.8429	-0.897677	0.0190871	1.14863	-0.420401	0.349694	3.84677	1.54105	2.01816e-07	0.513475	-1.62163	0.000118049	1.02595	-0.597637	0.113569	0.66472	-1.2117	0.051308	3.39718	1.25141	0.00388942	2.44766	0.740206	0.233234	3.09281	1.10019	0.0374103	1.13745	-0.415685	0.636837	1.29509	-0.217621	1	0.87267	-0.808511	0.477425	1.58272	0.0788852	1	0.730867	-1.08103	0.0377516	1.49532	-0.00589616	1	1.61143	0.10528	1
ENSMUSG00000058546	Rpl23a	0.865649	-0.896441	0.0192766	1.24165	-0.339358	0.490454	4.08897	1.60344	5.0163e-08	0.529169	-1.6153	0.000125154	1.03485	-0.624181	0.0956055	0.689489	-1.19587	0.0550111	3.57255	1.29012	0.00267139	2.44495	0.698941	0.275241	3.35104	1.185	0.0206464	1.09431	-0.511744	0.510008	1.39935	-0.141653	1	0.884394	-0.826959	0.456677	1.72515	0.168928	1	0.63076	-1.3371	0.00834571	2.00221	0.384402	1	1.64626	0.0986755	1
ENSMUSG00000071644	Eef1g	0.302624	-0.885107	0.0215239	0.532036	-0.00740571	1	0.724495	0.478339	0.20127	0.184789	-1.60532	0.000288854	0.47862	-0.175645	0.802122	0.22145	-1.30851	0.0568132	0.643312	0.278971	0.735863	1.54299	1.63605	0.000196585	1.35482	1.42528	0.00306713	0.652536	0.302349	0.661164	0.436898	-0.296088	1	0.355634	-0.60815	0.744854	0.69659	0.396166	0.850579	0.245099	-1.16925	0.0381362	0.55978	0.0687012	1	0.719862	0.443806	0.677203
ENSMUSG00000022150	Dab2	0.0375695	-1.01744	0.0217971	0.0054613	-3.82018	1.49318e-14	0.118541	0.779627	0.0274142	0.0411133	-0.864066	0.110516	0.00134397	-5.73363	1.29717e-23	0.0306851	-1.26556	0.109743	0.0428583	-0.77086	0.466625	0.0176058	-2.05038	0.0213485	0.0199716	-1.86901	0.0462872	0.023673	-1.63892	0.0250333	0.112062	0.651591	0.573489	0.0207127	-1.82926	0.0413969	0.145101	1.04851	0.102892	0.00738249	-3.3178	3.09871e-07	0.0209367	-1.73852	1	0.200529	1.54127	0.00306526
ENSMUSG00000021127	Zfp36l1	0.438253	0.732364	0.0228108	0.0244878	-3.63793	1.5377e-16	0.274969	-0.0302332	1	0.517011	0.983826	0.00298372	0.0114237	-4.74056	5.65886e-25	0.420718	0.619444	0.268487	0.25059	-0.167007	1	0.0311488	-3.19867	5.03361e-05	0.181138	-0.646785	0.677964	0.0442915	-2.70509	4.01457e-05	0.639035	1.23284	0.111734	0.23761	-0.247488	1	0.648937	1.27179	0.0242246	0.0262817	-3.47571	3.75349e-09	0.626998	1.18853	0.355321	0.874161	1.72873	0.00035121
ENSMUSG00000062997	Rpl35	0.853413	-0.871634	0.0235752	1.03835	-0.569431	0.162272	3.96648	1.60358	5.03615e-08	0.50618	-1.63587	0.000103463	0.849555	-0.880351	0.0138513	0.62701	-1.29068	0.0356846	3.39018	1.25554	0.00375058	2.24136	0.61266	0.380657	3.60185	1.34623	0.00593697	1.10576	-0.450822	0.587263	1.20147	-0.321065	1	0.742532	-1.03989	0.246314	1.83384	0.305998	0.960687	0.597686	-1.37154	0.00670032	1.84573	0.309649	1	2.0197	0.449127	0.66635
ENSMUSG00000020163	Uqcr11	1.65978	0.71704	0.0251341	0.921198	-0.2393	0.686825	0.648489	-0.76765	0.0759935	1.48627	0.517163	0.193537	0.834267	-0.395878	0.3444	2.01338	0.969654	0.0329426	0.523484	-1.06196	0.11064	1.09472	0.031563	1	0.846702	-0.351179	0.886478	0.932794	-0.208867	0.938945	1.09154	0.0267926	1	0.97936	-0.135664	1	0.837943	-0.36501	1	0.771323	-0.49831	0.46484	1.19119	0.154473	1	0.620798	-0.804433	0.488843
ENSMUSG00000062006	Rpl34	1.12605	-0.86076	0.0255383	1.5533	-0.363765	0.44554	4.6733	1.41723	2.57889e-06	0.717273	-1.51974	0.000302313	1.38462	-0.544386	0.157647	0.889867	-1.17314	0.0606062	4.13233	1.14213	0.0103184	2.62914	0.444498	0.61721	4.07838	1.11764	0.0329511	1.39747	-0.504436	0.518997	1.74334	-0.170928	1	1.16656	-0.77187	0.52461	2.44422	0.33178	0.929588	1.0678	-0.91224	0.0905533	2.1675	0.148933	1	2.66691	0.460886	0.648523
ENSMUSG00000052459	Atp6v1a	0.133906	-0.907759	0.0266719	0.16243	-0.610895	0.132718	0.0583408	-2.11767	3.5744e-06	0.204904	-0.245377	0.76159	0.148004	-0.756582	0.0529068	0.129025	-0.924152	0.244829	0.0428583	-2.5186	0.000351883	0.213979	-0.17066	1	0.132834	-0.874108	0.448211	1.00381	2.28627	1.88069e-11	0.187951	-0.357233	1	0.190713	-0.343798	1	0.153132	-0.662037	0.873946	0.206414	-0.229336	0.989317	0.0881544	-1.44392	1	0.181917	-0.407242	1
ENSMUSG00000062647	Rpl7a	0.377763	-0.853444	0.027403	0.614132	-0.0985635	0.999095	1.31441	1.12389	0.00038833	0.255522	-1.42309	0.00074238	0.600753	-0.13401	0.890574	0.341972	-0.965168	0.142915	1.26345	1.00459	0.0305493	0.893835	0.472026	0.577004	1.51923	1.28885	0.00964037	0.52157	-0.338036	0.746274	0.62485	-0.0656959	1	0.435749	-0.605113	0.747292	0.58308	-0.169001	1	0.402493	-0.731127	0.204201	0.668871	0.0347168	1	0.590779	-0.149002	1
ENSMUSG00000071415	Rpl23	1.20705	-0.84958	0.0277982	1.66763	-0.349911	0.470582	4.94386	1.40707	3.12342e-06	0.753966	-1.53792	0.000255905	1.47215	-0.545692	0.156325	0.957891	-1.1562	0.0652411	4.22504	1.07962	0.017075	3.31802	0.70446	0.268925	4.52658	1.18339	0.0207978	1.51813	-0.47367	0.558764	1.9015	-0.134564	1	1.21111	-0.808359	0.476906	2.48813	0.265322	0.994816	0.915133	-1.2332	0.0156848	2.53774	0.289147	1	2.39313	0.206253	0.985215
ENSMUSG00000064341	mt-Nd1	15.6629	0.704171	0.028413	9.91032	-0.0446505	1	7.09247	-0.556368	0.217752	13.7049	0.467739	0.255105	7.6895	-0.444614	0.272135	10.6817	0.0705827	1	5.23353	-0.989221	0.143176	7.85627	-0.388455	0.856391	6.39137	-0.69336	0.492906	12.7433	0.338314	0.596845	9.29828	-0.136208	1	9.90068	-0.0440418	1	7.86863	-0.384224	1	5.69013	-0.878346	0.105816	14.5201	0.518591	1	6.36949	-0.694005	0.596335
ENSMUSG00000047215	Rpl9	1.25323	-0.846043	0.0285279	1.94193	-0.166477	0.85526	4.36673	1.13475	0.000317719	0.751313	-1.59535	0.000148852	1.63241	-0.439846	0.279315	0.816666	-1.44239	0.0168007	3.66657	0.805025	0.106089	4.86779	1.24412	0.010572	3.89028	0.893629	0.121418	2.1993	0.0289578	1	1.66177	-0.38461	1	1.30529	-0.749704	0.554997	2.87417	0.428902	0.81092	1.02617	-1.11587	0.0309511	2.62259	0.285686	1	3.22227	0.598678	0.470886
ENSMUSG00000003534	Ddr1	0.113053	-0.898816	0.0288765	0.293148	0.609242	0.0658866	0.0113892	-4.21801	2.4823e-15	0.132182	-0.647114	0.224931	0.324064	0.783155	0.00846717	0.114977	-0.835424	0.320984	0.00612262	-4.99679	1.31177e-09	0.0835149	-1.29666	0.144303	0.0933555	-1.13314	0.246816	0.0610917	-1.7594	0.00724931	0.117026	-0.792005	0.866953	0.284507	0.524026	0.566919	0.0508656	-2.00698	0.0387038	1.04949	2.79179	3.38161e-14	0.0826447	-1.28255	1	0.0174112	-3.52282	0.000203411
ENSMUSG00000029580	Actb	3.27234	-0.846893	0.0291373	6.636	0.262398	0.548881	8.40316	0.631386	0.0757328	3.13655	-0.896121	0.0425353	6.38065	0.200015	0.651217	3.34837	-0.778407	0.276965	7.1241	0.35277	0.615065	3.26024	-0.812756	0.376115	5.77457	0.036062	1	5.46618	-0.0462803	1	7.11307	0.344217	0.923943	5.03124	-0.170746	1	6.28805	0.162873	1	4.72095	-0.269446	0.826045	13.1493	1.25056	0.419502	5.93961	0.0774384	1
ENSMUSG00000028234	Rps20	0.766038	-0.840378	0.0300219	0.969997	-0.476069	0.267603	3.20154	1.45257	1.29972e-06	0.467499	-1.56331	0.000204709	0.875762	-0.636441	0.08831	0.582277	-1.21053	0.0516095	2.72238	1.11273	0.0132355	1.84365	0.510836	0.520203	2.59212	1.03269	0.0570373	0.846884	-0.656286	0.345375	1.13835	-0.211424	1	0.744095	-0.84721	0.436023	1.84615	0.509205	0.697189	0.636371	-1.08882	0.036133	1.74105	0.412764	1	1.93624	0.578615	0.495645
ENSMUSG00000020585	Laptm4a	0.740532	0.701354	0.0303209	0.156616	-1.71991	6.83292e-06	0.404666	-0.271697	0.640618	0.910904	1.02315	0.00168961	0.128517	-2.01847	5.81294e-08	1.01963	1.15568	0.00689975	0.500305	0.0542823	1	0.366563	-0.409135	0.959725	0.451915	-0.0977395	1	0.27644	-0.830373	0.281022	0.445409	-0.117464	1	0.396277	-0.295185	1	0.602891	0.332646	0.932015	0.1131	-2.15419	6.81883e-05	0.488155	0.018033	1	0.678435	0.508019	0.590644
ENSMUSG00000007892	Rplp1	2.4508	-0.838362	0.0304282	2.66846	-0.706732	0.068179	13.7052	1.98109	1.86686e-12	1.55435	-1.50455	0.000349062	2.18428	-1.01569	0.0040718	1.73167	-1.31641	0.0314018	12.9725	1.75082	8.20254e-06	4.32246	0.0436728	1	4.92137	0.238405	0.89208	3.34553	-0.340616	0.741628	3.35617	-0.330081	1	2.08847	-1.03875	0.246648	4.00446	-0.0703898	1	1.56538	-1.47549	0.0034167	4.18733	-0.0045446	1	3.85988	-0.124672	1
ENSMUSG00000023175	Bsg	0.557338	-0.852358	0.0305912	0.278174	-1.89377	5.26279e-07	0.520883	-0.936628	0.0307144	0.56984	-0.804109	0.0796433	0.242586	-2.10186	1.08484e-08	0.732375	-0.411444	0.72702	0.628443	-0.635526	0.43061	0.449626	-1.12751	0.15941	0.359024	-1.45582	0.101895	0.424587	-1.21732	0.0485552	0.585132	-0.732093	0.919443	0.365013	-1.43818	0.0593366	7.77386	3.37879	1.67236e-14	0.161824	-2.64083	2.28849e-06	0.444078	-1.12713	1	8.67316	3.53918	9.93302e-15
ENSMUSG00000060019	Gm10073	0.249889	-0.83662	0.0319108	0.276236	-0.681797	0.082406	1.45108	2.05353	2.54792e-13	0.150307	-1.58036	0.000378084	0.210835	-1.09703	0.00197066	0.173389	-1.3395	0.0509863	1.33954	1.77283	6.64951e-06	0.450078	0.0772897	1	0.498825	0.231521	0.905807	0.305459	-0.50281	0.64195	0.328383	-0.387028	1	0.209081	-1.06248	0.331622	0.403712	-0.0846475	1	0.146764	-1.59556	0.00324914	0.398899	-0.0996077	1	0.402258	-0.0895594	1
ENSMUSG00000060032	H2afj	0.398271	-0.835399	0.0319695	1.11604	0.811277	0.00747828	0.280315	-1.343	0.0014749	0.368915	-0.936009	0.0330909	1.16404	0.889478	0.00188442	0.475064	-0.539019	0.540327	0.251902	-1.46796	0.0409105	0.233842	-1.57532	0.0543211	0.315365	-1.13727	0.23866	0.403205	-0.781498	0.237345	0.341859	-1.00914	0.721003	0.802716	0.248933	1	0.277351	-1.3207	0.273937	3.31592	2.6585	3.38161e-14	0.247934	-1.46661	1	0.198127	-1.80619	0.0663759
ENSMUSG00000025867	Cplx2	0.062386	-0.909756	0.0321729	0.015503	-2.96287	7.59152e-12	0.0141784	-3.05481	1.41459e-09	0.0389029	-1.59478	0.000576662	0.00772781	-3.96881	1.57489e-18	0.0292063	-1.97355	0.00360679	0.00787194	-3.80792	1.37477e-06	0.185087	0.760492	0.181439	0.370171	1.85033	1.95086e-05	1.126	4.08218	6.09945e-15	0.048229	-1.21797	0.609245	0.0297013	-1.94563	0.016145	0.0262359	-2.10324	0.0359309	0.011812	-3.2874	6.45341e-08	0.0495868	-1.16056	1	0.0270173	-2.05433	0.0410001
ENSMUSG00000059291	Rpl11	1.20946	-0.828208	0.0327705	1.62201	-0.374459	0.42581	5.18257	1.51031	3.85637e-07	0.741587	-1.54467	0.000241123	1.38479	-0.621794	0.0969322	0.948279	-1.15339	0.066146	4.62914	1.24175	0.00423543	3.44352	0.779807	0.194471	4.57953	1.22035	0.0162008	1.66017	-0.322353	0.769973	1.88093	-0.132916	1	1.14154	-0.878044	0.399308	2.10476	0.0333647	1	0.934328	-1.18476	0.0209375	1.67714	-0.299628	1	2.05272	-0.00394547	1
ENSMUSG00000048758	Rpl29	0.802574	-0.824423	0.0336867	1.24976	-0.136445	0.911034	2.80338	1.16271	0.000211404	0.494023	-1.53511	0.000263306	1.17244	-0.238024	0.651217	0.640689	-1.12305	0.0754827	2.4801	0.911379	0.0563499	1.33534	-0.0298417	1	2.82528	1.11037	0.0346259	1.1722	-0.225722	0.916939	1.55681	0.197334	1	0.862509	-0.68223	0.643718	1.72729	0.354721	0.898722	0.898301	-0.629253	0.303033	1.63086	0.26354	1	1.77894	0.397357	0.733436
ENSMUSG00000000184	Ccnd2	0.120981	-0.903303	0.0347479	0.0192026	-3.61154	2.17778e-15	0.0327731	-2.80422	1.3143e-08	0.0835529	-1.43952	0.00205824	0.00470388	-5.61967	7.99218e-28	0.0665459	-1.7401	0.0114419	0.00393597	-5.6843	1.8105e-10	0.178767	-0.282498	1	1.65392	3.33792	4.4221e-14	0.227185	0.0748967	0.921155	0.166674	-0.379818	1	0.0754256	-1.55488	0.078127	0.204533	-0.0812624	1	0.0153556	-3.86736	8.18459e-10	0.684298	1.70945	0.0332105	0.335015	0.654361	0.33137
ENSMUSG00000001911	Nfix	0.233517	-0.825931	0.0348889	0.508253	0.39945	0.285657	0.0999463	-2.06668	5.19295e-06	0.204683	-1.00939	0.020547	0.561106	0.566178	0.0749037	0.130874	-1.64151	0.0127211	0.0983992	-2.04818	0.0033632	1.06086	1.51291	0.000883011	1.95489	2.5251	9.66795e-12	0.41046	0.0514974	1	0.376612	-0.0757452	1	0.404094	0.0279115	1	0.144565	-1.48134	0.186232	0.26075	-0.633868	0.385234	0.147659	-1.43106	1	0.0930597	-2.11498	0.0261806
ENSMUSG00000029106	Add1	0.190088	-0.823588	0.0356448	0.438137	0.496134	0.155149	0.085303	-1.99451	1.02936e-05	0.230765	-0.515178	0.312971	0.468204	0.610139	0.0510835	0.17191	-0.936828	0.231703	0.0879033	-1.90996	0.0063595	0.245128	-0.407467	0.96156	0.142588	-1.20339	0.199434	0.315386	-0.0330707	1	0.216321	-0.584317	1	0.44591	0.492022	0.717434	0.224879	-0.531936	0.985553	1.29607	2.28963	1.52284e-13	0.161984	-0.996753	1	0.229347	-0.501216	0.96382
ENSMUSG00000036503	Rnf13	0.279875	-0.818025	0.036287	0.973344	1.20733	1.40118e-05	0.32378	-0.581055	0.196204	0.367147	-0.39132	0.495202	1.07232	1.39418	9.83211e-08	0.33162	-0.531799	0.666129	0.435143	-0.124623	1	0.162967	-1.5699	0.0554202	0.117972	-2.03828	0.0125358	0.138984	-1.80935	0.00517725	0.230506	-1.05168	0.690989	0.82421	0.848676	0.184725	0.184722	-1.38131	0.234173	0.94112	1.07896	0.00404143	0.167493	-1.50451	1	0.10867	-2.14641	0.0228895
ENSMUSG00000018326	Ywhab	0.191122	-0.818111	0.0368829	0.248401	-0.413221	0.363581	0.210585	-0.65481	0.13946	0.212419	-0.643812	0.177581	0.23973	-0.470401	0.2424	0.134571	-1.29957	0.0597932	0.206857	-0.661734	0.514758	0.522307	0.727007	0.252776	0.380389	0.245414	0.780634	0.95074	1.68881	8.13384e-06	0.362427	0.171086	0.964932	0.254806	-0.354921	1	0.383366	0.255944	0.913036	0.31538	-0.0366292	1	0.339394	0.0745735	1	0.4677	0.552322	0.422921
ENSMUSG00000064357	mt-Atp6	27.5186	0.677814	0.0369037	20.8815	0.221342	0.641258	10.5808	-0.827096	0.053791	24.8778	0.495099	0.219622	16.8039	-0.126209	0.908239	19.5889	0.111842	1	7.25574	-1.35982	0.0334133	11.9521	-0.624852	0.572395	13.4506	-0.449602	0.769312	17.04	-0.0985831	1	15.8553	-0.203279	1	19.8518	0.131674	1	15.8283	-0.207041	1	13.1323	-0.49369	0.470693	29.3367	0.701781	1	13.6155	-0.428644	0.882253
ENSMUSG00000074748	Atxn7l3b	0.323821	-0.809898	0.0383209	0.785722	0.596607	0.0690234	0.242196	-1.22772	0.00359325	0.287351	-0.975336	0.025217	0.926329	0.881041	0.00209168	0.248068	-1.16889	0.0996441	0.255838	-1.11763	0.145325	0.514632	-0.0838744	1	0.62655	0.21082	0.93387	0.511261	-0.0944164	1	0.782303	0.538057	0.747337	0.626462	0.212128	1	0.40746	-0.428744	1	1.00077	0.951335	0.0145616	0.331681	-0.72058	1	0.423872	-0.369226	1
ENSMUSG00000036564	Ndrg4	0.0835835	-0.874462	0.0387309	0.0220214	-2.84735	1.62529e-11	0.0141784	-3.44553	1.71744e-11	0.121793	-0.287145	0.774647	0.0141116	-3.49777	2.51953e-16	0.075049	-0.99427	0.207153	0.00568529	-4.63785	1.8393e-08	0.346248	1.31513	0.00495454	0.0603792	-1.3026	0.16583	1.28025	3.74208	6.09945e-15	0.107806	-0.446394	1	0.0582301	-1.3631	0.140393	0.0283776	-2.38167	0.0125845	0.023624	-2.68823	2.77994e-06	0.0286502	-2.32223	0.635808	0.0120077	-3.57955	0.000243855
ENSMUSG00000030209	Grin2b	0.0601456	-0.884406	0.0396583	0.012332	-3.21528	5.01198e-13	0.0090649	-3.61471	9.78058e-12	0.0479656	-1.20604	0.0112184	0.0040319	-4.80734	1.40088e-22	0.0317942	-1.77341	0.00983457	0.00306131	-4.98149	1.11133e-08	0.0180573	-2.569	0.00187503	0.117972	0.159298	0.898608	1.20542	4.4068	6.09945e-15	0.034044	-1.63888	0.365954	0.0480692	-1.17005	0.27978	0.0155274	-2.76752	0.00386628	0.00561069	-4.25066	1.23698e-10	0.0143251	-2.80681	0.402178	0.00600385	-4.04918	7.69984e-05
ENSMUSG00000017404	Rpl19	1.26702	-0.802123	0.0397042	2.07705	-0.0319436	1	4.46737	1.20334	0.000111556	0.841497	-1.40078	0.000869065	1.8162	-0.244855	0.636275	1.08987	-0.991633	0.127816	3.90229	0.928828	0.050197	3.57263	0.791135	0.18518	3.86194	0.909786	0.111975	1.80908	-0.237888	0.902911	1.84902	-0.201484	1	1.37759	-0.643478	0.693701	2.34571	0.151089	1	1.19508	-0.863103	0.113787	2.32066	0.132318	1	2.40514	0.187726	1
ENSMUSG00000031231	Cox7b	0.808261	0.672782	0.0399124	0.382291	-0.528862	0.204836	0.380958	-0.523187	0.253008	0.71661	0.459225	0.27055	0.347919	-0.676707	0.0678735	1.03959	1.02082	0.022487	0.326248	-0.736538	0.431967	0.756148	0.519679	0.51063	0.572673	0.100001	1	0.676973	0.354748	0.574928	0.663149	0.31617	0.948672	0.439657	-0.296133	1	0.342673	-0.659984	0.873151	0.294118	-0.902435	0.0957966	0.66226	0.311523	1	0.248559	-1.12734	0.368213
ENSMUSG00000023169	Slc38a1	0.105126	0.676605	0.04042	0.00704684	-3.39721	1.94297e-13	0.0509029	-0.47491	0.413179	0.0358084	-1.00613	0.0422341	0.00251994	-4.83917	1.91239e-21	0.0199638	-1.82351	0.00873082	0.0594769	-0.22552	1	0.112407	0.730223	0.216058	0.14073	1.07465	0.0410449	0.123329	0.879904	0.0501407	0.0666696	-0.0497565	1	0.0367358	-0.937398	0.51015	0.0155274	-2.15181	0.0350818	0.00620129	-3.49795	3.90197e-08	0.00991737	-2.6798	0.464289	0.00360231	-4.08918	0.00010235
ENSMUSG00000033953	Ppp3r1	0.0971981	-0.856587	0.0406973	0.0706445	-1.33671	0.000571116	0.0885571	-0.977883	0.034997	0.111183	-0.638238	0.236279	0.0624944	-1.52479	4.24049e-05	0.078746	-1.12857	0.123793	0.112394	-0.599808	0.596636	0.190504	0.185075	0.883785	0.121223	-0.486958	0.859664	1.02023	2.96921	6.09945e-15	0.108515	-0.64052	0.970825	0.0879314	-0.964425	0.444059	0.102802	-0.725803	0.819358	0.0924288	-0.902079	0.146528	0.107989	-0.638517	1	0.114073	-0.571062	0.894064
ENSMUSG00000009927	Rps25	1.1619	-0.797496	0.0412993	1.43438	-0.471916	0.272702	5.20256	1.62362	3.08255e-08	0.711747	-1.5163	0.000312596	1.21041	-0.736396	0.0435962	0.920182	-1.109	0.0799503	4.53817	1.30548	0.00228216	3.27017	0.792947	0.183968	3.0668	0.693482	0.28913	1.67277	-0.220949	0.922882	1.48233	-0.394604	1	1.02938	-0.941818	0.331898	2.26057	0.229829	1	0.894167	-1.16066	0.0240908	2.48485	0.36432	1	2.177	0.172822	1
ENSMUSG00000024608	Rps14	1.95671	-0.789449	0.0435822	2.69682	-0.292248	0.582474	7.4732	1.35423	8.39638e-06	1.27916	-1.41206	0.000788391	2.35681	-0.504051	0.198383	1.53425	-1.11612	0.0773122	6.45018	1.04736	0.021742	4.68677	0.554198	0.458243	6.35978	1.02192	0.060218	2.10346	-0.648638	0.35218	2.59444	-0.330461	1	2.00835	-0.716678	0.592706	4.4253	0.463561	0.76051	1.72927	-0.947718	0.0758207	3.9416	0.283923	1	5.26538	0.723039	0.323852
ENSMUSG00000004980	Hnrnpa2b1	1.07194	0.662792	0.043634	0.459101	-0.690911	0.0762693	0.359807	-1.04357	0.0136132	1.25882	0.907589	0.00683722	0.406214	-0.88134	0.0138208	1.11132	0.674313	0.204514	0.349864	-1.05829	0.175503	0.57061	-0.335679	0.921542	0.781678	0.134056	1	0.702173	-0.0267739	1	0.912806	0.362268	0.907904	0.807796	0.184734	1	0.654292	-0.131215	1	0.464211	-0.652019	0.278887	0.614877	-0.219449	1	0.594381	-0.27255	1
ENSMUSG00000064345	mt-Nd2	2.95231	0.658245	0.0448771	1.99055	0.013151	1	1.41319	-0.513245	0.262739	2.78245	0.543444	0.165808	1.60117	-0.331467	0.458523	2.26737	0.209623	0.887782	1.07758	-0.898837	0.19309	1.47257	-0.436842	0.800282	1.26146	-0.66523	0.522931	1.8381	-0.107657	1	2.07101	0.070354	1	2.04313	0.0515823	1	1.68767	-0.233062	1	1.63537	-0.286255	0.79417	2.80992	0.517676	1	1.27882	-0.640795	0.651561
ENSMUSG00000081534	Slc48a1	0.284873	-0.788609	0.0453453	1.09384	1.42174	1.35139e-07	0.0948328	-2.399	1.83457e-07	0.303487	-0.678822	0.148748	1.33825	1.823	2.61481e-13	0.343451	-0.477334	0.623699	0.0826554	-2.55392	0.000260017	0.20811	-1.21064	0.18104	0.129583	-1.89985	0.0207703	0.198166	-1.28856	0.055905	0.165255	-1.53249	0.386385	0.713221	0.627154	0.481377	0.220596	-1.12028	0.423825	0.984529	1.15484	0.0017227	0.266667	-0.830297	1	0.174712	-1.45657	0.174985
ENSMUSG00000060938	Rpl26	1.65082	-0.783923	0.0454018	2.19491	-0.342753	0.483831	6.50302	1.41399	2.72092e-06	1.00219	-1.51655	0.000309611	1.89953	-0.569344	0.135361	1.20004	-1.22219	0.0487655	5.70191	1.12595	0.0117705	4.75448	0.842038	0.145605	5.46757	1.05674	0.0490778	2.11759	-0.380313	0.687372	2.16463	-0.34145	1	1.60387	-0.79256	0.496034	3.25272	0.262008	0.998251	1.21102	-1.21848	0.0170938	3.04684	0.160862	1	3.22407	0.247765	0.92973
ENSMUSG00000021242	Npc2	0.340366	-0.776402	0.0491865	0.47848	-0.248094	0.671416	1.60379	1.73952	2.06111e-09	0.352779	-0.708366	0.127296	0.525827	-0.100045	0.973328	0.405191	-0.484427	0.615836	1.71958	1.74051	1.04729e-05	0.279888	-1.02589	0.301745	0.478389	-0.234114	1	0.109965	-2.39522	0.000219841	0.27448	-1.04331	0.695924	0.367749	-0.627277	0.720304	0.268249	-1.08332	0.455122	0.841309	0.630928	0.162315	0.147659	-1.92996	0.853006	0.222743	-1.35125	0.223979
ENSMUSG00000019054	Fis1	0.289354	-0.772719	0.0504345	0.852843	0.968321	0.000871412	0.325872	-0.576888	0.199735	0.226565	-1.12628	0.00852377	1.03519	1.32237	5.51826e-07	0.302044	-0.676035	0.483675	0.334557	-0.52082	0.694238	0.554358	0.232805	0.922463	0.352986	-0.440449	0.907107	0.298204	-0.694151	0.408151	0.358881	-0.410751	1	0.558071	0.244351	1	0.339996	-0.493665	1	0.61629	0.401785	0.468393	0.299725	-0.668434	1	0.329011	-0.540279	0.920156
ENSMUSG00000022995	Enah	0.356738	0.654732	0.0506525	0.0842097	-1.59631	3.60958e-05	0.0234758	-3.43066	6.84983e-12	0.4381	0.974162	0.00353559	0.0678703	-1.92181	3.07258e-07	0.306111	0.376562	0.524103	0.00612262	-5.24256	3.50597e-10	0.159355	-0.600151	0.741311	0.304218	0.363472	0.620074	0.285986	0.27244	0.608543	0.348242	0.560063	0.623739	0.243472	0.0289679	1	0.129038	-0.905654	0.634589	0.102469	-1.26674	0.0246313	1.35648	2.60991	6.16945e-06	0.112872	-1.09757	0.400245
ENSMUSG00000064358	mt-Co3	25.5298	0.644518	0.0508356	19.8795	0.231153	0.619985	10.3028	-0.784001	0.0687933	24.0164	0.527279	0.18177	16.4807	-0.0692709	1	20.159	0.239317	0.83618	6.96142	-1.33955	0.0364687	12.0153	-0.535328	0.680393	13.459	-0.366768	0.866311	16.8835	-0.0293299	1	15.6113	-0.14474	1	18.176	0.0818875	1	12.5884	-0.464061	0.934777	11.8383	-0.566511	0.374277	25.254	0.56208	1	8.98716	-0.957358	0.355336
ENSMUSG00000067288	Rps28	0.858238	-0.76881	0.0510392	1.01245	-0.513265	0.22026	3.63456	1.55789	1.40586e-07	0.577134	-1.34984	0.00137447	0.818979	-0.842187	0.019037	0.656956	-1.13138	0.0729418	2.9804	1.14984	0.00975398	2.04183	0.564448	0.444409	2.92235	1.11514	0.0336621	1.09812	-0.369261	0.70105	1.30431	-0.109512	1	0.768325	-0.898662	0.375777	1.32358	-0.088503	1	0.700451	-1.04573	0.0457332	1.56805	0.160832	1	1.38509	-0.020941	1
ENSMUSG00000028273	Pdlim5	0.149072	0.632333	0.0531685	0.0264256	-2.03568	3.87998e-07	0.0381191	-1.46901	0.00139425	0.176168	0.88814	0.00767206	0.0218394	-2.32128	3.37232e-09	0.130874	0.392598	0.511101	0.037173	-1.46568	0.0483307	0.0144458	-2.81258	0.000534417	0.0733839	-0.471497	0.880377	0.0232912	-2.14743	0.00134949	0.107097	0.09048	1	0.0930119	-0.123125	1	0.161699	0.705995	0.352061	0.0209663	-2.31914	4.06411e-05	0.626998	2.74896	4.95134e-07	0.263569	1.44847	0.00384065
ENSMUSG00000025290	Rps24	1.41144	-0.760039	0.0541731	1.69071	-0.48072	0.26131	6.21248	1.63669	2.27519e-08	0.849013	-1.50706	0.000340151	1.42746	-0.744324	0.0410889	1.00558	-1.22881	0.0474228	5.22915	1.26066	0.00355142	3.6259	0.690415	0.284646	5.29711	1.27631	0.010438	1.48949	-0.647534	0.354084	1.6022	-0.530147	0.919522	1.23534	-0.923744	0.348679	2.65143	0.213926	1	0.799081	-1.57754	0.00169295	2.9697	0.376235	1	2.55824	0.159807	1
ENSMUSG00000064351	mt-Co1	25.3694	0.621322	0.0629116	19.3578	0.176109	0.74365	10.3226	-0.792425	0.0657523	23.197	0.459452	0.267029	15.2087	-0.20852	0.7193	16.5914	-0.0669898	1	6.79217	-1.3866	0.0297916	10.6077	-0.730572	0.455499	13.7655	-0.344487	0.893513	14.5253	-0.266493	0.856342	14.3921	-0.275519	1	19.4805	0.175348	1	13.7626	-0.343407	1	13.4571	-0.385026	0.635418	23.2584	0.429715	1	11.6955	-0.58206	0.714286
ENSMUSG00000049932	H2afx	0.0358461	-0.823559	0.0630204	0.0315346	-1.01593	0.0143639	0.020919	-1.60059	0.000763609	0.0285141	-1.14855	0.01818	0.0344391	-0.886407	0.0276025	0.0384487	-0.678864	0.513664	0.0218665	-1.48952	0.0531529	0.0451432	-0.43632	0.946069	0.165346	1.53412	0.00120957	0.0893466	0.585155	0.232475	0.0716343	0.249458	0.923943	0.0269656	-1.19409	0.269152	0.0337319	-0.854655	0.712146	0.0534492	-0.195251	1	0.0275482	-1.10537	1	0.0282181	-1.10596	0.422662
ENSMUSG00000022285	Ywhaz	0.2168	-0.742912	0.0630591	0.281169	-0.340067	0.492911	0.142947	-1.34961	0.00250909	0.245575	-0.540396	0.28297	0.291641	-0.284284	0.558229	0.153425	-1.22025	0.0826624	0.148255	-1.26392	0.0890687	0.551198	0.691669	0.289074	0.441232	0.353017	0.737457	1.04772	1.72231	4.52995e-06	0.268097	-0.385864	1	0.30561	-0.198378	1	0.341602	-0.030636	1	0.41401	0.262772	0.722651	0.373554	0.102055	1	0.45209	0.386274	0.623738
ENSMUSG00000029632	Ndufa4	1.22463	0.618089	0.0655774	0.619064	-0.476401	0.267341	0.502986	-0.780739	0.0708629	1.07514	0.391444	0.375018	0.611505	-0.497554	0.205658	1.58564	0.979919	0.0306146	0.439079	-0.95955	0.159235	1.32766	0.694753	0.280758	0.966067	0.212086	0.930613	0.897285	0.102036	0.988126	1.26247	0.607269	0.674655	0.651083	-0.379153	1	0.633945	-0.414493	0.975614	0.515003	-0.735731	0.199719	0.892563	0.0914048	1	0.464098	-0.870806	0.585804
ENSMUSG00000039323	Igfbp2	0.134768	0.61791	0.06948	0.0084562	-3.54965	3.12748e-14	0.00604327	-3.97979	1.03141e-12	0.20623	1.31048	5.7382e-05	0.00335992	-4.8551	6.01176e-22	0.160819	0.853065	0.0711557	0.00262398	-4.97016	2.4712e-08	0.0112858	-3.02464	0.000377598	0.00696683	-3.68512	5.09845e-05	0.0126002	-2.88706	5.19796e-05	0.0382995	-1.26504	0.600852	0.052368	-0.836272	0.640913	0.0396216	-1.22892	0.396197	0.00738249	-3.66596	1.21921e-08	0.0506888	-0.846601	1	0.0276177	-1.74038	0.11235
ENSMUSG00000003279	Dlgap1	0.24627	0.620967	0.0704077	0.0207882	-3.13161	2.46117e-13	0.0190595	-3.22114	8.73705e-11	0.260385	0.694129	0.0613144	0.00907177	-4.32999	1.00786e-21	0.181522	0.115451	0.944868	0.00655995	-4.64336	1.06784e-08	0.0248288	-2.78281	0.000467597	0.145374	-0.215887	1	0.967158	2.86888	6.09945e-15	0.484418	1.5909	0.0070038	0.188759	0.174316	1	0.055149	-1.62827	0.13257	0.0315971	-2.46919	1.01065e-05	0.0451791	-1.88138	0.909007	0.0138089	-3.58506	0.000188036
ENSMUSG00000041453	Rpl21	1.82763	-0.720176	0.0711604	2.3503	-0.329917	0.506431	7.15407	1.4754	7.89257e-07	1.24666	-1.28153	0.00240645	1.97832	-0.599567	0.111654	1.52242	-0.960181	0.144354	6.4821	1.23287	0.00458115	5.36843	0.936639	0.0875381	4.86099	0.782415	0.201961	2.61549	-0.154333	1	2.37315	-0.294739	1	1.71134	-0.785645	0.504255	3.30519	0.19591	1	1.06692	-1.49426	0.00298289	4.09036	0.50533	1	2.85723	-0.0212605	1
ENSMUSG00000050732	Vamp8	0.114087	-0.761608	0.0765227	0.0447474	-2.15945	5.07366e-08	0.55784	1.82318	3.602e-10	0.0930576	-1.05349	0.0245988	0.0327592	-2.62259	2.37517e-11	0.136419	-0.46224	0.773387	0.563718	1.71923	1.83126e-05	0.126401	-0.570731	0.773344	0.0408721	-2.21184	0.00742435	0.043146	-2.14551	0.00108787	0.0631233	-1.56697	0.376323	0.0648738	-1.5528	0.0646072	0.239336	0.378878	0.771922	0.0171274	-3.49265	5.06241e-09	0.224794	0.28284	1	0.285783	0.643291	0.330113
ENSMUSG00000028645	Slc2a1	0.0830664	-0.769887	0.0781543	0.0583126	-1.3034	0.00094103	0.0185947	-2.94814	2.4607e-09	0.154728	0.200746	0.681508	0.0549346	-1.39742	0.000213685	0.108322	-0.340602	0.951194	0.0188052	-2.87275	9.31881e-05	0.0306974	-2.17173	0.00742427	0.0213649	-2.68699	0.0014847	0.0423824	-1.71682	0.0105704	0.0248238	-2.44496	0.0745971	0.0961383	-0.516686	0.99116	0.850258	2.9042	1.67236e-14	0.0661471	-1.08007	0.0702675	0.0484849	-1.47417	1	1.59162	4.06343	9.93302e-15
ENSMUSG00000050856	Atp5k	0.817222	0.5978	0.0788877	0.50332	-0.186968	0.807596	0.298677	-0.973965	0.0219994	0.785353	0.516901	0.195358	0.460812	-0.326713	0.468474	1.01224	0.891291	0.0587077	0.250153	-1.2087	0.107303	0.633359	0.167701	1	0.542948	-0.0629973	1	0.712864	0.348602	0.583652	0.588678	0.0573701	1	0.519381	-0.13013	1	0.412279	-0.469875	1	0.385071	-0.583439	0.35729	0.858403	0.611088	1	0.315803	-0.85919	0.596717
ENSMUSG00000004897	Hdgf	0.128908	-0.751511	0.079916	0.224618	0.1174	0.882641	0.0955301	-1.18363	0.00882546	0.107646	-1.00861	0.0317215	0.249978	0.291548	0.452704	0.101298	-1.07321	0.146246	0.09009	-1.23826	0.100389	0.256413	0.310613	0.714307	0.474209	1.25313	0.0140487	0.231003	0.154413	0.796754	0.25533	0.300748	0.85797	0.176644	-0.248553	1	0.185793	-0.170235	1	0.196374	-0.0919944	1	0.18292	-0.18669	1	0.222743	0.0988509	0.987154
ENSMUSG00000051391	Ywhag	0.123738	-0.752549	0.0801408	0.104998	-1.00105	0.0112285	0.0748435	-1.48564	0.000971221	0.164232	-0.307833	0.726746	0.0929017	-1.19006	0.00137131	0.105734	-0.950827	0.225638	0.082218	-1.3127	0.0774247	0.393197	1.02549	0.0390787	0.252199	0.346013	0.645706	0.864448	2.34102	4.48237e-12	0.176603	-0.183092	1	0.136391	-0.573147	0.916662	0.114581	-0.821463	0.717503	0.131408	-0.636528	0.385154	0.166391	-0.265481	1	0.136888	-0.558704	0.904647
ENSMUSG00000022961	Son	1.6522	0.591112	0.0826722	1.00717	-0.209523	0.75621	0.813982	-0.530139	0.244046	1.64232	0.564852	0.14465	0.998231	-0.22457	0.680542	1.75164	0.642707	0.236563	0.926702	-0.322158	0.827325	0.885258	-0.389734	0.856178	0.855991	-0.439185	0.783692	0.915612	-0.341802	0.739321	1.36673	0.255486	1	1.72541	0.617416	0.492301	1.15224	0.00297689	1	0.879993	-0.405723	0.602225	0.896971	-0.362953	1	1.05368	-0.129473	1
ENSMUSG00000064370	mt-Cytb	13.3585	0.589768	0.0828797	10.1268	0.135318	0.843654	5.8887	-0.700019	0.108398	12.9284	0.520409	0.189026	8.13956	-0.212584	0.708749	10.8799	0.236757	0.840778	4.44371	-1.09576	0.0972914	6.22434	-0.598423	0.602389	7.39459	-0.342772	0.895428	8.76781	-0.0898245	1	9.14366	-0.0265364	1	9.43992	0.0213957	1	7.36855	-0.346598	1	6.72633	-0.491796	0.473077	16.1576	0.811082	0.996018	5.6148	-0.745349	0.543567
ENSMUSG00000030432	Rpl28	1.03954	-0.697988	0.0829208	1.71485	0.0863136	0.951499	3.23431	1.10679	0.000476849	0.726557	-1.2236	0.00386871	1.57916	-0.0452781	1	0.932382	-0.829356	0.232324	2.74381	0.795294	0.111367	2.3163	0.534962	0.485087	2.82946	0.840063	0.158361	1.08209	-0.607779	0.396771	1.55964	-0.060495	1	1.14975	-0.517179	0.866609	1.77494	0.131713	1	1.00668	-0.722468	0.20988	1.76088	0.117482	1	1.73271	0.0954095	1
ENSMUSG00000048076	Arf1	0.17699	-0.701854	0.0839137	0.189384	-0.596571	0.142025	0.327266	0.25863	0.56271	0.202472	-0.48455	0.354891	0.208651	-0.448853	0.271281	0.193723	-0.536406	0.661552	0.416775	0.616388	0.265021	0.261379	-0.0876136	1	0.225725	-0.305434	1	0.602517	1.19731	0.0045046	0.256039	-0.115741	1	0.195403	-0.522332	0.96966	0.265572	-0.0631559	1	0.219703	-0.353019	0.791535	0.299725	0.116678	1	0.364434	0.407565	0.600008
ENSMUSG00000079435	Rpl36a	0.733122	-0.696619	0.0841482	0.763525	-0.632918	0.110774	2.72389	1.4111	2.96744e-06	0.459099	-1.38574	0.00101037	0.666439	-0.844458	0.0187267	0.55307	-1.0834	0.0895246	2.31216	1.07276	0.0181482	1.7195	0.614487	0.378502	2.52199	1.20455	0.0181464	1.10881	-0.0480408	1	1.15324	0.0108501	1	0.607313	-0.943622	0.331622	1.31929	0.211622	1	0.44354	-1.41864	0.00493389	1.45345	0.34994	1	1.33165	0.224709	0.961662
ENSMUSG00000025362	Rps26	0.690727	-0.694626	0.0852292	0.953084	-0.193543	0.791239	2.09632	1.06871	0.00082202	0.430143	-1.39209	0.000955432	0.814107	-0.441673	0.277535	0.512773	-1.10514	0.0815702	1.73358	0.72118	0.163269	1.48702	0.485999	0.556665	2.83411	1.48462	0.0016976	0.945776	-0.195493	0.960699	1.2653	0.238105	1	0.615129	-0.834869	0.452336	1.0564	-0.0289465	1	0.656451	-0.747141	0.190514	1.23306	0.197943	1	0.909583	-0.250136	1
ENSMUSG00000098274	Rpl24	1.03919	-0.693247	0.0854841	1.62729	0.00809914	1	2.77386	0.857454	0.0100511	0.714621	-1.24322	0.0033013	1.47954	-0.143433	0.867136	0.950128	-0.796384	0.258684	2.49059	0.651832	0.222687	2.96546	0.919006	0.0966997	3.35383	1.10836	0.0350017	1.44329	-0.172898	0.996166	1.65114	0.0286945	1	1.08292	-0.601047	0.751313	1.73907	0.106347	1	0.903617	-0.878434	0.105924	1.96584	0.284028	1	1.64866	0.0266555	1
ENSMUSG00000036752	Tubb4b	0.21973	0.591967	0.0899386	0.0644785	-1.32604	0.000652904	0.029519	-2.44849	2.11887e-07	0.247785	0.771151	0.0319754	0.0675343	-1.261	0.000746013	0.318681	1.13525	0.00632937	0.0266771	-2.54234	0.000384554	0.288916	0.968819	0.0572039	0.11054	-0.477605	0.870004	0.0908739	-0.77166	0.342359	0.0822731	-0.898837	0.802809	0.116069	-0.408875	1	0.121542	-0.335266	1	0.0564022	-1.48486	0.00743019	0.0694216	-1.13024	1	0.10987	-0.481537	0.989455
ENSMUSG00000028161	Ppp3ca	0.321581	-0.693932	0.089991	0.295791	-0.82056	0.0321954	0.187574	-1.48436	0.000938545	0.355431	-0.529223	0.299871	0.285089	-0.880087	0.0151213	0.236608	-1.11683	0.126222	0.195049	-1.3936	0.0570373	0.283951	-0.842154	0.47768	0.365526	-0.469089	0.880256	3.89612	3.48386	6.09945e-15	0.390088	-0.368113	1	0.344691	-0.559259	0.931872	0.253792	-1.00245	0.537465	0.319809	-0.678364	0.260492	0.170799	-1.5603	1	0.282181	-0.84479	0.618165
ENSMUSG00000059534	Uqcr10	1.52949	0.578392	0.0919369	1.01386	-0.0893874	1	0.490202	-1.18793	0.00474605	1.42681	0.450516	0.281664	0.990167	-0.127383	0.906464	1.88288	0.863382	0.0699708	0.388786	-1.49867	0.0351842	1.27349	0.257817	0.885049	0.727801	-0.576217	0.620367	0.946922	-0.187374	0.973209	1.04969	-0.0319285	1	1.0161	-0.0814278	1	0.84651	-0.351004	1	0.779	-0.484465	0.485768	1.58898	0.576994	1	0.817124	-0.401963	0.911949
ENSMUSG00000064354	mt-Co2	7.57835	0.577258	0.0920321	6.33352	0.280727	0.506686	3.31357	-0.723594	0.095779	6.90947	0.412734	0.337165	5.24617	-0.0218533	1	5.48116	0.0453073	1	2.31348	-1.2327	0.0568024	3.77036	-0.512417	0.708894	3.9697	-0.435683	0.787356	4.9511	-0.107983	1	4.37324	-0.288984	1	5.832	0.138873	1	4.66464	-0.195271	1	3.71841	-0.541873	0.406732	7.90304	0.580905	1	3.92832	-0.448151	0.861024
ENSMUSG00000063316	Rpl27	0.676423	-0.673283	0.0979977	0.840335	-0.33624	0.49681	2.38988	1.35029	9.33964e-06	0.492918	-1.13716	0.00767777	0.715662	-0.58771	0.121056	0.678398	-0.639754	0.415076	1.95399	0.959675	0.0414368	1.3394	0.380266	0.714417	2.09748	1.06635	0.0465761	0.752192	-0.485538	0.543548	1.13125	0.123843	1	0.629589	-0.749032	0.557527	1.21167	0.227468	1	0.518841	-1.04536	0.0458998	1.14931	0.145895	1	1.21818	0.23459	0.947298
ENSMUSG00000034892	Rps29	3.09224	-0.67276	0.0980031	3.02221	-0.706693	0.0681265	15.3171	1.95624	4.00557e-12	2.00792	-1.30898	0.00192846	2.47609	-1.01428	0.0041184	2.13649	-1.19052	0.0562312	13.6827	1.63515	4.43875e-05	6.01578	0.353948	0.748177	5.69097	0.269774	0.847668	2.92591	-0.725162	0.282173	3.03205	-0.661641	0.823704	2.40424	-1.01469	0.266967	5.50472	0.21844	1	1.74315	-1.5004	0.00288319	4.98072	0.067269	1	5.57818	0.237307	0.943316
ENSMUSG00000019978	Epb41l2	0.124772	-0.719867	0.0998372	0.108521	-0.931266	0.0197745	0.465796	1.39184	5.74858e-06	0.164453	-0.285798	0.770719	0.129693	-0.661981	0.101073	0.107213	-0.91117	0.256965	0.582961	1.67265	3.4418e-05	0.145361	-0.456528	0.907879	0.0752417	-1.42027	0.111682	0.0435278	-2.22339	0.000709182	0.196462	-0.00735914	1	0.144207	-0.4712	1	0.172407	-0.201912	1	0.0487244	-2.07745	0.000149366	0.138843	-0.508784	1	0.196326	-0.00907648	1
ENSMUSG00000069919	Hba-a1	0.447215	-1.13115	0.100044	0.486408	-1.00221	0.139816	0.526926	-0.864366	0.267063	0.0302824	-5.03699	2.35659e-08	0.00537586	-7.53682	2.06214e-18	0.0266184	-5.1695	0.000117418	0.0288638	-5.04073	0.000656719	0.182378	-2.38882	0.189603	0.377138	-1.33038	0.663147	0.0355096	-4.75552	0.000386719	0.192207	-2.2954	0.710294	0.186805	-2.36128	0.209331	13.429	4.65823	1.67236e-14	0.0129932	-6.20932	1.37828e-07	0.00991737	-6.42038	0.709201	2.81581	1.6848	0.0433302
ENSMUSG00000026576	Atp1b1	0.214732	-0.684287	0.100384	0.020612	-4.13439	4.75151e-19	0.0234758	-3.91038	4.21041e-14	0.302603	-0.14692	0.951426	0.0134397	-4.75565	7.20444e-25	0.263226	-0.350788	0.932562	0.0139946	-4.58103	8.68026e-09	0.161161	-1.07062	0.28163	0.0631659	-2.42985	0.00331357	2.00228	2.95916	6.09945e-15	0.121991	-1.46205	0.441607	0.132092	-1.36715	0.132724	0.0696055	-2.28282	0.0158663	0.017718	-4.28647	7.37099e-12	0.31956	-0.05598	1	0.057637	-2.54872	0.00699846
ENSMUSG00000046330	Rpl37a	2.24521	-0.658322	0.107115	2.46164	-0.515213	0.217384	8.87338	1.56306	1.21257e-07	1.46129	-1.29152	0.0022141	1.99764	-0.839226	0.0193467	1.67474	-1.06379	0.0961408	7.43548	1.18832	0.00687955	4.92196	0.54941	0.46568	5.76993	0.791435	0.194005	2.66818	-0.372271	0.696489	2.90154	-0.242591	1	1.88564	-0.886991	0.389149	4.52275	0.417923	0.821825	1.41301	-1.32412	0.00899353	4.40992	0.372338	1	4.59475	0.439835	0.678443
ENSMUSG00000068523	Gng5	1.40575	0.555888	0.110273	0.62523	-0.73097	0.0579862	1.23399	0.330518	0.416902	1.20909	0.299631	0.543017	0.576057	-0.85942	0.0165461	1.62779	0.746844	0.139944	1.09026	0.130916	0.978484	0.317357	-1.69014	0.0351396	0.603792	-0.747172	0.441535	0.17373	-2.57416	6.83812e-05	0.939048	-0.0915983	1	0.820302	-0.295854	1	1.53614	0.645019	0.504694	0.750356	-0.434176	0.560627	1.13719	0.189445	1	1.5526	0.658249	0.398393
ENSMUSG00000031375	Bgn	0.0348121	-0.758508	0.11317	0.00880854	-2.78241	1.06369e-09	0.00255677	-4.45096	5.15949e-13	0.0161359	-1.87838	0.000158231	0.00184795	-4.96214	3.74953e-20	0.0207032	-1.47433	0.0531727	0.00087466	-5.4924	3.44035e-08	0.00857721	-2.70077	0.00247639	0.0171848	-1.72463	0.0720077	0.0099274	-2.51637	0.000639668	0.0411365	-0.452386	1	0.0168047	-1.76961	0.0521933	0.205069	1.97883	1.90347e-05	0.00413419	-3.75923	3.81129e-08	0.539946	3.44856	8.63258e-12	0.286384	2.50974	7.0032e-09
ENSMUSG00000029433	Diablo	0.108228	-0.704759	0.113761	0.15045	-0.192782	0.871193	0.104595	-0.740524	0.12927	0.0939418	-0.904636	0.0639124	0.15086	-0.189468	0.848322	0.114977	-0.582617	0.616663	0.105834	-0.700472	0.48444	1.52629	3.68464	2.08099e-14	0.148161	-0.20221	1	0.0859102	-1.01152	0.167711	0.15178	-0.162402	1	0.116851	-0.557226	0.941164	0.0936997	-0.873271	0.674919	0.14263	-0.265272	0.942626	0.0980717	-0.789201	1	0.0618397	-1.47241	0.181499
ENSMUSG00000032526	Deb1	0.215938	-0.653479	0.114261	0.560576	0.883048	0.00309127	0.0462542	-2.91087	1.07275e-09	0.168211	-1.01749	0.0293389	0.607473	1.02961	0.000222502	0.249917	-0.406663	0.843543	0.0406717	-3.04556	2.08806e-05	0.216236	-0.617319	0.720122	0.153735	-1.11758	0.25357	0.235585	-0.493963	0.655956	0.448956	0.466784	0.709298	0.390025	0.26275	1	0.120471	-1.46817	0.193122	0.896825	1.60724	2.30491e-06	0.139945	-1.23169	1	0.0612393	-2.44079	0.00878717
ENSMUSG00000023150	Ivns1abp	0.121498	-0.689037	0.120814	0.0530274	-1.9323	7.9366e-07	0.539943	1.73549	3.31689e-09	0.129529	-0.578969	0.303193	0.039815	-2.35995	9.28642e-10	0.0987098	-0.963949	0.217729	0.688795	2.02395	1.21117e-07	0.0898349	-1.09474	0.260596	0.247555	0.408083	0.564757	0.136693	-0.48175	0.674404	0.138304	-0.453235	1	0.0953567	-1.01266	0.389425	0.323398	0.809654	0.234173	0.0292347	-2.74881	1.18955e-06	0.06281	-1.58024	1	0.243756	0.381728	0.634347
ENSMUSG00000044573	Acp1	0.374316	0.547759	0.121279	0.209643	-0.382193	0.416379	0.0936706	-1.5802	0.000424403	0.300835	0.185065	0.784049	0.212179	-0.365153	0.402773	0.383378	0.549882	0.35542	0.0905273	-1.59342	0.0254925	0.197727	-0.447281	0.915654	0.317687	0.259815	0.758886	0.492934	0.938696	0.038146	1.01494	2.02339	0.000127793	0.297013	0.15966	1	0.182045	-0.566046	0.964015	0.159462	-0.777836	0.233733	0.150964	-0.825645	1	0.10927	-1.3082	0.25191
ENSMUSG00000001289	Pfdn5	0.60025	-0.638689	0.12139	0.856895	-0.0825331	1	1.78602	1.09643	0.000562481	0.402071	-1.22934	0.00373878	0.812932	-0.166496	0.825116	0.520907	-0.820856	0.240214	1.62293	0.891957	0.0640856	1.77593	1.02997	0.0503456	1.23266	0.468968	0.570844	0.716682	-0.345965	0.733843	0.645418	-0.49312	0.946308	0.608876	-0.58819	0.770295	1.07192	0.256541	1	0.481338	-0.94594	0.0771295	1.09422	0.282186	1	1.0909	0.281735	0.887433
ENSMUSG00000027523	Gnas	0.390688	-0.638511	0.122362	0.411535	-0.557232	0.174777	0.803987	0.493769	0.184136	0.398092	-0.598095	0.217186	0.426205	-0.505268	0.198672	0.378942	-0.655524	0.39951	1.06402	0.903356	0.0602913	0.892932	0.632689	0.356652	0.58382	-0.00899102	1	0.644518	0.140197	0.926198	0.522008	-0.173473	1	0.361887	-0.722332	0.588571	0.904871	0.648115	0.502107	0.447379	-0.412846	0.593319	0.754822	0.368249	1	1.09991	0.94055	0.137671
ENSMUSG00000069917	Hba-a2	0.357944	-1.08208	0.124332	0.385462	-0.968092	0.162611	0.383747	-0.957336	0.217011	0.0221039	-5.11963	2.4352e-08	0.00436789	-7.45841	9.54438e-18	0.0192244	-5.26365	0.00011953	0.0301758	-4.60908	0.00191837	0.143555	-2.36515	0.206654	0.283782	-1.37284	0.654102	0.0294004	-4.65667	0.000594684	0.147524	-2.3077	0.721415	0.17938	-2.04885	0.350924	10.3375	4.641	1.67236e-14	0.0103355	-6.16335	2.35537e-07	0.00550965	-6.78953	0.673975	2.05692	1.59223	0.0675871
ENSMUSG00000020044	Timp3	0.396892	0.542322	0.129089	0.043338	-2.83017	7.3842e-12	0.0169676	-4.14831	3.62377e-15	0.566303	1.11348	0.000553784	0.0129357	-4.58321	5.93582e-24	0.354542	0.335196	0.688977	0.0087466	-5.00756	9.01555e-10	0.0388231	-2.90387	0.000234943	0.0608436	-2.25609	0.00608733	0.0610917	-2.26117	0.000560351	0.304978	0.105098	1	0.261449	-0.125426	1	0.813849	1.60446	0.00118914	0.0283488	-3.38738	8.61778e-09	0.974106	1.82984	0.01107	1.58021	2.67196	2.45976e-11
ENSMUSG00000061787	Rps17	1.0578	-0.627747	0.129317	1.45182	-0.133448	0.918717	3.37331	1.22558	7.84646e-05	0.681686	-1.27657	0.00252017	1.2719	-0.342576	0.439976	0.891715	-0.853572	0.213423	2.96378	0.958193	0.0415747	2.0978	0.42735	0.644007	3.17409	1.06128	0.0477704	1.23023	-0.374752	0.693925	1.46815	-0.108004	1	1.04306	-0.61988	0.726627	1.86703	0.249506	1	0.829497	-0.968819	0.0681059	2.08926	0.409997	1	1.68888	0.0992859	1
ENSMUSG00000051853	Arf3	0.121498	-0.665096	0.138764	0.071173	-1.47227	0.000139283	0.0946004	-1.02584	0.0259563	0.117593	-0.701782	0.178381	0.0631664	-1.65514	8.93173e-06	0.0665459	-1.51855	0.0246053	0.0905273	-1.06179	0.182098	0.156195	-0.257686	1	0.0840664	-1.16774	0.22805	1.00763	2.75778	6.09945e-15	0.131211	-0.507238	1	0.102782	-0.879469	0.538383	0.123148	-0.605334	0.933051	0.101288	-0.911927	0.139105	0.156474	-0.244819	1	0.174712	-0.0892176	1
ENSMUSG00000028648	Ndufs5	0.89598	0.524899	0.139942	0.657998	0.0223766	1	0.295655	-1.19198	0.00465363	0.876643	0.475514	0.246571	0.670303	0.0521924	1	1.2518	1.01188	0.0239676	0.277705	-1.25473	0.0903015	0.782783	0.28219	0.854086	0.588	-0.146624	1	0.574644	-0.182291	0.981461	0.724145	0.162721	1	0.651083	0.00542427	1	0.455113	-0.524413	0.990766	0.479567	-0.457838	0.524492	0.65124	0.0061844	1	0.345221	-0.927716	0.532295
ENSMUSG00000038393	Txnip	0.0544585	-0.677915	0.140006	0.0251924	-1.83244	4.92466e-06	0.135741	0.759505	0.0245231	0.0643225	-0.411686	0.558891	0.0198235	-2.1906	2.56305e-08	0.0617398	-0.457999	0.785504	0.157439	0.955672	0.035408	0.0171544	-2.30192	0.00500373	0.0701327	-0.264327	1	0.0183275	-2.22127	0.001073	0.019859	-2.06102	0.176127	0.0539313	-0.656115	0.834115	0.206675	1.36608	0.00919249	0.0245099	-1.82346	0.00120441	0.105785	0.347642	1	0.341619	2.15178	1.01165e-06
ENSMUSG00000062270	Morf4l1	0.406715	-0.615355	0.140374	0.631573	0.0753394	0.978146	0.412337	-0.581024	0.195185	0.389472	-0.669496	0.153978	0.696342	0.233606	0.576008	0.340123	-0.85291	0.214933	0.462695	-0.393229	0.726018	0.95207	0.692226	0.284688	0.52855	-0.194831	1	0.780828	0.3936	0.515457	0.521299	-0.212535	1	0.531496	-0.187879	1	0.632339	0.0724553	1	0.682142	0.19063	0.851325	0.882646	0.561309	1	0.736072	0.298255	0.867076
ENSMUSG00000052305	Hbb-bs	1.09417	-1.06256	0.142678	1.04681	-1.12775	0.100657	1.28536	-0.800734	0.330597	0.0656487	-5.15172	3.77481e-08	0.0260393	-6.52005	5.10238e-15	0.0809642	-4.80252	0.000508544	0.043733	-5.67433	0.000319857	0.373334	-2.58353	0.16984	0.927981	-1.25644	0.494598	0.110729	-4.34956	0.00162039	0.428387	-2.36752	0.735208	0.474439	-2.24248	0.129851	30.7822	4.60744	1.67236e-14	0.0380936	-5.90364	8.20894e-07	0.0220386	-6.57512	0.798504	4.84871	1.20949	0.242114
ENSMUSG00000019843	Fyn	0.123049	-0.673576	0.144311	0.0655356	-1.62236	4.26354e-05	0.0234758	-3.09233	6.56791e-10	0.148096	-0.378835	0.621253	0.0545986	-1.89856	7.83546e-07	0.0927946	-1.05868	0.17282	0.0179305	-3.4177	6.75455e-06	0.0821606	-1.2289	0.195029	0.103109	-0.896047	0.454205	0.135929	-0.493962	0.676058	0.780885	2.15475	4.32594e-05	0.0953567	-1.01651	0.412832	0.106015	-0.851321	0.714739	0.173931	-0.128468	1	0.0176309	-3.35972	0.179209	0.130884	-0.540545	0.943103
ENSMUSG00000036781	Rps27l	0.257989	-0.609028	0.147202	0.322745	-0.260241	0.648662	0.422564	0.163129	0.766624	0.203356	-0.956594	0.028966	0.337	-0.193355	0.758884	0.289844	-0.408066	0.839615	0.362109	-0.073887	1	0.305168	-0.328391	1	0.639555	0.785352	0.204049	0.138602	-1.49513	0.0229333	0.64329	0.781257	0.496601	0.262231	-0.555886	0.929848	0.420846	0.150531	1	0.384775	0.0169466	1	0.543251	0.523679	1	0.414266	0.126713	0.948759
ENSMUSG00000042745	Id1	0.189054	0.535279	0.148297	0.0151507	-3.27796	1.36973e-13	0.00860003	-4.04622	9.16803e-14	0.116709	-0.236346	0.880153	0.00554386	-4.71858	8.50807e-23	0.141965	0.0664707	1	0.00481063	-4.75142	1.66141e-08	0.0121887	-3.47869	3.0515e-05	0.0218294	-2.65503	0.00187731	0.0282549	-2.30048	0.00070051	0.0234053	-2.52637	0.066023	0.0687819	-1.00856	0.422184	1.06711	3.32388	1.67236e-14	0.0124026	-3.49847	1.29098e-08	0.161984	0.263045	1	1.63365	4.12121	9.93302e-15
ENSMUSG00000001833	2019-09-07	0.519768	-0.605818	0.148644	1.54132	1.16988	2.77909e-05	0.166887	-2.27889	5.49485e-07	0.623773	-0.31589	0.626654	1.59193	1.23735	3.6218e-06	0.607786	-0.345651	0.808605	0.135572	-2.53847	0.00026389	0.385523	-1.0148	0.310028	0.241052	-1.70024	0.0418832	0.376859	-1.05351	0.0890089	0.868832	0.188121	1	1.22244	0.714314	0.345806	0.52686	-0.551865	0.844092	1.3823	0.923626	0.018629	0.494766	-0.635127	1	0.51513	-0.583272	0.876025
ENSMUSG00000031167	Rbm3	0.194051	-0.607767	0.149464	0.211757	-0.47179	0.277021	0.336563	0.254154	0.571364	0.162022	-0.868674	0.0722715	0.225786	-0.373888	0.386688	0.190026	-0.610905	0.56496	0.338493	0.253817	0.660301	0.292528	0.0344477	1	0.77982	1.54106	0.0010669	0.334477	0.237122	0.663064	0.319872	0.166802	0.969282	0.202047	-0.518565	0.972453	0.34535	0.28212	0.881803	0.205233	-0.501937	0.562735	0.330579	0.214697	1	0.346422	0.285853	0.753363
ENSMUSG00000090733	Rps27	2.38687	-0.600846	0.151777	2.45899	-0.553799	0.176708	9.41936	1.62666	2.83806e-08	1.45974	-1.32868	0.00162279	1.98705	-0.883882	0.0133243	1.7923	-0.998954	0.124343	7.78622	1.22324	0.00502636	5.16122	0.585326	0.414356	5.06953	0.55727	0.453135	2.38105	-0.577434	0.430416	2.34549	-0.590012	0.8727	1.92707	-0.890188	0.385019	4.85793	0.489574	0.723397	1.71392	-1.07382	0.0390166	4.14326	0.24556	1	5.02642	0.53867	0.54502
ENSMUSG00000022817	Itgb5	0.122704	-0.647995	0.154663	0.0188503	-3.41621	6.58872e-15	0.795619	2.51432	8.43851e-15	0.172853	-0.111037	1	0.0169676	-3.57525	3.05046e-17	0.132352	-0.505385	0.714181	1.08458	2.84814	1.55371e-14	0.0568804	-1.73471	0.0344671	0.0376209	-2.32912	0.0049346	0.0370369	-2.36395	0.000360089	0.0375903	-2.30677	0.0943912	0.0734716	-1.36958	0.130812	0.121542	-0.622756	0.917367	0.0171274	-3.49085	5.73458e-09	0.184022	-0.00731424	1	0.0906581	-1.04756	0.442583
ENSMUSG00000006932	Ctnnb1	0.157516	-0.59784	0.161504	0.104293	-1.2236	0.00153889	0.122957	-0.957018	0.0381092	0.156496	-0.596111	0.279707	0.0843339	-1.54653	2.87013e-05	0.0946431	-1.32051	0.0566617	0.114143	-1.03954	0.190503	0.336768	0.571385	0.355851	0.260559	0.183392	0.861184	0.281786	0.303471	0.56258	0.219868	-0.0683435	1	0.15007	-0.640221	0.834987	0.727645	1.75875	0.000176862	0.0711672	-1.74999	0.00127754	0.292011	0.348719	1	1.10291	2.41895	7.72056e-09
ENSMUSG00000041697	Cox6a1	1.68494	0.501041	0.165457	1.5082	0.31788	0.431597	0.918577	-0.458416	0.329585	1.41045	0.2046	0.736366	1.34397	0.132185	0.826507	1.78824	0.560789	0.334241	0.708912	-0.827799	0.241915	1.4649	0.252881	0.891146	1.01762	-0.292008	0.958124	0.981286	-0.348458	0.729162	1.34048	0.117564	1	1.23026	-0.00931314	1	1.06015	-0.230128	1	1.01878	-0.295961	0.778086	1.33333	0.108554	1	0.806918	-0.631195	0.662573
ENSMUSG00000027447	Cst3	33.0031	0.497669	0.170144	2.21993	-3.58144	1.77107e-17	96.9749	2.37102	8.43851e-15	32.1376	0.441518	0.294927	1.39084	-4.26747	4.19325e-24	55.6497	1.28503	0.00176179	115.812	2.48303	2.11477e-12	5.26505	-2.24872	0.00142586	5.45038	-2.19723	0.00280513	4.197	-2.58637	1.84678e-05	6.95633	-1.82927	0.123094	13.303	-0.89773	0.378865	7.87988	-1.65557	0.0572516	1.86068	-3.78351	2.02668e-11	7.40387	-1.73068	0.648673	2.29287	-3.44219	3.38992e-05
ENSMUSG00000061518	Cox5b	1.08245	0.497452	0.170172	0.817257	0.0401408	1	0.511121	-0.679503	0.121496	0.919524	0.22441	0.69441	0.781852	-0.0305147	1	1.30541	0.755426	0.134057	0.442141	-0.874156	0.210143	1.04913	0.413995	0.664156	0.725014	-0.141028	1	0.922103	0.220732	0.793152	0.903585	0.185867	1	0.728854	-0.134088	1	0.55845	-0.526121	0.870788	0.626035	-0.366193	0.669284	0.731681	-0.124502	1	0.42087	-0.939041	0.520576
ENSMUSG00000030342	Cd9	0.249889	-0.584562	0.171818	0.307242	-0.262548	0.646891	0.633381	0.887974	0.00787666	0.262153	-0.500446	0.333235	0.322048	-0.189611	0.769524	0.290584	-0.332919	0.953949	0.976558	1.5268	0.000212667	0.0758406	-2.29349	0.00341261	0.240123	-0.611774	0.716453	0.051928	-2.84996	1.51267e-05	0.799325	1.18113	0.140996	0.295059	-0.309298	1	0.121006	-1.60937	0.133118	0.432319	0.269249	0.713051	0.265565	-0.452224	1	0.0930597	-1.98515	0.0396285
ENSMUSG00000042675	Ypel3	0.390516	-0.574722	0.177994	0.730581	0.419634	0.251626	0.584802	0.0579852	1	0.269447	-1.12296	0.00865235	0.828051	0.631074	0.040501	0.396688	-0.525364	0.557611	0.642875	0.1985	0.873923	0.892932	0.696593	0.280055	0.708759	0.344951	0.746235	1.12447	1.06307	0.014053	0.391506	-0.534195	1	0.5186	-0.124285	1	0.444404	-0.351194	1	0.660585	0.244367	0.748564	0.351516	-0.686082	1	0.357229	-0.670807	0.783784
ENSMUSG00000073940	Hbb-bt	0.177162	-1.05038	0.178111	0.264785	-0.433319	0.695165	0.213374	-0.750904	0.405311	0.00685222	-5.73487	2.71321e-08	0.00218394	-7.36174	4.50463e-15	0.00332729	-6.62658	3.55953e-05	0.0043733	-6.23636	0.000365351	0.0474003	-2.91385	0.14995	0.207611	-0.768245	1	0.00534552	-5.99261	0.000150091	0.0588678	-2.57979	0.74511	0.090667	-1.98533	0.491035	5.22255	4.74886	1.67236e-14	0.0026577	-6.96772	3.07844e-07	0.00220386	-6.74539	0.95445	0.449688	0.378458	0.687469
ENSMUSG00000033306	Lpp	0.0882366	0.475617	0.192276	0.00775152	-3.18203	2.0238e-12	0.0290542	-1.23136	0.00917166	0.105215	0.748075	0.0352654	0.00268793	-4.67241	1.11273e-20	0.071352	0.126503	0.941279	0.0271145	-1.29231	0.0995811	0.0424346	-0.64043	0.716087	0.0348341	-0.926817	0.4278	0.0221457	-1.59239	0.0216185	0.0446828	-0.550533	1	0.0449427	-0.561001	0.950159	0.136534	1.10509	0.0637431	0.00649659	-3.35441	9.00466e-08	0.678789	3.58437	3.4125e-14	0.169909	1.43572	0.00515249
ENSMUSG00000063457	Rps15	1.43988	-0.552595	0.200128	1.82619	-0.181153	0.819585	4.80672	1.38761	4.50042e-06	0.879295	-1.28427	0.00235816	1.4708	-0.520896	0.180541	0.994122	-1.0766	0.0914668	4.07635	1.05008	0.021372	3.11037	0.631463	0.354922	3.63204	0.868134	0.138559	1.70446	-0.275641	0.84262	1.61355	-0.351273	1	1.26348	-0.720711	0.588571	2.61984	0.368019	0.882381	0.865818	-1.29008	0.0111339	2.54105	0.315897	1	2.55404	0.328511	0.831216
ENSMUSG00000018293	Pfn1	0.550961	-0.552688	0.201332	0.722653	-0.128361	0.930743	1.88248	1.42759	2.20517e-06	0.400303	-1.02445	0.0177427	0.763037	-0.0425078	1	0.56601	-0.487561	0.610056	1.77381	1.25155	0.00394094	0.397711	-1.00419	0.318604	0.561526	-0.49531	0.715024	0.489879	-0.70142	0.303311	0.75748	-0.0498228	1	0.518991	-0.615287	0.732568	0.759771	-0.0457989	1	0.607431	-0.386276	0.634824	1.58898	1.04193	0.709497	0.637609	-0.30462	1
ENSMUSG00000038690	Atp5j2	1.02696	0.469436	0.205997	0.750488	-0.0386671	1	0.540175	-0.541701	0.233465	0.873548	0.199835	0.747195	0.694159	-0.162829	0.83311	1.32611	0.835643	0.0837035	0.47013	-0.731033	0.322625	0.968321	0.346758	0.760066	0.866673	0.179355	0.975618	0.653681	-0.243851	0.893947	0.9277	0.277845	0.980421	0.679612	-0.18539	1	0.645189	-0.260212	1	0.549848	-0.507731	0.452437	0.943252	0.299716	1	0.537345	-0.528627	0.931192
ENSMUSG00000020422	Tns3	0.116327	-0.593031	0.208321	0.141113	-0.292405	0.660258	0.135044	-0.352605	0.591681	0.138592	-0.314209	0.716731	0.14834	-0.215274	0.787417	0.0828127	-1.06601	0.155449	0.165311	-0.0388934	1	0.0446918	-1.95353	0.0152362	0.0483033	-1.83989	0.0287889	0.0477279	-1.86794	0.00454834	0.332639	1.00354	0.212893	0.15515	-0.134508	1	0.100125	-0.775693	0.770879	0.214388	0.358533	0.469816	0.106887	-0.664509	1	0.10867	-0.653285	0.815511
ENSMUSG00000047843	Bri3	0.348465	-0.543468	0.212445	0.473195	-0.064112	1	0.708922	0.573995	0.11317	0.279173	-0.868496	0.0501585	0.443845	-0.166071	0.827393	0.356021	-0.48657	0.612801	0.700603	0.531985	0.359385	1.53126	1.75564	3.82663e-05	0.424976	-0.219922	1	0.373423	-0.414874	0.639854	0.360299	-0.459115	1	0.362668	-0.457966	0.935263	0.535427	0.124411	1	0.26577	-0.928353	0.12373	0.709643	0.536499	1	0.54575	0.152425	1
ENSMUSG00000036751	Cox6b1	1.36612	0.462456	0.21491	0.929478	-0.158413	0.868047	0.892079	-0.217953	0.751195	1.11603	0.129615	0.891863	0.855266	-0.29038	0.541049	1.65404	0.728662	0.153739	0.775823	-0.4186	0.691285	1.44548	0.514985	0.515002	1.24335	0.286501	0.829094	0.886212	-0.221931	0.921297	1.30431	0.353531	0.91454	0.83359	-0.313223	1	0.782794	-0.402761	0.985219	0.794947	-0.388941	0.628881	1.2	0.227651	1	0.597383	-0.79845	0.49388
ENSMUSG00000026421	Csrp1	0.774655	-0.536784	0.220046	2.99438	1.744	1.84759e-11	0.0639192	-4.1878	4.21429e-16	0.812541	-0.453691	0.395436	3.02426	1.78089	9.89548e-13	0.995601	-0.137141	1	0.0306131	-5.18873	7.76207e-11	0.36882	-1.59859	0.0498559	0.216901	-2.36934	0.00333743	0.174493	-2.69478	3.33451e-05	0.241854	-2.196	0.108081	1.80201	0.7665	0.277891	0.350169	-1.66817	0.10726	1.38348	0.366361	0.528691	2.37135	1.14583	0.560564	0.201129	-2.46816	0.00742731
ENSMUSG00000018585	Atox1	0.440149	-0.535059	0.221847	0.421929	-0.599241	0.137457	0.936009	0.654183	0.0640194	0.368473	-0.794137	0.078792	0.420325	-0.607619	0.107418	0.449185	-0.480318	0.619384	0.862852	0.501738	0.398161	0.792714	0.372485	0.725154	0.451915	-0.467322	0.747959	0.305077	-1.05215	0.135147	0.547541	-0.180066	1	0.368921	-0.771096	0.527719	1.69302	1.53312	0.00220612	0.432023	-0.543798	0.406777	0.5708	-0.117448	1	1.90502	1.70864	0.000399259
ENSMUSG00000027763	Mbnl1	0.183711	-0.535659	0.224206	0.184979	-0.52398	0.212198	0.556678	1.23939	7.34731e-05	0.207335	-0.340352	0.583156	0.175052	-0.611599	0.10689	0.174868	-0.583529	0.604402	0.62888	1.36581	0.00135556	0.216687	-0.261534	1	0.104967	-1.32624	0.144474	0.174111	-0.589162	0.532896	0.197881	-0.389932	1	0.219633	-0.24311	1	0.31965	0.318338	0.839564	0.158281	-0.738642	0.271878	0.549863	1.11461	0.447806	0.381845	0.583277	0.389455
ENSMUSG00000005533	Igf1r	0.11064	-0.579484	0.224964	0.0873808	-0.939017	0.0194713	0.0341677	-2.30486	8.32067e-07	0.128866	-0.335429	0.681508	0.0673663	-1.33566	0.000349404	0.0865097	-0.914949	0.257703	0.0293011	-2.47653	0.000533155	0.168384	0.0769042	1	0.133299	-0.270732	1	0.120274	-0.426643	0.750162	0.0929118	-0.791306	0.873081	0.144989	-0.147618	1	0.89684	2.71182	1.35753e-12	0.0504962	-1.71589	0.00181932	0.21157	0.413248	1	1.29923	3.34168	9.93302e-15
ENSMUSG00000086503	Xist	4.64896	0.454177	0.226235	2.28476	-0.672033	0.0859281	3.54647	0.0144317	1	3.63875	0.0546211	1	2.16765	-0.755676	0.0379162	3.6567	0.0601525	1	3.54325	0.0123476	1	2.79707	-0.340364	0.917039	5.26321	0.609345	0.385153	4.6907	0.438608	0.446294	6.42156	0.898018	0.372383	3.56337	0.02099	1	3.05675	-0.20722	1	3.34427	-0.0754602	1	2.48595	-0.506301	1	2.86864	-0.300409	1
ENSMUSG00000056486	Chn1	0.0754836	-0.585159	0.229178	0.0276588	-2.08812	2.49281e-07	0.0116217	-3.30763	1.1542e-10	0.0822267	-0.443174	0.509807	0.0174716	-2.76517	1.16201e-11	0.0621095	-0.84352	0.332242	0.0087466	-3.63195	2.95464e-06	0.0464975	-1.25815	0.178481	0.0747773	-0.563377	0.787087	1.10767	4.09526	6.09945e-15	0.0659603	-0.735034	0.919174	0.0425979	-1.39239	0.131894	0.0422987	-1.38731	0.26258	0.0138791	-3.02721	3.49506e-07	0.0484849	-1.16121	1	0.04683	-1.23562	0.320524
ENSMUSG00000001847	Rac1	0.338642	-0.527069	0.230993	0.521642	0.153997	0.799887	0.455569	-0.0605754	1	0.421964	-0.179525	0.887545	0.627128	0.456215	0.173122	0.321639	-0.579315	0.605504	0.56022	0.252425	0.778907	0.276728	-0.796814	0.514533	0.275422	-0.80307	0.507844	0.374187	-0.353357	0.72317	0.500731	0.0826004	1	0.52837	0.16498	1	0.515081	0.125116	1	0.528882	0.168866	0.893507	0.273279	-0.799063	1	0.678435	0.535918	0.552823
ENSMUSG00000015656	Hspa8	0.414298	-0.525597	0.232618	0.540845	-0.108195	0.9774	0.658251	0.200134	0.678761	0.505959	-0.209098	0.828713	0.502979	-0.223572	0.684002	0.531628	-0.12844	1	0.526108	-0.143053	1	1.08253	0.950828	0.0822742	1.12677	1.01135	0.065307	0.554789	-0.0641654	1	0.467396	-0.314614	1	0.464278	-0.330724	1	0.693378	0.269243	0.992149	0.437929	-0.423224	0.57782	0.516805	-0.165067	1	0.719862	0.324179	0.840575
ENSMUSG00000029723	Tsc22d4	1.33303	0.445729	0.239008	1.53427	0.678293	0.0318735	0.326801	-1.70362	6.00628e-05	1.25727	0.340564	0.465608	1.64468	0.801173	0.00593552	1.48249	0.581404	0.309677	0.355987	-1.54321	0.0294736	0.283951	-1.87153	0.017707	0.252664	-2.0401	0.0120684	0.184039	-2.50985	0.000102989	0.709251	-0.523515	0.924094	1.47256	0.569257	0.57478	0.334106	-1.62853	0.119989	2.64825	1.53159	7.27079e-06	0.277686	-1.87822	0.890904	0.0978628	-3.39953	0.000221257
ENSMUSG00000001313	Rnd2	0.139938	-0.56783	0.241493	0.110459	-0.928516	0.0217597	0.0237082	-3.16527	1.80569e-10	0.14036	-0.552061	0.343023	0.162956	-0.332207	0.472733	0.126807	-0.686794	0.487902	0.0135572	-3.89788	4.26929e-07	0.275373	0.475012	0.486513	0.321867	0.71169	0.222258	0.0565098	-1.86875	0.00488568	0.278735	0.486434	0.695685	0.145771	-0.478806	1	0.133321	-0.603871	0.942315	0.209367	0.0627175	0.981477	0.110193	-0.865488	1	0.129683	-0.642026	0.836736
ENSMUSG00000066551	Hmgb1	0.680387	-0.512793	0.244813	1.1733	0.351942	0.364614	0.62757	-0.623777	0.159395	0.529611	-0.882254	0.0456221	1.19831	0.388676	0.264349	0.580428	-0.725526	0.326197	0.63063	-0.598804	0.457806	1.12632	0.266785	0.872882	2.01016	1.15293	0.0259859	0.780447	-0.284089	0.830827	1.27027	0.44145	0.833789	0.83398	-0.184566	1	0.95306	0.0157327	1	0.776933	-0.294399	0.781202	0.723968	-0.385911	1	0.911385	-0.0505821	1
ENSMUSG00000027602	Map1lc3a	0.369663	-0.512686	0.24705	0.446946	-0.215906	0.743293	0.254515	-1.06308	0.0121407	0.286688	-0.887475	0.0449706	0.497099	-0.0483154	1	0.372657	-0.476912	0.623699	0.252339	-1.04858	0.182022	1.75336	1.91331	3.01062e-06	0.471886	-0.122408	1	0.419242	-0.300651	0.804747	0.358172	-0.52522	1	0.375565	-0.46428	0.929199	0.607174	0.253709	1	0.930194	0.931458	0.0176184	1.15152	1.19545	0.487685	0.613594	0.268493	0.905455
ENSMUSG00000021939	Ctsb	0.355531	-0.513693	0.247253	0.220037	-1.24372	0.000717112	1.44178	1.77674	8.70225e-10	0.490708	-0.00751833	1	0.22041	-1.24542	0.000428426	0.437724	-0.178977	1	1.60019	1.83063	2.73631e-06	0.333157	-0.582266	0.757323	0.156986	-1.68366	0.0460164	0.289804	-0.792312	0.315104	0.339022	-0.549454	1	0.347427	-0.523025	0.96966	0.25058	-0.996929	0.538469	0.282602	-0.83826	0.131367	0.201653	-1.29688	1	0.17171	-1.5443	0.140161
ENSMUSG00000022708	Zbtb20	1.78748	0.438198	0.248388	0.660993	-1.11979	0.00229041	0.281477	-2.36076	7.97596e-08	1.79595	0.434102	0.306413	0.552706	-1.39353	7.55716e-05	1.36086	-0.0035866	1	0.189801	-2.89043	3.90557e-05	1.63734	0.274294	0.862809	5.96314	2.31891	1.56952e-09	1.96944	0.558904	0.289654	1.61355	0.248328	1	1.61364	0.25397	1	1.59504	0.233275	1	0.370896	-1.93883	0.000128799	1.00055	-0.452847	1	1.64025	0.274042	0.89689
ENSMUSG00000020315	Sptbn1	0.304175	-0.506719	0.257909	0.300371	-0.525177	0.211242	0.0388164	-3.52434	1.28522e-12	0.32117	-0.413788	0.461399	0.258545	-0.758713	0.0388162	0.228474	-0.90724	0.25632	0.0183679	-4.53517	6.41534e-09	0.362951	-0.217173	1	0.122616	-1.80886	0.0297626	0.676591	0.728198	0.136312	0.268806	-0.653642	0.960252	0.367358	-0.20047	1	1.99982	2.43435	8.68541e-10	0.263998	-0.70032	0.310054	0.374656	-0.164824	1	2.88545	3.04093	9.93302e-15
ENSMUSG00000030717	Nupr1	0.0496331	-0.598238	0.263994	0.0260733	-1.56699	0.000278288	0.0887895	0.311657	0.431653	0.0530495	-0.484679	0.503788	0.0124317	-2.65791	1.2652e-09	0.0698732	-0.0573386	1	0.0927139	0.368026	0.532128	0.0189601	-1.95	0.0347308	0.0236872	-1.63031	0.101237	0.0114547	-2.67752	0.000373205	0.025533	-1.49762	0.521401	0.0285289	-1.37304	0.204285	0.148849	1.08238	0.0934261	0.00502009	-3.85587	2.54966e-08	0.294215	2.08436	0.00404397	0.1555	1.14408	0.0517846
ENSMUSG00000035242	Oaz1	1.24376	-0.489428	0.274053	2.1558	0.385018	0.304805	1.53243	-0.158807	0.870869	0.941628	-0.901465	0.0400308	2.22846	0.442016	0.187471	1.18156	-0.543545	0.530459	1.56739	-0.120018	1	2.68963	0.69549	0.278051	1.82624	0.108775	1	1.61626	-0.0744971	1	1.72915	0.0264514	1	1.63631	-0.0558972	1	1.82045	0.103445	1	1.77062	0.0639079	1	2.02755	0.25938	1	1.93084	0.190595	1
ENSMUSG00000079641	Rpl39	1.81161	-0.486588	0.278449	1.49886	-0.77727	0.0413432	7.21868	1.77705	6.72319e-10	1.1136	-1.21096	0.00430842	1.12826	-1.21245	0.000558364	1.28618	-0.972609	0.138127	5.90527	1.33873	0.00162079	3.84259	0.668687	0.311161	4.71608	0.98256	0.0754546	1.44635	-0.798156	0.22184	2.26606	-0.126884	1	1.21853	-1.05047	0.237226	2.36873	-0.0618678	1	0.763054	-1.75147	0.000499268	3.09973	0.332999	1	2.1836	-0.182138	1
ENSMUSG00000056851	Pcbp2	0.39603	-0.486257	0.280674	0.571498	0.0915723	0.940166	0.344466	-0.686485	0.118041	0.397871	-0.469634	0.373136	0.583449	0.125393	0.84422	0.314614	-0.805248	0.341077	0.321	-0.770992	0.395092	0.585507	0.122626	1	0.583356	0.116985	1	0.411987	-0.404115	0.655393	0.540449	0.00290382	1	0.580738	0.110964	1	0.667677	0.318276	0.948717	0.673874	0.341884	0.572835	0.623692	0.213036	1	0.839338	0.660047	0.398393
ENSMUSG00000032826	Ank2	0.944752	0.415764	0.284002	1.23284	0.860447	0.0039114	0.0813517	-3.25828	1.55946e-11	1.19096	0.779579	0.0263594	1.31137	0.973837	0.000506409	0.76306	0.0653622	1	0.0673488	-3.48157	1.51024e-06	0.513278	-0.525406	0.693969	0.280995	-1.40964	0.108522	0.991977	0.464197	0.411987	0.381577	-0.952261	0.75875	1.30647	0.888841	0.146197	0.268249	-1.47262	0.186232	0.719055	-0.0246797	1	0.201653	-1.86721	0.900804	0.0726466	-3.35583	0.000274035
ENSMUSG00000053477	Tcf4	1.33647	0.413377	0.287451	0.630163	-0.773304	0.0428975	0.259628	-2.07489	1.58567e-06	1.52429	0.613937	0.104158	0.592689	-0.870199	0.0152122	1.14348	0.150326	0.982769	0.220852	-2.27052	0.00102482	0.831989	-0.326027	0.934393	3.32225	1.80396	3.47396e-05	1.17907	0.196544	0.83545	1.1348	0.13553	1	1.28106	0.322291	0.972618	1.18651	0.203216	1	1.51607	0.590274	0.200998	0.495868	-1.07182	1	1.2464	0.275834	0.894635
ENSMUSG00000041841	Rpl37	2.02341	-0.468621	0.303986	2.15792	-0.367681	0.438269	6.24014	1.34438	1.00626e-05	1.2628	-1.17104	0.00582483	1.72112	-0.71998	0.0491613	1.33425	-1.06458	0.0958674	5.29738	1.01264	0.028194	4.76396	0.846663	0.141858	4.94366	0.902443	0.116122	2.46581	-0.150941	1	2.41784	-0.177243	1	1.59293	-0.80119	0.48529	3.32286	0.295482	0.967173	1.11505	-1.33898	0.0081734	3.47769	0.356572	1	3.28771	0.278423	0.889306
ENSMUSG00000026728	Vim	0.0627307	-0.531177	0.304045	0.0084562	-3.48185	4.5897e-14	0.0469515	-0.953304	0.0491522	0.0349242	-1.39623	0.0032309	0.00285593	-5.01086	8.7685e-23	0.0469518	-0.92984	0.272052	0.0043733	-4.24973	3.47686e-07	0.0099315	-3.13482	0.000215612	0.112398	0.369832	0.633025	0.0126002	-2.81945	6.34666e-05	0.0219868	-1.98478	0.218258	0.0250116	-1.84107	0.0283204	0.343209	2.1009	1.16565e-06	0.00531539	-4.05286	8.59785e-10	1.0865	3.89503	3.08657e-14	0.432878	2.46512	4.52518e-09
ENSMUSG00000057863	Rpl36	1.30821	-0.466335	0.307351	1.4365	-0.319856	0.526025	3.41282	1.06291	0.000872773	0.933892	-0.967454	0.0259689	1.26333	-0.521675	0.179694	1.09542	-0.708999	0.339785	2.8081	0.708039	0.173025	2.48649	0.521262	0.504504	3.05658	0.835922	0.161317	1.29476	-0.459772	0.575388	1.99158	0.182703	1	1.16226	-0.619798	0.726627	2.14546	0.295728	0.967173	0.974193	-0.890535	0.100108	2.32066	0.405407	1	2.16439	0.307665	0.854816
ENSMUSG00000027942	4933434E20Rik	0.117706	-0.48983	0.337456	0.173352	0.120011	0.878623	0.153638	-0.0700504	1	0.113614	-0.53362	0.360031	0.177236	0.156338	0.771001	0.116086	-0.485857	0.738237	0.154377	-0.058839	1	0.140395	-0.199939	1	0.130512	-0.307819	1	0.140893	-0.196586	1	0.152489	-0.0738756	1	0.143035	-0.17376	1	0.119936	-0.430168	1	0.157395	-0.0316601	1	0.0991737	-0.692456	1	0.108069	-0.580689	0.880717
ENSMUSG00000071528	Usmg5	0.750183	0.385358	0.337691	0.450997	-0.425096	0.343748	0.36585	-0.733179	0.0923375	0.641457	0.127835	0.894984	0.39479	-0.633408	0.090793	0.817036	0.492864	0.430165	0.283827	-1.08611	0.160879	0.886612	0.612364	0.383225	0.633052	0.10286	1	0.935849	0.701168	0.153139	0.716343	0.284725	0.974653	0.451381	-0.403541	1	0.371051	-0.687665	0.844185	0.434386	-0.466544	0.511681	0.717356	0.284382	1	0.304395	-0.975328	0.490967
ENSMUSG00000040785	Ttc3	0.183367	-0.447196	0.344846	0.120149	-1.09266	0.00509101	0.0771679	-1.72901	0.000126017	0.192525	-0.363552	0.629023	0.0996215	-1.37896	0.000188827	0.175977	-0.486418	0.736589	0.0572902	-2.12159	0.00251555	0.864492	1.97272	1.26168e-06	0.639555	1.48066	0.00202951	0.892321	2.05649	5.8865e-09	0.339022	0.491164	0.68807	0.176254	-0.4829	1	0.174014	-0.495884	1	0.0921335	-1.45182	0.0083526	0.149862	-0.701484	1	0.165706	-0.565695	0.897767
ENSMUSG00000041881	Ndufa7	0.92769	0.380405	0.345504	0.72001	-0.0288881	1	0.489505	-0.61881	0.163218	0.795963	0.128449	0.894981	0.706254	-0.0597984	1	1.11353	0.638067	0.242993	0.39797	-0.906322	0.189346	0.875326	0.266235	0.873865	0.686465	-0.0982095	1	0.539898	-0.458231	0.578283	0.815638	0.157708	1	0.641313	-0.20092	1	0.988934	0.447641	0.786822	0.693659	-0.0845022	1	0.881544	0.270369	1	0.968421	0.414474	0.712997
ENSMUSG00000023904	Hcfc1r1	0.357599	0.382369	0.346737	0.293325	0.0612275	1	0.19292	-0.582753	0.24903	0.266795	-0.087467	1	0.271649	-0.0612292	1	0.374136	0.428841	0.530911	0.174057	-0.716639	0.453625	0.392746	0.498474	0.447112	0.391071	0.491395	0.453869	0.237112	-0.260728	0.985657	0.217031	-0.384009	1	0.245426	-0.208939	1	0.237194	-0.256435	1	0.20671	-0.471114	0.607867	0.795593	1.53517	0.0753351	0.210135	-0.433488	1
ENSMUSG00000018770	Atp5g3	0.430498	0.381521	0.34739	0.197664	-0.842978	0.0260891	0.147595	-1.26344	0.00480615	0.525632	0.693256	0.0574735	0.209323	-0.758479	0.038292	0.513513	0.629693	0.255343	0.120266	-1.53122	0.0322291	0.422089	0.325714	0.796588	0.334408	-0.0239183	1	0.362732	0.0982409	0.996619	0.357462	0.0754121	1	0.284116	-0.268495	1	0.248974	-0.459883	1	0.196374	-0.82624	0.191002	0.494766	0.5524	1	0.221542	-0.629485	0.834839
ENSMUSG00000056201	Cfl1	0.695035	-0.439974	0.348852	1.15445	0.367326	0.337827	1.05153	0.209935	0.656116	0.62731	-0.587513	0.226633	1.38093	0.668197	0.0275033	0.882103	-0.0621095	1	1.11475	0.290254	0.718889	0.668571	-0.473846	0.752577	1.20387	0.405621	0.660294	0.668572	-0.476702	0.554692	1.22062	0.420252	0.852554	0.843751	-0.128698	1	0.672496	-0.462761	0.936835	0.973898	0.0884565	1	0.675483	-0.449529	1	0.606389	-0.613406	0.68315
ENSMUSG00000032330	Cox7a2	1.18913	0.374621	0.355849	1.01034	0.10988	0.894207	0.574575	-0.757217	0.0803407	1.00882	0.105183	0.941954	0.939096	-0.00692573	1	1.43296	0.638633	0.24162	0.459196	-1.0664	0.108928	1.14935	0.297128	0.838033	1.12537	0.26502	0.85667	1.00343	0.0934994	1	0.878052	-0.105455	1	0.894165	-0.0802269	1	0.741031	-0.357524	1	0.728209	-0.392342	0.623108	1.21763	0.37458	1	0.642412	-0.566489	0.731149
ENSMUSG00000024985	Tcf7l2	0.192156	0.382534	0.359901	0.0604266	-1.41177	0.000303024	0.0606651	-1.38252	0.00249666	0.221703	0.602369	0.124767	0.0461988	-1.81635	1.61809e-06	0.154165	0.0264747	1	0.0590395	-1.38634	0.0640423	0.0139944	-3.44273	2.5379e-05	0.105896	-0.529656	0.821653	0.0278731	-2.47816	0.000220039	0.195044	0.375857	0.80173	0.141863	-0.0982254	1	0.0995894	-0.61663	0.92777	0.158576	0.0692789	0.97301	0.0914602	-0.723759	1	0.0846543	-0.850902	0.620537
ENSMUSG00000049751	Rpl36al	0.49185	-0.43293	0.361133	0.573436	-0.192291	0.79478	1.12474	0.879883	0.00811338	0.377978	-0.823953	0.0652898	0.566314	-0.212941	0.709254	0.521646	-0.32463	0.840242	1.05309	0.737215	0.151836	1.01708	0.682745	0.295492	0.920086	0.529198	0.490322	0.725846	0.172612	0.877471	0.755352	0.228058	1	0.428714	-0.615704	0.732025	0.587363	-0.144611	1	0.466869	-0.495265	0.470183	0.65124	0.00901621	1	0.515731	-0.33599	1
ENSMUSG00000036199	Ndufa13	0.969913	0.36766	0.370238	0.718072	-0.115974	0.960191	0.518791	-0.610007	0.170402	0.90162	0.242383	0.662622	0.730782	-0.088671	1	1.24404	0.728827	0.154124	0.472754	-0.729709	0.32395	0.744863	-0.0544909	1	0.691109	-0.166103	1	0.632681	-0.299673	0.804747	0.869541	0.174998	1	0.720256	-0.105297	1	0.53275	-0.549753	0.845649	0.595324	-0.395209	0.618726	1.26502	0.725062	1	0.509127	-0.614695	0.84754
ENSMUSG00000026223	Itm2c	0.599388	0.366519	0.375283	0.152212	-1.74713	5.04288e-06	0.482997	0.0170586	1	0.858075	0.94031	0.00481853	0.167828	-1.60676	5.90227e-06	0.742356	0.673571	0.20695	0.656432	0.479758	0.430255	0.676696	0.525262	0.503798	0.157915	-1.62892	0.0543921	0.649863	0.467566	0.40919	0.456048	-0.0676637	1	0.448255	-0.0954207	1	0.305729	-0.658918	0.874844	0.152375	-1.70349	0.00157635	0.175207	-1.4538	1	0.274376	-0.815308	0.640588
ENSMUSG00000026657	Frmd4a	0.156482	-0.430305	0.379544	0.070116	-1.64535	2.3991e-05	0.321688	0.708254	0.0460442	0.180368	-0.203421	0.925374	0.0566146	-1.96779	2.07439e-07	0.114607	-0.870237	0.297144	0.425522	1.11022	0.0158649	0.0938978	-1.15551	0.224977	0.138408	-0.585702	0.753079	0.143947	-0.532131	0.611359	0.133339	-0.631809	0.980997	0.16492	-0.329455	1	0.0926289	-1.16941	0.401371	0.0921335	-1.20189	0.0364527	0.12562	-0.709934	1	0.0684439	-1.60371	0.127918
ENSMUSG00000042541	Shfm1	0.515288	-0.421511	0.380885	0.591934	-0.204021	0.769847	0.61804	-0.132836	0.930036	0.417102	-0.734469	0.109833	0.595881	-0.194497	0.754721	0.572664	-0.243662	0.966111	0.537041	-0.337532	0.8033	0.801743	0.262054	0.880212	1.00462	0.603219	0.394925	0.452079	-0.595711	0.410816	0.951105	0.512183	0.768352	0.479128	-0.508902	0.880515	0.860966	0.367199	0.885413	0.898006	0.443801	0.399423	0.911296	0.444134	1	0.866956	0.376143	0.762976
ENSMUSG00000073702	Rpl31	1.41851	-0.410119	0.394826	1.4335	-0.392943	0.393295	3.81098	1.17316	0.00017876	1.00661	-0.922092	0.0351397	1.21545	-0.650757	0.0798671	1.24515	-0.585259	0.480117	3.27954	0.87811	0.0692557	2.90226	0.688815	0.286344	3.68777	1.05674	0.0491068	1.50706	-0.300047	0.80371	1.6405	-0.169842	1	1.13646	-0.719472	0.589538	2.40889	0.402299	0.839652	0.83747	-1.18142	0.021274	2.27438	0.309913	1	2.15959	0.237525	0.943316
ENSMUSG00000009013	Dynll1	0.833077	-0.408856	0.398457	0.911332	-0.267951	0.634426	0.42605	-1.40661	0.000847759	0.693401	-0.680086	0.146183	0.978239	-0.157396	0.84422	0.902067	-0.270636	0.922757	0.332371	-1.73743	0.0129628	1.04145	-0.0543238	1	1.23266	0.198235	0.949136	1.49827	0.49762	0.365139	2.15825	1.03307	0.246032	0.76598	-0.513757	0.87404	1.23041	0.19445	1	0.817389	-0.422355	0.578907	1.7113	0.676353	1	1.46974	0.459121	0.652978
ENSMUSG00000030654	Arl6ip1	0.448076	-0.407309	0.403457	0.298257	-1.03048	0.00545334	0.353996	-0.754976	0.0831311	0.652288	0.183188	0.785638	0.321208	-0.921426	0.0100863	0.523494	-0.154902	1	0.411527	-0.511438	0.56675	0.459558	-0.347306	0.910643	0.349735	-0.750422	0.565096	0.563953	-0.0428159	1	0.51066	-0.18775	1	0.454508	-0.365713	1	0.290201	-1.02077	0.515353	0.306521	-0.959738	0.0735415	0.177411	-1.71768	0.98364	0.300193	-0.968608	0.499324
ENSMUSG00000029430	Ran	0.14235	-0.444902	0.403547	0.139527	-0.475016	0.32966	0.148757	-0.367036	0.561132	0.135497	-0.510903	0.389819	0.140444	-0.466956	0.297155	0.148989	-0.354582	0.918837	0.157876	-0.265765	1	0.247385	0.40709	0.575063	0.409185	1.17831	0.0164687	0.234439	0.32811	0.527074	0.290084	0.638814	0.548059	0.131311	-0.541198	0.950101	0.15099	-0.329036	1	0.1131	-0.771574	0.240497	0.145455	-0.373805	1	0.162704	-0.217593	1
ENSMUSG00000060860	Ube2s	0.184401	-0.407733	0.407001	0.203301	-0.254688	0.663039	0.120633	-1.0377	0.0234094	0.150528	-0.707806	0.171228	0.202939	-0.258722	0.614345	0.190395	-0.339579	0.943823	0.113268	-1.10197	0.157441	0.265442	0.159052	0.917254	0.597289	1.40356	0.00414649	0.216112	-0.149657	1	0.360299	0.611338	0.572971	0.183288	-0.395325	1	0.206675	-0.213071	1	0.191649	-0.333752	0.824871	0.25675	0.109376	1	0.248559	0.0606295	1
ENSMUSG00000041889	Shisa4	0.479097	-0.400852	0.414128	1.01686	0.818033	0.00686045	0.0297515	-4.46684	2.34611e-17	0.464183	-0.441132	0.413295	1.34833	1.32417	5.34626e-07	0.547525	-0.181828	1	0.0174932	-5.16159	1.26214e-10	0.204499	-1.62906	0.0449489	0.280995	-1.16395	0.221319	0.398242	-0.656031	0.347527	0.546832	-0.179538	1	0.869544	0.518917	0.664075	0.135463	-2.22008	0.0165429	2.07359	1.96276	1.45414e-09	0.116805	-2.40915	0.529895	0.0282181	-4.46171	3.23483e-06
ENSMUSG00000062825	Actg1	0.623688	-0.397467	0.418741	0.553705	-0.580962	0.152293	0.677078	-0.26245	0.658555	0.73142	-0.144267	0.950383	0.567994	-0.543933	0.158997	0.714629	-0.174758	1	0.636752	-0.345343	0.791554	0.908732	0.18637	0.98683	2.05661	1.4425	0.00258411	0.865593	0.114092	0.967606	0.932665	0.222208	1	0.624117	-0.376709	1	1.08852	0.45586	0.775225	0.481043	-0.771964	0.172306	1.13499	0.508722	1	1.33285	0.758603	0.288582
ENSMUSG00000017344	Vtn	0.0415332	-0.490234	0.422441	0.0184979	-1.70595	0.000116439	0.00395137	-3.86599	1.42652e-10	0.00618911	-3.2515	6.88742e-09	0.00554386	-3.45291	6.48672e-13	0.00480609	-3.52057	1.28713e-05	0.00393597	-3.75502	2.34355e-05	0.0148973	-1.93187	0.0431297	0.0143981	-1.97763	0.0452991	0.0267276	-1.1054	0.188589	0.0127665	-2.10655	0.254516	0.014069	-2.02509	0.029559	0.554167	3.75228	1.67236e-14	0.00708719	-3.02058	5.52834e-06	0.121212	1.12639	0.560564	0.461096	3.34126	2.85678e-17
ENSMUSG00000005873	Reep5	0.378107	-0.393222	0.427699	0.589644	0.31331	0.444367	0.353066	-0.48825	0.295422	0.415554	-0.240229	0.766772	0.728598	0.667051	0.0284478	0.484306	-0.00274037	1	0.392285	-0.317003	0.976218	0.34354	-0.513256	0.84032	0.189498	-1.38605	0.117242	0.304313	-0.696355	0.406405	0.282282	-0.793645	0.863237	0.461151	-0.0763494	1	0.203462	-1.27768	0.302808	1.03709	1.19579	0.00103704	0.297521	-0.710802	1	0.153699	-1.6818	0.0953572
ENSMUSG00000020048	Hsp90b1	0.191983	-0.394612	0.42868	0.145517	-0.820333	0.0434724	0.286823	0.235847	0.608404	0.28072	0.202901	0.746325	0.138932	-0.894295	0.0186181	0.218492	-0.18135	1	0.377416	0.644299	0.179584	0.17019	-0.549701	0.797519	0.117507	-1.09293	0.269586	0.227948	-0.117527	1	0.286537	0.223671	0.927123	0.207127	-0.260642	1	0.23773	-0.0530247	1	0.175408	-0.514893	0.546019	0.153168	-0.687561	1	0.257565	0.0660736	1
ENSMUSG00000003948	Mmd	0.091511	-0.435454	0.429308	0.022726	-2.5162	9.33625e-10	0.0462542	-1.44523	0.00155362	0.0994678	-0.29859	0.748916	0.0105837	-3.62754	4.37592e-17	0.0709823	-0.788374	0.373664	0.0485436	-1.33711	0.0757514	0.275373	1.26145	0.00738884	0.12819	0.0927178	0.985682	0.684227	2.84221	6.09945e-15	0.0907841	-0.411139	1	0.0461151	-1.41719	0.114503	0.121542	0.013948	1	0.0121073	-3.35986	2.39427e-08	0.229201	0.948395	0.67437	0.13989	0.222699	0.845636
ENSMUSG00000017778	Cox7c	1.84745	0.333726	0.432232	1.54431	0.043846	1	1.16426	-0.392418	0.427394	1.54728	0.0459019	1	1.4656	-0.0396252	1	2.06699	0.485597	0.438485	0.925827	-0.719867	0.332311	1.76826	0.244561	0.904456	1.67204	0.16015	0.996833	1.69453	0.181816	0.859639	1.55822	0.0536139	1	1.35922	-0.150608	1	1.0066	-0.59276	0.804069	1.19153	-0.351994	0.69219	1.66942	0.153953	1	0.771495	-0.980902	0.337042
ENSMUSG00000092341	Malat1	116.511	0.33249	0.434053	141.592	0.65384	0.0398745	40.1129	-1.30349	0.00191009	76.2849	-0.336498	0.585526	134.558	0.572271	0.0680736	68.2805	-0.492809	0.600891	41.6259	-1.21953	0.0601582	106.869	0.179072	0.994633	58.0731	-0.728253	0.459759	66.6583	-0.527998	0.488564	117.497	0.316741	0.947005	122.614	0.389219	0.882297	84.7645	-0.167185	1	179.312	0.997071	0.00901497	109.275	0.206633	1	70.5272	-0.438104	0.871819
ENSMUSG00000044894	Uqcrq	1.01007	0.322936	0.454727	0.742913	-0.169435	0.848684	0.50438	-0.755165	0.0814191	0.905599	0.142356	0.871997	0.766733	-0.120244	0.923496	1.1786	0.540198	0.3619	0.46182	-0.864343	0.217043	0.823412	-0.00614057	1	0.66928	-0.314811	0.930959	0.890794	0.112536	0.970162	0.835497	0.0155294	1	0.692118	-0.266718	1	0.63341	-0.394765	0.992149	0.729095	-0.191456	0.951761	0.862811	0.0625846	1	0.513329	-0.702328	0.750555
ENSMUSG00000042682	Selk	0.721058	-0.375782	0.454846	1.59417	0.915681	0.00180463	0.572948	-0.715941	0.100391	0.620679	-0.596882	0.217335	1.64804	0.98019	0.000448283	0.797811	-0.206404	1	0.618385	-0.5833	0.474842	0.754794	-0.287235	0.981989	0.731981	-0.332515	0.909608	0.47537	-0.975278	0.119971	1.0199	0.160299	1	1.10715	0.288151	1	0.761377	-0.272807	1	1.31881	0.565223	0.228961	0.613775	-0.582469	1	0.737873	-0.318168	1
ENSMUSG00000022010	Tsc22d1	0.344502	-0.377199	0.459815	0.070116	-2.75884	1.422e-11	0.0576435	-3.01196	3.77344e-10	0.292656	-0.618095	0.202466	0.0438469	-3.44901	5.21465e-17	0.339754	-0.379504	0.770661	0.0293011	-3.93207	1.72816e-07	0.550747	0.346082	0.767131	0.57546	0.411987	0.657379	0.529207	0.287965	0.687892	0.876634	1.03694	0.248768	0.193058	-1.21374	0.212151	2.23541	2.55376	5.27202e-11	0.180133	-1.3284	0.0169575	1.10303	1.36693	0.286304	2.86804	2.95746	9.93302e-15
ENSMUSG00000096956	Snhg18	0.0337781	-0.431836	0.477749	0.00951323	-2.31684	1.45548e-07	0.0027892	-3.98503	2.14056e-11	0.0296193	-0.620011	0.303856	0.00940776	-2.34002	3.46436e-08	0.0292063	-0.617551	0.617604	0.00087466	-5.14353	1.41285e-07	0.00586861	-2.86773	0.00136818	0.010218	-2.10415	0.0223984	0.0118365	-1.91692	0.00828293	0.0446828	0.0231087	1	0.0179771	-1.31919	0.218591	0.10066	1.23867	0.0337611	0.00590599	-2.92033	4.64604e-06	0.758128	4.48784	2.49458e-26	0.126681	1.58764	0.00201606
ENSMUSG00000008730	Hipk1	0.0897876	-0.405465	0.480966	0.0620121	-0.971637	0.0154925	0.071357	-0.742648	0.127118	0.103668	-0.176042	0.977346	0.0487188	-1.33938	0.0003587	0.0576731	-1.03707	0.172742	0.0572902	-1.03987	0.198133	0.0988636	-0.236914	1	0.0617725	-0.927679	0.406491	0.124856	0.110747	0.874706	0.0765991	-0.602167	1	0.0957475	-0.286739	1	0.197573	0.799737	0.249847	0.0558116	-1.09605	0.0622093	0.221488	0.954592	0.667924	0.300793	1.43873	0.00391208
ENSMUSG00000063358	Mapk1	0.169752	-0.363581	0.487293	0.102355	-1.13692	0.00345261	0.0869301	-1.35956	0.00251765	0.226344	0.0893358	0.979662	0.110373	-1.02678	0.00617345	0.157492	-0.456577	0.777665	0.0769701	-1.50288	0.0376361	0.195019	-0.135575	1	0.171384	-0.327101	1	0.987777	2.46435	1.01573e-13	0.22696	0.0909668	1	0.154759	-0.481417	1	0.160628	-0.420669	1	0.134066	-0.70286	0.309724	0.179615	-0.248418	1	0.20293	-0.0747582	1
ENSMUSG00000025203	Scd2	2.71069	0.304729	0.493403	3.62207	0.785291	0.00984398	0.22732	-3.39773	4.83782e-13	4.17499	0.999387	0.00221029	3.75689	0.85345	0.00297428	2.39454	0.0980752	1	0.139071	-4.06018	4.67207e-08	0.64645	-1.83335	0.00970401	0.561991	-2.03603	0.00544666	0.754864	-1.61401	0.00649624	1.20502	-0.912831	0.634929	4.84013	1.18419	0.0177039	0.949847	-1.26629	0.197732	3.64843	0.755502	0.0716157	0.750414	-1.59413	1	0.368636	-2.6378	0.0039011
ENSMUSG00000060743	H3f3a	0.795163	-0.354643	0.495004	1.1696	0.258634	0.556356	0.726122	-0.484727	0.297754	0.707547	-0.525854	0.296698	1.20083	0.303116	0.422058	0.822951	-0.286261	0.899031	0.702352	-0.519643	0.554081	0.792263	-0.340527	0.916469	2.68966	1.52671	0.00112146	0.706755	-0.512881	0.508504	1.16388	0.230994	1	0.898463	-0.154213	1	1.0746	0.113771	1	0.746517	-0.43642	0.55813	1.03141	0.0517319	1	1.04587	0.073105	1
ENSMUSG00000037266	Rsrp1	1.36439	0.301694	0.499001	1.25346	0.163743	0.775739	0.949723	-0.27026	0.641767	1.31717	0.238318	0.670594	1.34968	0.284888	0.457885	1.44405	0.370415	0.62078	1.27307	0.177	0.909301	0.911892	-0.321843	0.937874	0.973962	-0.223683	1	1.1428	0.0148867	1	1.09579	-0.0474617	1	1.28692	0.194295	1	0.936997	-0.279954	1	1.07725	-0.0750227	1	0.750414	-0.599339	1	0.769093	-0.569764	0.72754
ENSMUSG00000060591	Ifitm2	0.0535968	-0.400735	0.50553	0.0102179	-2.8593	7.21186e-11	0.0685678	-0.0121655	1	0.04465	-0.6684	0.228104	0.00302392	-4.58368	2.18014e-20	0.0739399	0.104456	0.971183	0.0214292	-1.70351	0.023138	0.146264	1.14328	0.0223894	0.0501612	-0.468466	0.892498	0.0160366	-2.12751	0.00207552	0.0191498	-1.82894	0.279652	0.0250116	-1.48872	0.104597	0.264501	2.06954	1.87347e-06	0.00502009	-3.7823	6.34127e-09	0.236915	1.83234	0.0149079	0.263569	2.04843	6.44328e-06
ENSMUSG00000003814	Calr	0.249889	-0.347122	0.511759	0.163487	-0.997911	0.00737017	0.328893	0.0851966	0.938689	0.350348	0.184685	0.784049	0.159092	-1.04298	0.0033677	0.275796	-0.18197	1	0.383101	0.312523	0.567934	0.226619	-0.471611	0.884072	0.187175	-0.753015	0.563004	0.321495	0.0487795	0.961803	0.415621	0.428961	0.74686	0.268875	-0.219475	1	0.280564	-0.153509	1	0.267837	-0.228664	0.89935	0.220386	-0.500027	1	0.344021	0.149135	0.923305
ENSMUSG00000014294	Ndufa2	1.08434	0.291854	0.518146	0.92613	0.0372565	1	0.688003	-0.421093	0.382715	0.919082	0.0245612	1	0.892898	-0.0210361	1	1.25809	0.502094	0.414808	0.608763	-0.589595	0.467927	0.980059	0.119936	1	0.922872	0.0297463	1	0.745701	-0.290123	0.820425	0.956779	0.0827032	1	0.834762	-0.120937	1	0.768338	-0.242428	1	0.76394	-0.257133	0.847948	1.28375	0.513645	1	0.668229	-0.447346	0.862499
ENSMUSG00000054428	Atpif1	0.441872	-0.336107	0.529852	0.304247	-0.909845	0.0150396	0.569229	0.062741	0.991951	0.292435	-0.955275	0.0289528	0.289625	-0.988297	0.00541631	0.416651	-0.407404	0.723789	0.544476	-0.0058924	1	1.46444	1.51587	0.000811371	1.47279	1.52208	0.00122422	1.00649	0.936015	0.0376093	0.896493	0.735494	0.546519	0.273174	-1.03119	0.356091	0.41335	-0.413735	1	0.24126	-1.22603	0.0281327	0.889257	0.715545	0.941308	0.366835	-0.587769	0.871557
ENSMUSG00000002107	Celf2	0.507533	0.288714	0.530034	0.0558462	-3.04535	2.60578e-13	0.406061	-0.0678196	1	0.673507	0.736542	0.0402581	0.0235194	-4.3045	9.47282e-23	0.452512	0.0978126	1	0.446077	0.0757057	1	0.21759	-0.987722	0.337666	0.893147	1.13361	0.031265	2.13248	2.61819	6.09945e-15	0.412075	-0.041895	1	0.2763	-0.639561	0.834987	0.160628	-1.42573	0.212732	0.0750061	-2.56353	3.41137e-06	0.109091	-1.96301	0.832249	0.0786504	-2.45445	0.00831733
ENSMUSG00000070493	Chchd2	1.96705	0.283018	0.536498	1.75766	0.100766	0.915723	0.772608	-1.15205	0.00615489	1.61801	-0.0306855	1	1.85803	0.191067	0.671098	2.17383	0.418968	0.539767	0.666491	-1.34086	0.0364121	2.23414	0.456325	0.59857	1.68922	0.0348222	1	1.50286	-0.140801	1	1.41354	-0.22843	1	1.6578	0.00681862	1	1.6459	-0.00406545	1	1.78922	0.123832	0.963717	1.97686	0.264249	1	1.72671	0.0670276	1
ENSMUSG00000022884	Eif4a2	0.466344	-0.326794	0.546682	0.406074	-0.540962	0.192074	0.429537	-0.444384	0.350829	0.475898	-0.288877	0.675487	0.381014	-0.641748	0.0861519	0.45547	-0.346013	0.80835	0.423335	-0.452272	0.64414	1.88608	1.84773	9.23807e-06	0.937735	0.743137	0.243007	1.13058	1.04338	0.0166065	0.53903	-0.0910245	1	0.417381	-0.475254	0.916714	0.543458	-0.0797877	1	0.359084	-0.706681	0.226208	0.47383	-0.277872	1	0.521134	-0.141469	1
ENSMUSG00000019923	Zwint	0.106677	-0.365978	0.549042	0.0516181	-1.46836	0.000163155	0.0455569	-1.62826	0.000355871	0.128424	-0.0722195	1	0.0446869	-1.68808	7.11133e-06	0.118304	-0.191593	1	0.0419837	-1.70606	0.017906	0.326837	1.36023	0.00308343	0.127261	-0.0804388	1	0.601372	2.40406	1.14051e-12	0.141141	0.0751074	1	0.0848049	-0.684944	0.784606	0.0674638	-1.00977	0.536814	0.058174	-1.25224	0.0279766	0.0771351	-0.794881	1	0.0540347	-1.32704	0.250596
ENSMUSG00000020267	Hint1	0.589737	-0.322398	0.554135	0.926483	0.399524	0.281416	0.631521	-0.209609	0.770085	0.515022	-0.522898	0.300776	0.9648	0.468911	0.156825	0.735332	0.0249872	1	0.52742	-0.470431	0.617519	1.39628	1.00042	0.0605007	1.04038	0.547761	0.466085	0.507443	-0.530244	0.486834	0.882308	0.294268	0.965282	0.646393	-0.168742	1	0.580403	-0.326136	1	0.429956	-0.784164	0.162953	0.528926	-0.456115	1	0.488713	-0.577979	0.88099
ENSMUSG00000027805	Pfn2	0.615071	0.276477	0.555534	0.314994	-0.774668	0.0438941	0.0525299	-3.39179	4.87927e-12	0.663782	0.390662	0.380752	0.348927	-0.620293	0.10078	0.654738	0.355786	0.648485	0.0306131	-4.11346	5.46633e-08	0.57377	0.15356	1	0.685071	0.420495	0.644046	0.857957	0.771072	0.108718	0.964581	0.926557	0.349493	0.42676	-0.290264	1	0.15099	-1.80662	0.0721166	0.229743	-1.21856	0.0301548	0.109091	-2.25204	0.644089	0.0510327	-3.36405	0.000296387
ENSMUSG00000020612	Prkar1a	0.262986	-0.320748	0.561036	0.26549	-0.305277	0.558469	0.188503	-0.817594	0.0811656	0.314097	-0.0396581	1	0.278537	-0.23128	0.668952	0.226995	-0.523902	0.67847	0.206857	-0.657655	0.520419	0.464072	0.55076	0.471315	0.237337	-0.453446	0.892757	0.59259	0.934476	0.0387737	0.304269	-0.082836	1	0.311473	-0.0503842	1	0.438515	0.461638	0.645718	0.248052	-0.396195	0.726436	0.734987	1.21803	0.313985	0.56076	0.829924	0.22408
ENSMUSG00000005732	Ranbp1	0.206804	-0.320169	0.564351	0.210877	-0.289028	0.594867	0.248704	-0.0281871	1	0.139255	-0.913348	0.0559863	0.228642	-0.162943	0.835835	0.213686	-0.254644	1	0.216041	-0.236299	1	0.343088	0.457733	0.504072	0.688323	1.53596	0.00114813	0.200075	-0.352477	0.854584	0.458885	0.885877	0.303977	0.175472	-0.547108	0.941579	0.221667	-0.196209	1	0.159462	-0.697418	0.313244	0.277686	0.138105	1	0.229947	-0.141145	1
ENSMUSG00000004207	Psap	1.44884	0.269671	0.567443	0.527984	-1.29686	0.000383456	1.49269	0.30878	0.456188	2.48868	1.14712	0.000276686	0.450901	-1.53806	1.29888e-05	1.8119	0.596611	0.288785	1.69903	0.493212	0.408338	0.683919	-0.865026	0.32695	0.400825	-1.64651	0.0499898	1.30622	0.0963123	0.996619	0.801453	-0.624144	0.846473	1.23495	0.0115833	1	0.640906	-0.956341	0.422965	0.596801	-1.08077	0.0379053	0.52562	-1.23219	1	0.525937	-1.24258	0.285892
ENSMUSG00000029064	Gnb1	0.498743	-0.309874	0.581267	0.582597	-0.0647435	1	0.333077	-0.913813	0.032519	0.43589	-0.5095	0.31755	0.615536	0.0227619	1	0.449185	-0.450905	0.658405	0.304819	-1.01995	0.197686	1.06628	0.855016	0.138734	0.850882	0.509117	0.518124	0.821302	0.459753	0.419335	0.616339	0.0234249	1	0.527588	-0.209834	1	0.832053	0.472472	0.750945	0.814732	0.454473	0.383521	0.541047	-0.166744	1	0.976226	0.710778	0.340641
ENSMUSG00000057322	Rpl38	1.54845	-0.306394	0.585721	1.63751	-0.218142	0.737553	3.34379	0.919245	0.00516263	0.99313	-0.974259	0.0248042	1.29894	-0.580911	0.125962	1.12684	-0.764977	0.285783	2.60168	0.490456	0.411015	3.2151	0.813332	0.165825	3.46158	0.925882	0.102976	1.66666	-0.1811	0.983068	1.84973	-0.0241825	1	1.22713	-0.637189	0.700425	3.11833	0.760302	0.352693	0.799671	-1.2811	0.0117204	1.89312	0.0096926	1	3.03795	0.717369	0.330921
ENSMUSG00000022890	Atp5j	1.05281	0.258186	0.592788	0.737275	-0.308743	0.548881	0.603862	-0.605882	0.173605	0.903388	0.0114612	1	0.765221	-0.251681	0.622856	1.28471	0.547906	0.351563	0.581649	-0.643904	0.409523	0.965161	0.110195	1	1.0362	0.216711	0.92339	0.903394	0.0111182	1	0.945431	0.0781202	1	0.745658	-0.27674	1	1.12172	0.334326	0.927596	0.745632	-0.280479	0.804915	1.20441	0.432747	1	1.22659	0.466705	0.641946
ENSMUSG00000027620	Rbm39	0.651089	-0.298742	0.60129	0.788541	0.00395247	1	0.681262	-0.221979	0.743029	0.603659	-0.408524	0.464698	0.789244	0.00539524	1	0.512773	-0.640098	0.414808	0.750021	-0.0711522	1	0.904669	0.210026	0.953896	0.866209	0.144537	1	0.922103	0.240569	0.758782	1.06884	0.454618	0.824103	0.851958	0.120503	1	1.14849	0.567149	0.613789	0.725256	-0.123655	1	0.727274	-0.114224	1	1.35087	0.80945	0.23799
ENSMUSG00000093674	Rpl41	4.49679	-0.296921	0.603549	4.12804	-0.429661	0.334105	8.71346	0.751585	0.027928	2.92236	-0.945489	0.0299339	3.47197	-0.699607	0.0566057	3.23006	-0.775535	0.275717	7.32659	0.452815	0.461049	7.00532	0.384181	0.706669	8.54923	0.686381	0.295872	4.39746	-0.315771	0.779403	4.41438	-0.304696	1	3.41252	-0.69268	0.627643	6.86096	0.350204	0.903672	3.90091	-0.500016	0.461877	7.31351	0.437111	1	7.39374	0.460686	0.647632
ENSMUSG00000025326	Ube3a	0.265916	-0.298196	0.605922	0.228494	-0.533172	0.202328	0.132487	-1.33907	0.00275304	0.29973	-0.107159	1	0.212683	-0.646311	0.0848319	0.23365	-0.475945	0.74894	0.131199	-1.32092	0.0727615	0.648256	1.0699	0.0404679	0.435194	0.457698	0.589351	0.980904	1.75065	2.75616e-06	0.358172	0.162644	0.970996	0.270438	-0.256992	1	0.290737	-0.146542	1	0.26577	-0.287101	0.904946	0.289807	-0.146951	1	0.314001	-0.0320481	1
ENSMUSG00000024083	Pja2	0.154069	-0.331715	0.610414	0.108169	-0.875425	0.0297912	0.0655462	-1.60302	0.000375418	0.177053	-0.110301	1	0.103653	-0.943815	0.0127267	0.136049	-0.499465	0.717368	0.0467943	-2.05273	0.00356418	0.241516	0.361063	0.642773	0.121687	-0.658924	0.663159	0.7079	2.08491	3.34748e-09	0.187951	-0.0135583	1	0.163748	-0.22239	1	0.15688	-0.282128	1	0.144106	-0.418804	0.695299	0.303031	0.688249	0.979749	0.208934	0.142414	0.933101
ENSMUSG00000037706	Cd81	2.32586	0.246237	0.619564	1.43333	-0.51896	0.21328	2.41545	0.298589	0.473585	3.07289	0.686703	0.0585519	1.68097	-0.272227	0.580906	3.45817	0.842988	0.0794275	3.45534	0.833467	0.0902791	0.553004	-1.88999	0.00755475	0.614474	-1.73532	0.0186053	0.485297	-2.0878	0.000452191	1.67667	-0.257162	1	1.93605	-0.0459179	1	1.04676	-0.952607	0.425526	4.63296	1.33215	0.000160362	0.858403	-1.22931	1	0.815323	-1.31513	0.142769
ENSMUSG00000074457	S100a16	0.876161	0.2462	0.62124	1.30437	0.908591	0.00204933	0.0569462	-3.81567	2.93174e-14	0.778501	0.0544251	1	1.56757	1.24117	3.39421e-06	1.05438	0.515168	0.398942	0.0284264	-4.75718	1.17656e-09	0.166127	-2.21694	0.00440584	0.241517	-1.67187	0.0465931	0.132874	-2.54948	8.53554e-05	2.60153	1.87723	0.000653122	1.00828	0.44517	0.788503	0.562198	-0.430329	0.965536	0.633122	-0.261173	0.841859	0.15978	-2.24324	0.642306	0.534943	-0.50206	0.962866
ENSMUSG00000025428	Atp5a1	0.36208	0.240159	0.637757	0.196959	-0.7163	0.0658484	0.170374	-0.92015	0.0461767	0.436553	0.53246	0.18142	0.185971	-0.807251	0.0262323	0.415542	0.436958	0.518942	0.163999	-0.950999	0.245168	0.377397	0.287349	0.741311	0.337659	0.119934	0.945649	0.34555	0.155639	0.908745	0.263841	-0.244096	1	0.288024	-0.118614	1	0.277887	-0.169826	1	0.180428	-0.823508	0.193462	0.407714	0.395277	1	0.282781	-0.143253	1
ENSMUSG00000039001	Rps21	1.49003	-0.279866	0.639746	1.66305	-0.106477	0.9805	3.63828	1.15252	0.000243925	1.00042	-0.879969	0.0458646	1.34296	-0.443171	0.274495	1.11797	-0.694551	0.354958	3.05475	0.821206	0.0967545	2.94198	0.762021	0.210769	2.56751	0.553142	0.458785	1.41847	-0.339522	0.742642	1.33836	-0.418848	1	1.22752	-0.554488	0.813673	1.84026	0.0505764	1	0.978918	-0.899168	0.0960083	2.10028	0.243142	1	1.69309	-0.0732307	1
ENSMUSG00000014313	Cox6c	1.91656	0.23658	0.640227	1.85015	0.179043	0.738445	1.01155	-0.751846	0.0823322	1.63945	-0.0141828	1	1.78596	0.122921	0.844451	2.09287	0.356945	0.641354	0.8025	-1.07232	0.10668	1.92761	0.229342	0.924552	1.39987	-0.249272	1	2.24512	0.463708	0.410461	1.71639	0.0540108	1	1.5644	-0.0842728	1	1.31126	-0.344931	1	1.14045	-0.562944	0.379351	2.75482	0.749377	1	1.08249	-0.625948	0.668282
ENSMUSG00000071172	Srsf3	0.345363	-0.276095	0.650113	0.410654	-0.0023623	1	0.321688	-0.377847	0.452613	0.318297	-0.395416	0.488446	0.381686	-0.118899	0.92706	0.320899	-0.371885	0.892781	0.312691	-0.40777	0.851238	0.571513	0.496332	0.545377	0.911725	1.21436	0.0173897	0.353568	-0.226521	0.916788	0.644709	0.668429	0.615623	0.359933	-0.199592	1	0.496341	0.28122	0.980324	0.204938	-1.04575	0.071841	0.435262	0.0848215	1	0.49952	0.289773	0.745436
ENSMUSG00000020719	Ddx5	1.03471	0.232431	0.651185	0.508605	-0.878832	0.018929	0.754711	-0.263833	0.655273	1.23185	0.504413	0.209582	0.48954	-0.940457	0.00813813	1.10947	0.325279	0.697088	0.816058	-0.138843	1	1.00534	0.173682	1	0.833697	-0.106654	1	1.37036	0.648642	0.197019	0.881599	-0.0229239	1	0.927383	0.0528252	1	0.947706	0.0845072	1	0.740611	-0.288467	0.791967	0.915704	0.032871	1	1.03987	0.222228	0.965434
ENSMUSG00000016252	Atp5e	1.14139	0.220017	0.676288	0.826065	-0.294052	0.578776	0.996209	0.00130422	1	0.89742	-0.160819	0.915349	0.797812	-0.349964	0.426531	1.19598	0.278432	0.776365	0.889966	-0.167384	1	0.846886	-0.24109	1	1.29722	0.398159	0.669202	0.891175	-0.166263	1	1.20289	0.280198	0.976837	0.762463	-0.399192	1	0.924147	-0.11033	1	0.729685	-0.470405	0.504937	1.42369	0.525318	1	0.804516	-0.314699	1
ENSMUSG00000029713	Gnb2	0.399994	-0.259763	0.679141	0.351989	-0.458428	0.293271	0.471142	-0.000692646	1	0.409144	-0.21938	0.8086	0.427717	-0.154673	0.848202	0.49244	0.0663395	1	0.55847	0.255293	0.774143	0.425249	-0.153322	1	0.472815	0.00501902	1	0.36655	-0.376613	0.692876	0.502859	0.0962957	1	0.366185	-0.37773	1	0.410137	-0.205892	1	1.04536	1.25655	0.000477871	0.301929	-0.647142	1	0.366235	-0.371956	1
ENSMUSG00000027346	Gpcpd1	0.16079	-0.255465	0.693633	0.0332963	-2.61628	1.56935e-10	0.118309	-0.714879	0.1415	0.160254	-0.254874	0.830286	0.0236874	-3.11832	1.90318e-14	0.13531	-0.498625	0.723363	0.120703	-0.663517	0.521359	0.15123	-0.329786	1	0.217829	0.214429	0.826087	0.173348	-0.128386	1	0.337603	0.865294	0.330671	0.137564	-0.472852	1	0.95306	2.53156	1.2103e-10	0.0815027	-1.2573	0.0263275	0.148761	-0.341879	1	1.29563	3.03671	9.93302e-15
ENSMUSG00000018567	Gabarap	0.595769	-0.247851	0.701476	0.853548	0.326618	0.413783	0.817236	0.249189	0.577156	0.44009	-0.704828	0.128497	0.950856	0.50685	0.117937	0.607416	-0.206389	1	0.820868	0.246585	0.787619	0.743508	0.0974404	1	0.79236	0.19283	0.95627	0.313095	-1.18842	0.0816804	0.561017	-0.318635	1	0.63975	-0.128174	1	0.524718	-0.419839	0.972466	0.892691	0.381596	0.502331	0.619284	-0.171661	1	0.472503	-0.57257	0.885212
ENSMUSG00000041571	Sepw1	2.12285	0.203661	0.710038	2.41072	0.410057	0.264116	0.696138	-1.49296	0.000394373	1.54706	-0.293536	0.667937	2.28827	0.326681	0.372182	1.55828	-0.274419	0.916865	0.39316	-2.29281	0.000885635	3.01782	0.724044	0.249448	2.39473	0.371452	0.708568	3.01144	0.727393	0.132166	1.98377	0.0868297	1	1.87118	0.000724949	1	1.8424	-0.0224416	1	1.95784	0.070065	1	2.23141	0.258318	1	1.87981	0.00739035	1
ENSMUSG00000019505	Ubb	1.01644	-0.238816	0.721317	1.42099	0.296156	0.477586	0.974825	-0.297079	0.594176	0.872885	-0.467312	0.375461	1.63443	0.528977	0.0986786	1.53019	0.392381	0.585192	1.08152	-0.132913	1	1.5281	0.386495	0.704927	1.7705	0.609434	0.38578	0.709046	-0.762773	0.250424	1.40857	0.25941	0.998559	0.946533	-0.332974	1	1.20471	0.0283127	1	1.03621	-0.200312	0.941935	1.10854	-0.0939803	1	1.11912	-0.0810207	1
ENSMUSG00000024074	Crim1	0.0677284	-0.280216	0.723862	0.0630692	-0.390498	0.488516	0.0199893	-2.08367	1.17134e-05	0.0687433	-0.250547	0.847685	0.0557746	-0.582976	0.176607	0.0443639	-0.88788	0.293933	0.0201172	-2.0216	0.00573962	0.016703	-2.2834	0.00563097	0.0162559	-2.31945	0.00687161	0.160748	1.05658	0.0130569	0.0404273	-0.996254	0.749554	0.0672187	-0.272678	1	0.13814	0.807001	0.2559	0.0141744	-2.55468	1.10125e-05	0.801103	3.51499	1.34934e-13	0.214938	1.47941	0.00318961
ENSMUSG00000001175	Calm1	0.917695	-0.234119	0.730403	0.803515	-0.440952	0.317753	0.498105	-1.15197	0.00624556	0.837077	-0.370492	0.527215	1.02981	-0.052046	1	0.892454	-0.264297	0.931981	0.45045	-1.27142	0.0489785	1.39718	0.410174	0.669611	1.33438	0.340168	0.751315	2.32416	1.20627	0.00381978	0.973801	-0.130577	1	0.876969	-0.289846	1	1.40978	0.420828	0.820927	1.22904	0.221356	0.789941	1.05344	-0.0145788	1	1.83778	0.818116	0.229512
ENSMUSG00000063077	Kif1b	0.596631	-0.234156	0.73099	1.22527	0.944395	0.00122099	0.0911139	-3.01386	2.34238e-10	0.781596	0.191375	0.765554	1.39201	1.17712	1.282e-05	0.574883	-0.277992	0.913215	0.0607889	-3.54939	1.03626e-06	0.598599	-0.21564	1	0.38782	-0.857021	0.45871	0.591826	-0.234143	0.908024	0.392216	-0.831881	0.836486	1.25527	0.912217	0.128869	0.30787	-1.19148	0.362809	1.19094	0.846572	0.0360667	0.232507	-1.58229	1	0.244357	-1.52477	0.144144
ENSMUSG00000009394	Syn2	0.0811707	-0.273	0.733376	0.0116273	-3.15904	6.7582e-13	0.0125514	-3.01137	1.91533e-09	0.0705116	-0.481593	0.443975	0.00470388	-4.45239	5.02223e-21	0.0521276	-0.91153	0.269875	0.00568529	-4.0332	4.91016e-07	0.364306	2.07574	1.41925e-07	0.198787	1.10056	0.0316739	0.568153	2.91499	6.09945e-15	0.134758	0.499911	0.692613	0.0476784	-1.03984	0.378204	0.0235588	-2.03889	0.0421077	0.0124026	-3.00091	4.07875e-07	0.0187328	-2.30367	0.653953	0.0126081	-2.90695	0.00272973
ENSMUSG00000062683	Atp5g2	0.52063	-0.232923	0.733376	0.61607	0.0337699	1	0.806776	0.457255	0.226252	0.418428	-0.562436	0.253769	0.613017	0.0259727	1	0.601501	-0.00393187	1	0.775823	0.379517	0.573172	0.557518	-0.117263	1	0.866673	0.546315	0.46879	0.469261	-0.376038	0.692876	0.781594	0.384236	0.887719	0.480301	-0.341006	1	0.529002	-0.194331	1	0.467164	-0.387365	0.632733	0.765841	0.350791	1	0.470102	-0.367677	1
ENSMUSG00000020738	Sumo2	0.783789	-0.230559	0.737717	0.750488	-0.298077	0.571137	0.626873	-0.565784	0.209141	0.614932	-0.596873	0.21762	0.73011	-0.342608	0.440755	0.758623	-0.267955	0.92594	0.573777	-0.680202	0.370982	1.39763	0.654105	0.329802	2.48902	1.55235	0.000859103	1.01832	0.175603	0.871644	1.59865	0.8443	0.426169	0.662807	-0.46867	0.922931	0.944493	0.0609476	1	0.638142	-0.531485	0.42211	0.932232	0.0408711	1	0.972624	0.104321	1
ENSMUSG00000005610	Eif4g2	0.55527	-0.2284	0.742572	0.617303	-0.0608858	1	0.339818	-0.966906	0.0230198	0.626205	-0.0373587	1	0.54649	-0.254088	0.618102	0.4917	-0.398728	0.735775	0.331059	-0.980156	0.222522	0.670828	0.0673501	1	0.897792	0.506419	0.521096	0.478043	-0.440173	0.602729	0.631942	-0.0215384	1	0.626462	-0.0353397	1	0.647331	0.0139265	1	0.595915	-0.112071	1	0.858403	0.427932	1	0.854348	0.42714	0.698536
ENSMUSG00000075706	Gpx4	1.12605	-0.225701	0.747312	2.06402	0.75914	0.0132924	0.730306	-0.877538	0.0399597	0.912672	-0.542766	0.276255	2.28105	0.936753	0.000879687	1.18563	-0.137091	1	0.70585	-0.90469	0.189893	1.21525	-0.0991724	1	0.851811	-0.626247	0.565601	0.688427	-0.945464	0.132358	0.673079	-0.963917	0.601618	1.43465	0.150394	1	0.989469	-0.402949	0.985206	1.65781	0.376107	0.508976	1.04132	-0.322793	1	0.809919	-0.69601	0.594376
ENSMUSG00000074884	Serf2	1.56292	-0.215958	0.768948	1.98439	0.16394	0.774938	2.01194	0.181271	0.720587	1.20378	-0.610925	0.202447	1.98437	0.164805	0.738089	1.35938	-0.414133	0.711869	1.86959	0.0641035	1	1.1182	-0.700102	0.487317	1.64138	-0.130582	1	1.26307	-0.523052	0.494236	1.45325	-0.308297	1	1.66796	-0.107304	1	1.92914	0.110325	1	1.97851	0.152358	0.923139	3.32452	0.910123	0.894414	2.27126	0.35317	0.792837
ENSMUSG00000063882	Uqcrh	1.11916	0.170192	0.788252	0.823423	-0.31647	0.532343	1.09244	0.127578	0.839061	0.992246	-0.022254	1	0.742541	-0.479358	0.227244	1.34164	0.437085	0.513664	0.959065	-0.0723143	1	1.44097	0.541269	0.478918	1.32323	0.411334	0.653718	0.776628	-0.388721	0.674753	0.953233	-0.0802443	1	0.792946	-0.357361	1	0.92147	-0.131172	1	0.667672	-0.620398	0.312283	1.44683	0.532651	1	0.902379	-0.161689	1
ENSMUSG00000006057	Atp5g1	0.525456	-0.205056	0.793433	0.543839	-0.150485	0.880988	0.377007	-0.705441	0.106942	0.46352	-0.393361	0.491209	0.576729	-0.0579535	1	0.671374	0.175229	0.950064	0.347677	-0.804969	0.362564	0.682565	0.198591	0.970508	0.595431	-0.00627014	1	0.859866	0.552563	0.298284	0.609246	0.0278981	1	0.497887	-0.274647	1	0.352846	-0.778645	0.756001	0.401903	-0.600667	0.337852	0.499174	-0.262908	1	0.274376	-1.14387	0.354949
ENSMUSG00000024140	Epas1	0.185952	-0.208424	0.794008	0.0547891	-2.05582	2.07371e-07	0.0181298	-3.62858	1.27315e-12	0.278068	0.427143	0.329681	0.038807	-2.56821	6.03244e-11	0.186698	-0.190711	1	0.00743461	-4.80697	4.2061e-09	0.0243773	-3.14385	8.84229e-05	0.0278673	-2.95125	0.000406452	0.0500188	-2.12363	0.00131874	0.202846	-0.0627809	1	0.146552	-0.550501	0.945392	1.26736	2.82601	4.84104e-14	0.0747108	-1.55526	0.00490266	0.937742	2.22058	0.000373871	2.26886	3.87907	9.93302e-15
ENSMUSG00000038412	Higd1a	0.231793	0.168545	0.797832	0.179694	-0.235946	0.700679	0.111103	-0.958104	0.0378885	0.202472	-0.0465721	1	0.212515	0.0292287	1	0.30796	0.594256	0.238517	0.0983992	-1.10913	0.154328	0.216236	0.054879	1	0.155592	-0.434103	0.916837	0.166857	-0.3337	0.884999	0.195753	-0.0909489	1	0.189932	-0.139882	1	0.212029	0.0258032	1	0.214388	0.0420341	1	0.455097	1.15213	0.406006	0.219141	0.0749226	1
ENSMUSG00000039278	Pcsk1n	0.747426	0.163338	0.804787	1.05033	0.722918	0.0202839	0.23499	-1.59152	0.000173632	0.529832	-0.374119	0.522191	0.872066	0.415907	0.224737	0.666568	-0.0189545	1	0.105397	-2.72089	0.000102868	2.15649	1.80046	1.95344e-05	0.484427	-0.493054	0.718082	1.26727	0.966697	0.0300585	2.02207	1.65232	0.00606142	0.672577	-0.00538512	1	0.222738	-1.62748	0.122398	0.272266	-1.35901	0.00743126	0.228099	-1.57453	1	0.0846543	-3.02134	0.00101595
ENSMUSG00000008575	Nfib	0.564748	0.162411	0.808315	0.195197	-1.47494	6.29064e-05	0.0615948	-3.13951	8.23424e-11	0.588849	0.224375	0.698296	0.161444	-1.76299	8.60283e-07	0.423676	-0.279443	0.913553	0.0131199	-5.28928	8.97836e-11	1.28432	1.41648	0.00248724	3.28834	3.00964	4.4221e-14	0.862539	0.802588	0.0910563	0.453211	-0.174153	1	0.429496	-0.258375	1	0.459396	-0.155654	1	0.118415	-2.16879	6.62571e-05	0.250138	-1.03538	1	0.543349	0.0935101	1
ENSMUSG00000029836	Cbx3	0.321753	-0.197128	0.810644	0.347937	-0.0732631	1	0.168747	-1.1673	0.00962574	0.280057	-0.405973	0.474076	0.328936	-0.162754	0.836165	0.313135	-0.227324	1	0.14738	-1.33592	0.0696246	0.512375	0.514366	0.521105	0.858778	1.31046	0.00858416	0.481479	0.423301	0.474312	0.550378	0.61306	0.569065	0.31499	-0.217896	1	0.330894	-0.142112	1	0.37444	0.0419576	1	0.351516	-0.0500866	1	0.323608	-0.174331	1
ENSMUSG00000041126	H2afv	0.423432	0.16052	0.811457	0.265842	-0.571721	0.163235	0.177347	-1.16794	0.00948428	0.331338	-0.224776	0.799559	0.270977	-0.544514	0.160907	0.404821	0.0838047	1	0.163561	-1.25706	0.0920141	0.328642	-0.227988	1	1.15649	1.70489	0.000149548	0.16342	-1.26354	0.062495	0.541158	0.513075	0.663646	0.306783	-0.332197	1	0.50812	0.422872	0.821825	0.232991	-0.749457	0.259774	0.394491	0.045004	1	0.531941	0.489863	0.495645
ENSMUSG00000020368	Canx	0.510118	0.155421	0.821917	0.297729	-0.688883	0.0780258	0.408153	-0.194652	0.804254	0.637699	0.506358	0.209288	0.274673	-0.815398	0.0241278	0.456209	-0.0219074	1	0.407591	-0.189957	1	0.455043	-0.0254049	1	0.233621	-1.01095	0.325327	0.466588	0.0120328	1	0.546832	0.246931	0.904659	0.466232	0.0108861	1	0.397822	-0.224394	1	0.441473	-0.0723511	1	0.341598	-0.44162	1	0.394453	-0.236083	1
ENSMUSG00000064373	Sepp1	1.26495	-0.19071	0.822155	0.9855	-0.578965	0.154183	4.03667	1.71749	3.35345e-09	1.32381	-0.116292	1	1.64149	0.22621	0.593287	1.19006	-0.272723	0.91992	4.50012	1.78417	5.10299e-06	0.368368	-1.99223	0.01101	0.284711	-2.36519	0.00336679	0.254294	-2.53891	8.74128e-05	0.322	-2.17162	0.113862	1.2072	-0.250723	1	2.1915	0.643744	0.50716	0.178656	-3.06811	5.39805e-08	0.47383	-1.60291	1	2.53963	0.863688	0.192911
ENSMUSG00000031447	Lamp1	0.591978	-0.178627	0.847313	0.775328	0.252292	0.57288	0.76889	0.232498	0.609684	0.914219	0.509267	0.204401	0.868538	0.440114	0.191696	0.734593	0.156314	0.979305	1.00498	0.630449	0.245162	0.249642	-1.44004	0.0859558	0.21272	-1.67234	0.0461674	0.200075	-1.77017	0.00610167	0.418458	-0.674255	0.947026	0.864072	0.402537	0.862628	0.445475	-0.586799	0.945878	0.970945	0.591507	0.200097	0.374656	-0.829438	1	0.418468	-0.676773	0.777617
ENSMUSG00000039953	Clstn1	0.203875	-0.178947	0.84986	0.131247	-0.859364	0.0333225	0.0806544	-1.56724	0.000494269	0.288899	0.371191	0.415139	0.111885	-1.10533	0.00301424	0.204813	-0.161873	1	0.08353	-1.47947	0.0412449	0.758857	1.86573	8.40362e-06	0.116578	-0.990724	0.345073	0.625045	1.57077	5.7666e-05	0.273771	0.2712	0.883398	0.19384	-0.243692	1	0.230769	0.0181806	1	0.146764	-0.665525	0.351053	0.139945	-0.705198	1	0.299592	0.406464	0.602636
ENSMUSG00000031818	Cox4i1	1.82298	0.140959	0.851957	1.69142	0.0207538	1	2.11724	0.372526	0.34322	1.40891	-0.262894	0.719331	1.5884	-0.0794553	1	1.85478	0.159163	0.973106	1.89626	0.191224	0.88367	2.46617	0.588892	0.410215	1.93492	0.221082	0.91646	1.28904	-0.387934	0.6757	1.41495	-0.244108	1	1.39127	-0.273646	1	1.11904	-0.592193	0.804676	1.12982	-0.590621	0.347027	1.67714	0.00612103	1	0.987633	-0.773826	0.516199
ENSMUSG00000021131	Erh	0.343468	0.140153	0.858595	0.244525	-0.39658	0.391492	0.233363	-0.45901	0.332582	0.28072	-0.177052	0.88971	0.240402	-0.424893	0.304851	0.41776	0.431154	0.52777	0.236158	-0.426726	0.821145	0.335414	0.096354	0.999697	0.900579	1.61883	0.000430791	0.257349	-0.300986	0.926198	0.597898	0.957343	0.240331	0.218461	-0.544396	0.943052	0.216312	-0.552824	0.97194	0.230334	-0.472032	0.605611	0.189532	-0.733943	1	0.177114	-0.843484	0.614207
ENSMUSG00000019877	Serinc1	0.442044	0.137955	0.861691	0.288039	-0.535978	0.197992	0.165028	-1.35982	0.00230597	0.67616	0.816927	0.0186301	0.270809	-0.633656	0.0915352	0.559725	0.490642	0.435965	0.202484	-1.02806	0.193466	0.4099	0.0164759	1	0.228976	-0.8458	0.469552	0.831993	1.10649	0.009923	0.405691	0.00157756	1	0.487726	0.279273	1	0.297697	-0.456788	1	0.424936	0.0715767	1	0.286502	-0.504235	1	0.284583	-0.521393	0.941195
ENSMUSG00000040681	Hmgn1	0.376556	-0.168098	0.870795	0.235188	-0.895311	0.0171853	0.329823	-0.366912	0.469584	0.276962	-0.634407	0.185035	0.185803	-1.25605	0.000377011	0.289475	-0.551977	0.640847	0.314003	-0.427993	0.819644	0.418477	-5.78399e-05	1	1.39337	1.86346	1.50639e-05	0.321495	-0.395163	0.790275	0.563145	0.440114	0.735208	0.266139	-0.675322	0.784787	0.549883	0.40811	0.837323	0.191649	-1.17136	0.0381794	0.912398	1.14981	0.400091	0.683839	0.734007	0.317443
ENSMUSG00000022108	Itm2b	1.32924	-0.151393	0.894038	0.756125	-1.02154	0.00567185	3.72451	1.5301	2.62123e-07	1.55369	0.0947649	0.963654	0.883994	-0.78677	0.0298531	1.62668	0.161206	0.971004	5.34636	2.02851	7.57087e-08	0.915504	-0.695724	0.493705	0.556417	-1.42587	0.0604185	0.795338	-0.907731	0.152899	0.846136	-0.803364	0.718358	1.05361	-0.490449	0.903062	1.26628	-0.213804	1	0.53715	-1.49735	0.00298117	1.18017	-0.313588	1	1.23259	-0.252968	1
ENSMUSG00000031246	Sh3bgrl	0.15631	-0.15352	0.894299	0.0532036	-1.79052	4.40153e-06	0.0567137	-1.6699	0.000235049	0.151191	-0.201183	0.926433	0.0455269	-2.02644	8.96801e-08	0.121261	-0.522992	0.689175	0.0297384	-2.56035	0.00033482	0.169738	-0.0194765	1	0.409649	1.32526	0.00544795	0.135929	-0.352488	0.858397	0.126247	-0.450999	1	0.0848049	-1.04878	0.35302	0.290737	0.788298	0.258215	0.0194898	-3.19685	5.00411e-08	0.955373	2.57419	5.09655e-06	0.372839	1.16307	0.0290865
ENSMUSG00000032562	Gnai2	0.473237	-0.147424	0.901617	0.450645	-0.224049	0.724918	0.753316	0.587097	0.103214	0.547294	0.0820771	0.990058	0.469716	-0.159641	0.842082	0.409257	-0.357201	0.792067	0.855417	0.757016	0.138097	0.283499	-0.89641	0.413148	0.334872	-0.650572	0.668728	0.168384	-1.66565	0.0101755	0.562436	0.118565	1	0.50922	-0.0291768	1	1.01303	1.00807	0.126565	0.323944	-0.711893	0.221279	0.501378	-0.0500506	1	1.46314	1.56996	0.00166864
ENSMUSG00000029467	Atp2a2	0.294696	0.106858	0.920251	0.128076	-1.18241	0.00220544	0.0760057	-1.93291	1.95927e-05	0.482971	0.898946	0.00814804	0.118437	-1.30448	0.000405896	0.326814	0.258611	0.711004	0.0669115	-2.07658	0.00304469	0.136332	-1.03963	0.295492	0.100787	-1.47952	0.0896826	0.644899	1.31581	0.00137338	0.237599	-0.21642	1	0.299358	0.125155	1	0.221667	-0.321346	1	0.20671	-0.435453	0.667432	0.916805	1.78515	0.0147157	0.282781	0.0394376	1
ENSMUSG00000036402	Gng12	0.232655	-0.138209	0.923085	0.233779	-0.130286	0.929084	0.099249	-1.41792	0.00157681	0.278952	0.14786	0.864426	0.272321	0.112886	0.867258	0.225886	-0.174481	1	0.0935886	-1.46925	0.0424335	0.073132	-1.82611	0.0229933	0.0594503	-2.12428	0.0095597	0.0645281	-2.0163	0.00195478	0.280863	0.151647	0.982258	0.275518	0.124559	1	0.174549	-0.551465	0.972466	1.04507	2.33485	3.38161e-14	0.236915	-0.0964765	1	0.192724	-0.404116	1
ENSMUSG00000092274	Neat1	0.396203	-0.135878	0.926841	1.01968	1.45874	5.9348e-08	0.124352	-1.86959	3.33433e-05	0.475898	0.152963	0.850859	1.01083	1.4552	2.30376e-08	0.469888	0.12889	1	0.0739088	-2.58441	0.000235804	0.105635	-2.06614	0.00867514	0.082673	-2.41941	0.00296725	0.0832375	-2.42027	0.000206462	0.100004	-2.12691	0.130493	0.716739	0.77426	0.273227	0.335713	-0.371404	1	0.159757	-1.48466	0.00656972	0.601654	0.488639	1	0.354828	-0.288546	1
ENSMUSG00000019370	Calm3	0.48082	-0.133803	0.929586	0.466677	-0.18055	0.822542	0.240336	-1.17952	0.00519312	0.423512	-0.326417	0.607342	0.520787	-0.00706339	1	0.476543	-0.140065	1	0.191113	-1.48561	0.0378667	0.558421	0.0982935	1	0.623763	0.264385	0.858834	1.21267	1.30124	0.00149011	0.61563	0.241517	0.90756	0.40253	-0.391914	1	0.36409	-0.535495	0.9813	0.445902	-0.242556	0.873626	0.639119	0.294582	1	0.40586	-0.374123	1
ENSMUSG00000038717	Atp5l	0.977323	0.0996696	0.931683	0.785017	-0.247686	0.670832	0.763079	-0.285583	0.613707	0.850339	-0.119504	0.998147	0.78034	-0.258245	0.611347	1.24441	0.462388	0.475035	0.679173	-0.449582	0.646399	1.38274	0.618192	0.373041	1.06174	0.217631	0.921986	0.867884	-0.0849987	1	0.887982	-0.0494876	1	0.726509	-0.351035	1	0.737283	-0.325529	1	0.732934	-0.342299	0.709341	1.35537	0.571659	1	0.747479	-0.304246	1
ENSMUSG00000047126	Cltc	0.256437	-0.127543	0.943015	0.18586	-0.628303	0.11684	0.347953	0.352433	0.382919	0.340401	0.31912	0.511592	0.162284	-0.839234	0.0204352	0.266553	-0.0619592	1	0.341117	0.309299	0.573405	0.260476	-0.0955242	1	0.129119	-1.13004	0.245057	0.402442	0.563967	0.288625	0.228379	-0.286317	1	0.244254	-0.192649	1	0.265572	-0.0658918	1	0.261635	-0.0913336	1	0.419835	0.608163	1	0.276778	-0.00427105	1
ENSMUSG00000031996	Aplp2	0.398099	-0.126878	0.944086	0.408012	-0.087719	1	0.109011	-2.06153	5.03241e-06	0.562767	0.420004	0.329963	0.373791	-0.226828	0.677545	0.371178	-0.22502	0.986296	0.0804687	-2.46026	0.000415689	0.427506	-0.0123418	1	0.147697	-1.57669	0.0643685	0.382587	-0.179338	0.986898	0.433352	0.00836266	1	0.550646	0.370604	0.913872	0.537033	0.328283	0.936935	0.634894	0.598938	0.193946	0.416529	-0.0487864	1	0.800313	0.927394	0.147856
ENSMUSG00000013822	Elof1	0.147176	-0.158493	0.947899	0.143579	-0.197019	0.8659	0.107152	-0.637634	0.19943	0.106762	-0.64533	0.227602	0.148004	-0.150064	0.929811	0.134571	-0.282751	1	0.101023	-0.703915	0.471286	0.294785	0.903361	0.0819363	0.203896	0.341009	0.656252	0.141275	-0.209646	1	0.173057	0.0953825	1	0.11646	-0.49678	1	0.167053	0.0424425	1	0.119596	-0.46407	0.620272	0.190634	0.238372	1	0.164506	0.0200442	1
ENSMUSG00000047459	Dynlrb1	0.437736	-0.122522	0.952934	0.507372	0.112597	0.889261	0.304023	-0.675463	0.125019	0.355653	-0.4391	0.415493	0.563626	0.283773	0.462334	0.478761	0.0191276	1	0.30788	-0.637398	0.542513	0.674439	0.535911	0.487317	0.671602	0.528831	0.492058	0.402823	-0.240246	0.899711	0.529101	0.166948	0.966905	0.395105	-0.268911	1	0.41442	-0.195064	1	0.684209	0.571681	0.223622	1.00276	1.10907	0.614489	0.42147	-0.169397	1
ENSMUSG00000032336	Nptn	0.277463	0.0889618	0.957921	0.0727586	-1.95212	5.09715e-07	0.213606	-0.316877	0.562683	0.457994	0.892315	0.0087394	0.0640064	-2.14696	1.29013e-08	0.339754	0.392797	0.593148	0.250153	-0.0706386	1	0.249642	-0.0735417	1	0.0942844	-1.5048	0.0833147	0.767465	1.6786	1.01838e-05	0.226251	-0.215993	1	0.190323	-0.479207	1	0.149384	-0.828879	0.708662	0.069986	-1.96315	0.000296183	0.301929	0.208497	1	0.157901	-0.745186	0.714286
ENSMUSG00000022199	Slc22a17	0.260746	0.081714	0.97174	0.138646	-0.900801	0.0241709	0.0592705	-2.14037	2.89688e-06	0.381072	0.684892	0.0630775	0.146996	-0.814932	0.0347381	0.371918	0.620405	0.268503	0.0603515	-2.07048	0.00316844	0.20495	-0.281232	1	0.117043	-1.10527	0.26281	0.570062	1.28918	0.00184185	0.417039	0.775656	0.408779	0.234093	-0.0841911	1	0.0738889	-1.76834	0.0830248	0.228562	-0.122197	1	0.0606061	-2.02411	0.787385	0.0294189	-3.08196	0.000968523
ENSMUSG00000062078	Qk	1.77628	-0.110481	0.975106	3.18711	0.847118	0.00454298	0.860468	-1.20493	0.00415736	2.18409	0.215047	0.713496	3.24316	0.883109	0.0019555	1.53203	-0.326862	0.83618	0.921017	-1.07657	0.105544	0.487998	-2.00351	0.00455618	0.465384	-2.07134	0.00468422	0.455133	-2.11273	0.000387206	1.93625	0.0243296	1	3.17022	0.778071	0.262536	1.06764	-0.854647	0.520928	4.159	1.23166	0.000624512	0.643527	-1.57851	1	0.874761	-1.1438	0.226382
ENSMUSG00000055839	Tceb2	0.868406	0.0748847	0.9841	0.886316	0.107393	0.899653	0.568067	-0.57878	0.196472	0.713737	-0.231382	0.78373	0.909025	0.14879	0.781941	1.01002	0.300263	0.740574	0.502929	-0.74193	0.312357	0.937624	0.185405	0.987922	0.995327	0.275037	0.842	0.781592	-0.087983	1	1.00785	0.289782	0.969497	0.70775	-0.23663	1	0.763519	-0.121554	1	0.845738	0.0311883	1	0.973004	0.235456	1	0.644814	-0.37051	0.947236
ENSMUSG00000037072	2019-09-15	0.529592	-0.105093	0.987991	0.615365	0.134252	0.848874	0.512748	-0.152178	0.886632	0.441195	-0.384023	0.506836	0.692815	0.327802	0.372192	0.607786	0.108464	1	0.573777	0.0213064	1	0.475809	-0.258021	1	0.461668	-0.302551	0.946309	0.30584	-0.916033	0.212471	0.701449	0.318583	0.948016	0.539313	-0.0718187	1	0.517222	-0.132873	1	0.893577	0.709485	0.0992185	0.50799	-0.156347	1	0.476105	-0.254658	1
ENSMUSG00000071866	Ppia	2.02686	0.0725797	0.988632	2.11317	0.139253	0.833775	2.11026	0.133493	0.828718	1.59171	-0.303776	0.648668	2.23586	0.231493	0.578802	2.53799	0.410768	0.553855	2.0056	0.0520687	1	3.10946	0.716074	0.258379	2.90377	0.610597	0.383193	1.47575	-0.407807	0.647665	1.5029	-0.37392	1	1.67851	-0.21515	1	1.74978	-0.151237	1	0.840718	-1.25138	0.0139982	1.74215	-0.155664	1	1.59702	-0.285723	1
ENSMUSG00000039221	Rpl22l1	0.656949	-0.101685	0.995335	0.464386	-0.641889	0.105574	0.715197	0.0326485	1	0.40406	-0.841506	0.059015	0.396134	-0.888452	0.0131005	0.508706	-0.479127	0.620714	0.576401	-0.290595	0.879235	2.36686	1.89276	4.12993e-06	1.05199	0.61377	0.382143	1.05345	0.622071	0.221933	0.673788	-0.0566716	1	0.406829	-0.80931	0.477921	0.641441	-0.130262	1	0.325125	-1.15129	0.0258274	0.9135	0.390081	1	0.659223	-0.089337	1
ENSMUSG00000027160	Ccdc34	0.16441	0.041319	1	0.132304	-0.301411	0.642995	0.0608975	-1.45826	0.00125312	0.154507	-0.0559311	1	0.147332	-0.133326	0.97025	0.163407	0.0313689	1	0.0546662	-1.57832	0.0287178	0.193664	0.286561	0.74715	0.260559	0.735976	0.197562	0.105383	-0.622956	0.494766	0.136885	-0.226732	1	0.159058	-0.00909579	1	0.0963768	-0.745314	0.797956	0.165958	0.0548352	0.99796	0.0639119	-1.31701	1	0.073247	-1.14133	0.367688
ENSMUSG00000016427	Ndufa1	0.247131	-0.0783472	1	0.204887	-0.372306	0.435038	0.259628	0.000362406	1	0.190315	-0.478006	0.434017	0.189331	-0.496993	0.210214	0.261378	0.0110714	1	0.238345	-0.12658	1	0.446466	0.822234	0.16473	0.25963	0.00135078	1	0.245512	-0.0830706	1	0.321291	0.317203	0.840144	0.161403	-0.707268	0.746733	0.242013	-0.102621	1	0.126684	-1.0759	0.0632774	0.395593	0.620954	1	0.247359	-0.0697006	1
ENSMUSG00000054091	1810037I17Rik	0.751906	0.0658325	1	1.05984	0.626121	0.0526732	0.267996	-1.49575	0.00039563	0.588628	-0.314923	0.627783	1.18202	0.815755	0.00495673	0.766387	0.0911954	1	0.251027	-1.5579	0.0278492	0.493866	-0.563598	0.647964	0.350199	-1.06889	0.280765	0.259258	-1.5164	0.0202875	0.780176	0.115651	1	0.814831	0.183637	1	0.773692	0.104072	1	1.22549	0.824836	0.0427487	0.438568	-0.724965	1	0.905981	0.338793	0.817422
ENSMUSG00000014956	Ppp1cb	0.424811	-0.0660047	1	0.302133	-0.597764	0.139837	0.159682	-1.53877	0.000560364	0.468604	0.0885551	0.978913	0.272825	-0.757393	0.0384515	0.4063	-0.129175	1	0.160937	-1.49271	0.0374806	0.351665	-0.342763	1	0.28982	-0.628386	0.696835	0.651772	0.588764	0.259933	0.371647	-0.256795	1	0.376346	-0.243467	1	0.574513	0.389657	0.859417	0.373849	-0.257015	0.850159	1.90854	2.18112	0.000873272	0.652619	0.579182	0.499417
ENSMUSG00000015733	Capza2	0.394996	-0.00919208	1	0.197488	-1.08077	0.00340364	0.90742	1.34014	1.22385e-05	0.4381	0.15314	0.849759	0.183451	-1.19618	0.000705916	0.4429	0.16489	0.967923	1.09814	1.56973	0.000116262	0.341282	-0.225977	1	0.280995	-0.513711	0.826408	0.491025	0.321296	0.63046	0.310652	-0.360409	1	0.260668	-0.628391	0.847095	0.306264	-0.384448	1	0.150012	-1.45517	0.00765705	0.350414	-0.181087	1	0.313401	-0.349179	1
ENSMUSG00000084786	Ubl5	0.565438	-0.0689207	1	0.608847	0.0488626	1	0.585964	-0.0118095	1	0.447605	-0.427268	0.434291	0.616208	0.068406	0.975349	0.672853	0.197963	0.911633	0.522609	-0.182187	1	0.808514	0.473754	0.575063	0.708294	0.273246	0.845284	0.487588	-0.287074	0.825845	0.591515	0.00316988	1	0.498669	-0.253213	1	0.480278	-0.305837	1	0.535083	-0.149866	1	0.537742	-0.135688	1	0.423271	-0.49074	0.973348
ENSMUSG00000032011	Thy1	0.0884089	0.0363298	1	0.0112749	-3.04255	3.79665e-12	0.0162703	-2.47811	3.37322e-07	0.102341	0.265785	0.560817	0.00587985	-3.97884	2.93182e-18	0.0854006	-0.0146452	1	0.00524796	-3.98116	7.75295e-07	0.210367	1.36403	0.00348691	0.0580569	-0.582778	0.766231	0.614354	3.29206	6.09945e-15	0.0602863	-0.516393	1	0.0429887	-1.02888	0.397658	0.0203462	-2.08687	0.0381538	0.00502009	-4.10409	3.84373e-10	0.0187328	-2.14432	0.7615	0.0108069	-2.95982	0.00251212
ENSMUSG00000020849	Ywhae	0.695035	-0.0316261	1	0.774623	0.141608	0.829577	0.395137	-0.890916	0.0371162	0.741587	0.0702668	1	0.836115	0.266362	0.498554	0.665459	-0.0953286	1	0.419399	-0.779526	0.281467	0.828377	0.233847	0.920067	0.878285	0.321702	0.782254	0.811756	0.204827	0.821775	0.847554	0.264402	0.994719	0.767153	0.119091	1	0.538104	-0.408276	0.980288	0.688343	-0.0449789	1	0.380166	-0.90673	1	0.539146	-0.404128	1
ENSMUSG00000035530	Eif1	2.4365	-0.0862012	1	3.89514	0.677401	0.0316536	1.67817	-0.653883	0.137566	1.7787	-0.567595	0.246208	4.04467	0.745832	0.011517	2.76942	0.111574	1	1.62118	-0.686793	0.362987	3.03362	0.247608	0.899184	1.95396	-0.409478	0.820032	2.49751	-0.0445749	1	1.63979	-0.662133	0.822386	2.63872	0.0382923	1	2.45654	-0.0687357	1	2.51211	-0.0361872	1	3.05235	0.2501	1	2.38833	-0.110255	1
ENSMUSG00000034120	Srsf2	0.667806	0.0516604	1	0.745907	0.229242	0.62541	0.497175	-0.404051	0.41004	0.585755	-0.153288	0.931847	0.734309	0.205028	0.640081	0.652889	0.0148714	1	0.534854	-0.282947	0.89064	0.622525	-0.0564151	1	0.814654	0.347305	0.742378	0.761737	0.248203	0.746109	0.938339	0.552849	0.732548	0.655773	0.0214883	1	0.599678	-0.111524	1	0.45358	-0.536285	0.415786	0.409918	-0.663286	1	0.511528	-0.345751	1
ENSMUSG00000022452	Smdt1	0.822048	0.0218651	1	1.10371	0.499584	0.147665	0.395834	-1.08942	0.00977834	0.703127	-0.220968	0.804204	1.2257	0.678624	0.024674	0.937927	0.22059	0.870454	0.345928	-1.25991	0.0882612	0.828377	0.032091	1	0.635375	-0.36297	0.871981	0.560135	-0.553305	0.457895	0.825568	0.0267122	1	0.936372	0.217476	1	0.682134	-0.256359	1	0.96061	0.260297	0.723136	0.723968	-0.165329	1	0.570966	-0.517462	0.784204
ENSMUSG00000024038	Ndufv3	0.384139	0.0371191	1	0.291387	-0.397878	0.38887	0.316342	-0.263486	0.657875	0.349242	-0.111725	1	0.296681	-0.37154	0.389376	0.487634	0.398172	0.579845	0.311816	-0.275921	1	0.546684	0.567958	0.444322	0.405469	0.11637	0.947729	0.39786	0.0885298	1	0.287956	-0.388068	1	0.270047	-0.491458	1	0.28806	-0.390817	1	0.332212	-0.185288	0.962231	0.357025	-0.0706531	1	0.254563	-0.570963	0.888525
ENSMUSG00000056612	Ppp1r14b	0.209906	0.046885	1	0.0456283	-2.26621	1.33879e-08	0.245914	0.293771	0.494185	0.167769	-0.300691	0.742265	0.0265433	-3.06349	3.85169e-14	0.188177	-0.119071	1	0.247091	0.290713	0.605407	0.144007	-0.514246	0.843975	1.163	2.78563	4.4221e-14	0.0672009	-1.6371	0.0133268	0.871669	2.21273	1.11897e-05	0.143817	-0.519296	0.977383	0.118865	-0.792226	0.750768	0.0466573	-2.18376	7.29556e-05	0.113499	-0.84292	1	0.119477	-0.781943	0.684353
ENSMUSG00000024758	Rtn3	0.50219	0.0256712	1	0.45963	-0.11489	0.963274	0.211282	-1.28658	0.00227927	0.733851	0.627855	0.0950238	0.531875	0.11804	0.853434	0.571925	0.221588	0.870454	0.240969	-1.06311	0.173647	0.42254	-0.233198	1	0.411507	-0.27225	1	0.825884	0.785163	0.0988402	0.436189	-0.183015	1	0.631934	0.372654	0.911487	0.303052	-0.72155	0.816407	0.609794	0.323419	0.605203	0.226998	-1.12899	1	0.310399	-0.684292	0.768832
ENSMUSG00000024975	Pdcd4	0.139076	-0.128499	1	0.0487993	-1.72154	1.55765e-05	0.0734489	-1.09041	0.0208309	0.123782	-0.30468	0.748303	0.0425029	-1.9315	5.76875e-07	0.104995	-0.539467	0.68391	0.0734714	-1.0595	0.198905	0.0844178	-0.855208	0.486669	0.119365	-0.344717	1	0.309277	1.10615	0.00864303	0.195044	0.384121	0.794294	0.0871498	-0.813116	0.650374	0.0920934	-0.722965	0.837323	0.0410466	-1.92954	0.000613456	0.0870524	-0.786695	1	0.102666	-0.561432	0.919361
[truncated: 36 more columns]
