# Supplementary material for: Class IIa HDACs regulate learning and memory through dynamic experience-dependent repression of transcription
Source: Nat Commun. 2019 Aug 2;10:3469. doi: 10.1038/s41467-019-11409-0 (PMC6677776; doi:10.1038/s41467-019-11409-0)
Supplement: Supplementary file 7 — Supplementary Dataset 3 [file 41467_2019_11409_MOESM7_ESM.xlsx]

## Sheet: Table S1 RNA-seq analysis of ge
	'Symbol	baseMean	log2FoldChange	lfcSE	stat	pvalue	padj
ENSMUSG00000030123	'Plxnd1	906.19	1.90568	0.11935	15.9671	2.16703e-57	3.4536e-53
ENSMUSG00000055523	'Gucy2g	284.261	2.61681	0.208386	12.5575	3.61549e-36	2.88101e-32
ENSMUSG00000040998	'Npnt	613.415	-1.36763	0.126454	-10.8153	2.9137e-27	1.54785e-23
ENSMUSG00000025795	'Rassf3	643.253	1.40279	0.134801	10.4064	2.319e-25	9.23947e-22
ENSMUSG00000027489	'Necab3	616.342	1.75182	0.192002	9.12395	7.24372e-20	2.30886e-16
ENSMUSG00000084890	'A830036E02Rik	69.3068	-4.06986	0.449272	-9.0588	1.31898e-19	3.50343e-16
ENSMUSG00000023886	'Smoc2	620.62	-1.46903	0.163483	-8.98582	2.56823e-19	5.84713e-16
ENSMUSG00000027217	'Tspan18	605.102	-1.38588	0.158231	-8.75854	1.97791e-18	3.94025e-15
ENSMUSG00000041695	'Kcnj2	491.622	1.50444	0.181244	8.30067	1.03527e-16	1.83323e-13
ENSMUSG00000028222	'Calb1	2282.23	-1.11648	0.135978	-8.21076	2.19789e-16	3.50277e-13
ENSMUSG00000019762	'Iyd	84.0374	-2.3427	0.289568	-8.09034	5.94997e-16	8.62042e-13
ENSMUSG00000036578	'Fxyd7	263.658	-1.46641	0.182457	-8.03702	9.20487e-16	1.22248e-12
ENSMUSG00000035506	'Slc12a8	92.7165	2.64671	0.340648	7.76964	7.87103e-15	9.64927e-12
ENSMUSG00000024008	'Cpne5	766.155	1.21938	0.158882	7.67472	1.65775e-14	1.88711e-11
ENSMUSG00000026278	'Bok	2694.27	1.13034	0.147476	7.66455	1.79462e-14	1.90672e-11
ENSMUSG00000028906	'Epb41	846.229	1.28068	0.167758	7.63407	2.27464e-14	2.26568e-11
ENSMUSG00000056296	'Synpr	4025.97	-0.610685	0.080533	-7.58303	3.37575e-14	3.16467e-11
ENSMUSG00000026313	'Hdac4	715.643	-1.02479	0.139365	-7.35332	1.9334e-13	1.71181e-10
ENSMUSG00000054889	'Dsp	1237.37	-1.28144	0.17727	-7.22876	4.87423e-13	4.08846e-10
ENSMUSG00000021478	'Drd1	185.614	2.32931	0.322706	7.21805	5.27371e-13	4.20236e-10
ENSMUSG00000005124	'Wisp1	53.4176	2.90315	0.405589	7.15788	8.19339e-13	6.218e-10
ENSMUSG00000039252	'Lgi2	1583.26	0.773607	0.109773	7.04732	1.824e-12	1.32132e-09
ENSMUSG00000041046	'Ramp3	151.294	1.77533	0.253075	7.01502	2.29918e-12	1.59313e-09
ENSMUSG00000017493	'Igfbp4	2037.48	0.766084	0.110058	6.96071	3.38568e-12	2.24823e-09
ENSMUSG00000059857	'Ntng1	960.752	0.752078	0.108501	6.93151	4.16375e-12	2.65431e-09
ENSMUSG00000079330	'Lemd1	35.9738	3.2663	0.477053	6.84683	7.55065e-12	4.62826e-09
ENSMUSG00000008855	'Hdac5	1055.49	-2.99301	0.439835	-6.80484	1.01165e-11	5.97136e-09
ENSMUSG00000019817	'Plagl1	547.365	-1.37064	0.201818	-6.79147	1.10998e-11	6.31776e-09
ENSMUSG00000035486	'Plk5	747.628	1.48904	0.220114	6.76486	1.33441e-11	7.33326e-09
ENSMUSG00000025089	'Gfra1	1247.34	-0.774677	0.115306	-6.71844	1.83675e-11	9.75743e-09
ENSMUSG00000026090	'2010300C02Rik	13016.1	0.764051	0.114116	6.69538	2.15112e-11	1.10589e-08
ENSMUSG00000038156	'Spon1	1348.93	-0.939166	0.141378	-6.64293	3.07513e-11	1.44142e-08
ENSMUSG00000042807	'Hecw2	1048.19	1.02909	0.154876	6.64459	3.04066e-11	1.44142e-08
ENSMUSG00000046182	'Gsg1l	555.24	0.93101	0.140043	6.64805	2.96999e-11	1.44142e-08
ENSMUSG00000036198	'Arhgap36	68.4794	2.25063	0.340713	6.60564	3.95815e-11	1.80232e-08
ENSMUSG00000027230	'Creb3l1	143.538	1.68549	0.255985	6.58434	4.569e-11	2.02267e-08
ENSMUSG00000020173	'Cobl	364.214	1.23925	0.190326	6.51119	7.4558e-11	3.04675e-08
ENSMUSG00000024743	'Syt7	8576.05	0.614917	0.0944035	6.51371	7.33182e-11	3.04675e-08
ENSMUSG00000026077	'Npas2	558.041	1.05603	0.161997	6.51887	7.08392e-11	3.04675e-08
ENSMUSG00000035355	'Kcnh4	80.7365	1.94531	0.299211	6.50148	7.95317e-11	3.16874e-08
ENSMUSG00000026630	'Batf3	32.3568	3.78341	0.587088	6.44436	1.16087e-10	4.51239e-08
ENSMUSG00000042489	'Clspn	85.0309	2.15091	0.337143	6.37981	1.77312e-10	6.72813e-08
ENSMUSG00000030222	'Rerg	613.041	-0.847367	0.133093	-6.36672	1.93118e-10	7.15748e-08
ENSMUSG00000028434	'Epb41l4b	989.231	0.674754	0.106981	6.30724	2.84064e-10	1.00603e-07
ENSMUSG00000046523	'Kctd4	1996.31	-0.873122	0.138384	-6.3094	2.80115e-10	1.00603e-07
ENSMUSG00000009406	'Elk1	2291.22	0.904539	0.143837	6.28862	3.20297e-10	1.10969e-07
ENSMUSG00000015745	'Plekho1	413.977	1.03157	0.165972	6.21534	5.12131e-10	1.70089e-07
ENSMUSG00000033007	'Asic4	303.593	1.42747	0.22967	6.21529	5.12283e-10	1.70089e-07
ENSMUSG00000050069	'Grem2	327.991	-1.03387	0.167906	-6.15744	7.39289e-10	2.4045e-07
ENSMUSG00000075217	'4833423E24Rik	30.3946	3.46303	0.574229	6.03074	1.63211e-09	5.20218e-07
ENSMUSG00000036306	'Lzts1	1268.01	0.711274	0.1192	5.96706	2.41569e-09	7.40362e-07
ENSMUSG00000039206	'Daglb	876.634	0.79932	0.133912	5.96898	2.38743e-09	7.40362e-07
ENSMUSG00000032402	'Smad3	2430.16	0.785144	0.13252	5.92471	3.12854e-09	9.40746e-07
ENSMUSG00000062991	'Nrg1	133.686	1.60404	0.271721	5.90327	3.5636e-09	1.05172e-06
ENSMUSG00000021866	'Anxa11	894.324	0.926414	0.158549	5.84309	5.12419e-09	1.4848e-06
ENSMUSG00000026344	'Lypd1	2440.8	-1.07459	0.186562	-5.75997	8.41274e-09	2.39417e-06
ENSMUSG00000085133	'B930095G15Rik	1031.23	0.837479	0.145651	5.74992	8.92845e-09	2.49636e-06
ENSMUSG00000028011	'Tdo2	132.677	-2.24811	0.391899	-5.73646	9.66785e-09	2.65649e-06
ENSMUSG00000026463	'Atp2b4	1480.81	-0.820197	0.143716	-5.70707	1.14938e-08	3.10469e-06
ENSMUSG00000063239	'Grm4	188.586	1.00847	0.178718	5.64278	1.67323e-08	4.44437e-06
ENSMUSG00000075224	'Lrrc55	369.056	1.40122	0.24946	5.61698	1.94319e-08	5.07682e-06
ENSMUSG00000047415	'Gpr68	311.804	-1.04547	0.189328	-5.52201	3.35139e-08	8.61469e-06
ENSMUSG00000035357	'Pdzrn3	210.597	0.993576	0.180519	5.504	3.71273e-08	9.39202e-06
ENSMUSG00000051067	'Lingo3	1437.87	0.968291	0.176247	5.49395	3.93045e-08	9.78742e-06
ENSMUSG00000038760	'Trhr	185.528	-1.27874	0.232936	-5.48964	4.02746e-08	9.8747e-06
ENSMUSG00000033740	'St18	1036.73	-0.612917	0.1119	-5.47736	4.31729e-08	1.04249e-05
ENSMUSG00000038860	'Garnl3	401.289	0.889737	0.162807	5.46499	4.62942e-08	1.10118e-05
ENSMUSG00000024270	'Slc39a6	1728.38	-0.525641	0.0973744	-5.39814	6.73336e-08	1.57808e-05
ENSMUSG00000022490	'Ppp1r1a	1862.49	0.74384	0.138323	5.37754	7.55103e-08	1.74407e-05
ENSMUSG00000041272	'Tox	166.243	1.20238	0.224293	5.36075	8.28752e-08	1.88683e-05
ENSMUSG00000052135	'Foxo6	562.071	-0.830103	0.156444	-5.30609	1.12005e-07	2.51411e-05
ENSMUSG00000034648	'Lrrn1	2158.77	-0.556958	0.105031	-5.3028	1.14039e-07	2.52422e-05
ENSMUSG00000028971	'Cort	41.8974	-2.04818	0.388385	-5.27359	1.33781e-07	2.92063e-05
ENSMUSG00000026259	'Ngef	2207.22	0.561817	0.107315	5.23524	1.64775e-07	3.54867e-05
ENSMUSG00000033491	'Prss35	168.132	-1.0379	0.19903	-5.21478	1.84037e-07	3.91066e-05
ENSMUSG00000037095	'Lrg1	32.7132	2.74718	0.530216	5.18124	2.20412e-07	4.62199e-05
ENSMUSG00000068428	'Gmnc	71.405	-1.88354	0.366506	-5.13918	2.75941e-07	5.71125e-05
ENSMUSG00000021536	'Adcy2	3690.43	0.538211	0.105522	5.10045	3.38847e-07	6.92334e-05
ENSMUSG00000022836	'Mylk	550.003	0.706514	0.139001	5.0828	3.7192e-07	7.50289e-05
ENSMUSG00000030898	'Cckbr	165.087	1.04547	0.2064	5.06525	4.07858e-07	8.12504e-05
ENSMUSG00000029516	'Cit	726.511	0.650946	0.128927	5.04893	4.44289e-07	8.74152e-05
ENSMUSG00000048582	'Gja3	60.1642	1.67144	0.331756	5.03817	4.7001e-07	9.13482e-05
ENSMUSG00000034310	'Tmem132d	325.399	0.835084	0.166006	5.03044	4.89362e-07	9.39634e-05
ENSMUSG00000040857	'Erf	1078.5	0.684538	0.137237	4.98798	6.10131e-07	0.000115758
ENSMUSG00000026315	'Serpinb8	176.027	1.06731	0.214195	4.98288	6.26453e-07	0.000117456
ENSMUSG00000027955	'Fam198b	188.879	0.937346	0.18895	4.96082	7.01966e-07	0.000130084
ENSMUSG00000022508	'Bcl6	1000.48	-0.667358	0.134737	-4.95303	7.30653e-07	0.000133129
ENSMUSG00000043557	'Mdga1	1156.61	-0.870211	0.175734	-4.95185	7.35107e-07	0.000133129
ENSMUSG00000001995	'Sipa1l2	1566.97	-0.583137	0.118394	-4.92541	8.41855e-07	0.000150749
ENSMUSG00000035268	'Pkig	1027.81	0.559151	0.113585	4.92276	8.53327e-07	0.000151105
ENSMUSG00000038264	'Sema7a	3311.01	0.491876	0.100062	4.91572	8.8458e-07	0.000154918
ENSMUSG00000021803	'Cdhr1	216.138	-1.53809	0.315055	-4.88197	1.0503e-06	0.000181942
ENSMUSG00000025582	'Nptx1	15873.1	-0.641651	0.13179	-4.86875	1.12307e-06	0.000192456
ENSMUSG00000041594	'Tmtc4	201.095	-0.950181	0.195683	-4.85572	1.19949e-06	0.000203365
ENSMUSG00000049907	'Rasl11b	1652.36	0.706597	0.145813	4.84593	1.26023e-06	0.000211413
ENSMUSG00000035105	'Egln3	183.185	1.53107	0.317848	4.81698	1.45744e-06	0.000241951
ENSMUSG00000025885	'Myo5b	2779.12	-0.598387	0.124557	-4.8041	1.55448e-06	0.000255399
ENSMUSG00000023192	'Grm2	799.044	-0.584808	0.121876	-4.79836	1.59966e-06	0.000260141
ENSMUSG00000025555	'Farp1	1179.63	0.594845	0.124031	4.79596	1.61901e-06	0.000260627
ENSMUSG00000021765	'Fst	23.19	-2.61849	0.54938	-4.76627	1.87668e-06	0.000299086
ENSMUSG00000030256	'Bhlhe41	1232.71	0.788908	0.166162	4.74781	2.05629e-06	0.000324466
ENSMUSG00000021203	'Otub2	814.641	-0.587635	0.123985	-4.73957	2.14177e-06	0.000334642
ENSMUSG00000053414	'Hunk	935.678	0.753374	0.159238	4.73113	2.23275e-06	0.000345469
ENSMUSG00000051747	'Ttn	46.0278	2.0097	0.426977	4.70681	2.51626e-06	0.000385592
ENSMUSG00000046318	'Ccbe1	654.639	-0.662144	0.141164	-4.6906	2.72411e-06	0.000413469
ENSMUSG00000019487	'Trip10	151.075	1.20253	0.257608	4.66804	3.0408e-06	0.000457182
ENSMUSG00000004698	'Hdac9	1590.5	0.620326	0.133185	4.65764	3.19859e-06	0.00047641
ENSMUSG00000039358	'Drd5	282.755	-0.753582	0.162544	-4.63616	3.54935e-06	0.000523758
ENSMUSG00000001911	'Nfix	6661.77	0.379207	0.0819404	4.62784	3.69495e-06	0.000540242
ENSMUSG00000067786	'Nnat	3897.8	-0.670324	0.145083	-4.62027	3.83235e-06	0.000555237
ENSMUSG00000051323	'Pcdh19	2350.93	-0.757702	0.164721	-4.59991	4.2267e-06	0.000606855
ENSMUSG00000036469	'March1	897.856	-0.521863	0.11358	-4.59466	4.33455e-06	0.000616784
ENSMUSG00000026767	'Mindy3	1217.56	-0.483207	0.106025	-4.55747	5.17731e-06	0.000730184
ENSMUSG00000037279	'Ovol2	27.1609	2.24191	0.49245	4.55256	5.29978e-06	0.000740899
ENSMUSG00000032010	'Usp2	1535.95	0.643883	0.14194	4.5363	5.7251e-06	0.000793399
ENSMUSG00000032289	'Thsd4	1365.55	-0.553348	0.122882	-4.50307	6.69772e-06	0.000920186
ENSMUSG00000021732	'Fgf10	390.781	-0.749606	0.166596	-4.49955	6.80963e-06	0.000927565
ENSMUSG00000007594	'Hapln4	2182.64	-0.474076	0.105674	-4.48619	7.25075e-06	0.000965473
ENSMUSG00000027004	'Frzb	787.092	-0.753478	0.167956	-4.48617	7.25155e-06	0.000965473
ENSMUSG00000034135	'Sik3	3341.9	0.487453	0.10867	4.48564	7.26967e-06	0.000965473
ENSMUSG00000030226	'Lmo3	4537.22	0.456369	0.101944	4.47665	7.58223e-06	0.000998661
ENSMUSG00000038822	'Hace1	818.214	-0.518141	0.11629	-4.45559	8.36632e-06	0.0010929
ENSMUSG00000040479	'Dgkz	12242.1	0.63227	0.142446	4.43865	9.05249e-06	0.00117292
ENSMUSG00000016494	'Cd34	910.987	0.699809	0.157941	4.43083	9.38691e-06	0.00120644
ENSMUSG00000051379	'Flrt3	1082.64	-0.492829	0.111474	-4.42102	9.8238e-06	0.00125249
ENSMUSG00000022475	'Hdac7	292.461	0.863627	0.195616	4.41492	1.0105e-05	0.00127812
ENSMUSG00000039179	'Tekt5	58.8562	-1.3922	0.315859	-4.40767	1.04487e-05	0.00131119
ENSMUSG00000022715	'Tmem114	52.9895	-1.67277	0.379836	-4.40393	1.0631e-05	0.00132364
ENSMUSG00000038065	'Mturn	4504.29	-0.39824	0.0905861	-4.39626	1.1013e-05	0.00136058
ENSMUSG00000033849	'B3galt2	1477.68	-0.480086	0.109404	-4.38821	1.14289e-05	0.00137987
ENSMUSG00000040794	'C1qtnf4	2539.85	0.856482	0.19509	4.39018	1.13256e-05	0.00137987
ENSMUSG00000044216	'Kcnj4	1935.46	0.721885	0.164447	4.38978	1.13464e-05	0.00137987
ENSMUSG00000027978	'Prss12	294.078	0.908278	0.207346	4.38049	1.18413e-05	0.00141891
ENSMUSG00000023915	'Tnfrsf21	2323.87	-0.446578	0.102205	-4.36942	1.24578e-05	0.00148164
ENSMUSG00000024713	'Pcsk5	217.317	-0.733758	0.168913	-4.34399	1.39917e-05	0.0016396
ENSMUSG00000068373	'D430041D05Rik	3397.71	-0.581088	0.133743	-4.34482	1.39391e-05	0.0016396
ENSMUSG00000034098	'Fstl5	814.527	-0.560488	0.129567	-4.32585	1.51944e-05	0.00176754
ENSMUSG00000023868	'Pde10a	1342.82	-0.550382	0.127328	-4.32256	1.54231e-05	0.00178115
ENSMUSG00000033721	'Vav3	220.02	-0.760759	0.176312	-4.31484	1.5972e-05	0.00183126
ENSMUSG00000019888	'Mgat4c	221.194	-0.817875	0.190013	-4.3043	1.67516e-05	0.00190693
ENSMUSG00000042524	'Sun2	830.029	0.657489	0.152843	4.30174	1.69459e-05	0.00191536
ENSMUSG00000026883	'Dab2ip	2168.24	0.447459	0.104105	4.29815	1.72232e-05	0.00192077
ENSMUSG00000085030	'2810455O05Rik	232.841	0.715211	0.166406	4.298	1.72347e-05	0.00192077
ENSMUSG00000073418	'C4b	774.091	0.948617	0.221075	4.29093	1.77927e-05	0.00196919
ENSMUSG00000009376	'Met	111.394	1.30315	0.304613	4.27804	1.88545e-05	0.00207231
ENSMUSG00000024501	'Dpysl3	1023.43	-0.536363	0.125882	-4.26082	2.03676e-05	0.00222328
ENSMUSG00000051136	'Ghsr	24.0075	-2.28618	0.539102	-4.24071	2.22813e-05	0.00241563
ENSMUSG00000041889	'Shisa4	1690.76	0.616412	0.145456	4.23779	2.25735e-05	0.00243077
ENSMUSG00000051920	'Rspo2	427.003	0.624904	0.147546	4.23533	2.28216e-05	0.00244099
ENSMUSG00000028328	'Tmod1	904.015	0.599593	0.141729	4.23055	2.3312e-05	0.00247682
ENSMUSG00000042567	'Nek10	146.897	-0.948695	0.22477	-4.22073	2.4351e-05	0.00255754
ENSMUSG00000050963	'Kcns2	1331.04	0.523494	0.124041	4.22035	2.43926e-05	0.00255754
ENSMUSG00000079523	'Tmsb10	559.995	0.698811	0.165793	4.21496	2.49823e-05	0.00260225
ENSMUSG00000022098	'Bmp1	476.152	0.660503	0.156793	4.21258	2.52471e-05	0.00261275
ENSMUSG00000040875	'Osbpl10	343.223	0.711781	0.169263	4.20519	2.60864e-05	0.00268219
ENSMUSG00000031216	'Stard8	299.63	0.926046	0.220414	4.20138	2.6529e-05	0.00271021
ENSMUSG00000045314	'Sowahb	78.6317	1.31637	0.313793	4.19504	2.72818e-05	0.00276936
ENSMUSG00000110618	'Gm39822	68.0532	1.28136	0.305753	4.19082	2.77952e-05	0.00280362
ENSMUSG00000046607	'Hrk	1178.63	-0.469475	0.112779	-4.16279	3.14386e-05	0.00315117
ENSMUSG00000021721	'Htr1a	561.984	-0.932822	0.224226	-4.16018	3.17991e-05	0.00315798
ENSMUSG00000032487	'Ptgs2	1493.98	1.02016	0.245263	4.15944	3.19028e-05	0.00315798
ENSMUSG00000068303	'Spr-ps1	9.67264	5.70504	1.37352	4.15358	3.27316e-05	0.00322002
ENSMUSG00000031698	'Mylk3	112.354	1.63541	0.394244	4.14822	3.35077e-05	0.00325617
ENSMUSG00000085795	'Zfp703	562.134	0.633238	0.152642	4.14851	3.34644e-05	0.00325617
ENSMUSG00000090061	'Nwd2	755.403	-0.745021	0.180655	-4.12399	3.72366e-05	0.0035966
ENSMUSG00000057455	'Rit2	1094.13	-0.467496	0.113599	-4.11531	3.86653e-05	0.0037121
ENSMUSG00000026494	'Kif26b	666.425	-0.673873	0.164042	-4.10793	3.99221e-05	0.00380981
ENSMUSG00000031971	'Ccsap	1496.52	0.526696	0.128379	4.10266	4.0842e-05	0.0038744
ENSMUSG00000029207	'Apbb2	1116.34	0.527598	0.128727	4.09858	4.1569e-05	0.00392003
ENSMUSG00000048756	'Foxo3	1855.52	0.420638	0.102818	4.0911	4.2933e-05	0.00402484
ENSMUSG00000097452	'Gm2824	125.276	-0.980898	0.240165	-4.08427	4.42148e-05	0.00412077
ENSMUSG00000053716	'Dusp7	1439.49	0.566613	0.138892	4.07953	4.51269e-05	0.00418132
ENSMUSG00000044813	'Shb	189.648	0.810904	0.20007	4.0531	5.05423e-05	0.00465603
ENSMUSG00000056501	'Cebpb	345.988	0.800888	0.198038	4.04412	5.25197e-05	0.00481039
ENSMUSG00000075270	'Pde11a	220.245	-0.736212	0.182169	-4.04138	5.31382e-05	0.00483922
ENSMUSG00000049744	'Arhgap15	398.594	-0.561992	0.139233	-4.03634	5.42905e-05	0.00491607
ENSMUSG00000049044	'Rapgef4	9474.06	-0.393754	0.0975906	-4.03475	5.46603e-05	0.00492159
ENSMUSG00000041417	'Pik3r1	2203.85	0.439789	0.109456	4.01795	5.87063e-05	0.00525619
ENSMUSG00000025128	'Bhlhe22	2872.98	-0.485719	0.121035	-4.01304	5.99424e-05	0.00528268
ENSMUSG00000037408	'Cnnm4	366.458	-0.594998	0.148274	-4.01282	5.99966e-05	0.00528268
ENSMUSG00000040606	'Kazn	692.003	0.533354	0.13285	4.0147	5.95209e-05	0.00528268
ENSMUSG00000017400	'Stac2	1065.75	-0.441907	0.110539	-3.99774	6.39507e-05	0.0055999
ENSMUSG00000024524	'Gnal	2641.76	-0.370041	0.0929744	-3.98004	6.89047e-05	0.00596812
ENSMUSG00000025867	'Cplx2	37005	-0.417104	0.104766	-3.98129	6.85431e-05	0.00596812
ENSMUSG00000052125	'F730043M19Rik	595.996	-0.564563	0.142209	-3.96996	7.1885e-05	0.00615931
ENSMUSG00000062372	'Otof	50.0028	-1.36463	0.34369	-3.97054	7.17092e-05	0.00615931
ENSMUSG00000056708	'Ier5	1102.97	0.894341	0.22593	3.95849	7.54242e-05	0.006428
ENSMUSG00000034687	'Fras1	325.258	1.26894	0.321994	3.9409	8.11769e-05	0.00688147
ENSMUSG00000046204	'Pnma2	1592.89	-0.380597	0.0969484	-3.92577	8.64528e-05	0.00728994
ENSMUSG00000044071	'Fam19a2	1815.18	-0.44299	0.112946	-3.92213	8.77688e-05	0.00736196
ENSMUSG00000039059	'Hrh3	722.365	0.736962	0.188258	3.91465	9.05355e-05	0.00755426
ENSMUSG00000031283	'Chrdl1	148.396	0.942946	0.241276	3.90816	9.30014e-05	0.0077196
ENSMUSG00000035835	'Plppr3	577.483	0.57333	0.146976	3.90085	9.58536e-05	0.00786911
ENSMUSG00000044768	'D1Ertd622e	951.103	0.442502	0.113505	3.89853	9.67769e-05	0.00786911
ENSMUSG00000047161	'Chst9	61.7866	-1.18391	0.303488	-3.90101	9.5792e-05	0.00786911
ENSMUSG00000047181	'Samd14	850.912	-0.646838	0.165918	-3.89853	9.67776e-05	0.00786911
ENSMUSG00000000915	'Hip1r	1172.62	0.47161	0.121132	3.89334	9.88717e-05	0.00799298
ENSMUSG00000026288	'Inpp5d	258.521	0.742118	0.190664	3.89229	9.93041e-05	0.00799298
ENSMUSG00000040945	'Rcc2	2219.96	0.431987	0.111682	3.86801	0.000109725	0.00878738
ENSMUSG00000022389	'Tef	8685.44	0.388485	0.100522	3.86468	0.000111237	0.00886393
ENSMUSG00000032172	'Olfm2	627.353	0.556103	0.14426	3.85485	0.000115799	0.00918151
ENSMUSG00000005873	'Reep5	9398.82	-0.309141	0.0802532	-3.85207	0.000117123	0.00923233
ENSMUSG00000029406	'Pitpnm2	6797.23	0.343936	0.0893091	3.85108	0.000117598	0.00923233
ENSMUSG00000026833	'Olfm1	21579.2	-0.406461	0.105743	-3.84386	0.000121115	0.00946182
ENSMUSG00000000794	'Kcnn3	423.243	-0.571532	0.148903	-3.83829	0.000123894	0.00963168
ENSMUSG00000027963	'Extl2	1930.99	-0.452804	0.118139	-3.8328	0.000126695	0.00980166
ENSMUSG00000019894	'Slc6a15	1865.35	-0.375322	0.0980371	-3.82837	0.000128994	0.00993131
ENSMUSG00000049303	'Syt12	876.504	0.55146	0.144214	3.82391	0.000131353	0.0100643
ENSMUSG00000036357	'Gpr101	156.308	-0.985808	0.258256	-3.81717	0.000134989	0.0102934
ENSMUSG00000042035	'Igsf3	663.911	0.641631	0.16858	3.80608	0.000141184	0.0106638
ENSMUSG00000105152	'Gm42864	83.9639	1.09401	0.287434	3.80614	0.000141153	0.0106638
ENSMUSG00000049112	'Oxtr	169.131	-0.796717	0.209832	-3.79693	0.000146497	0.0110129
ENSMUSG00000031932	'Gpr83	405.24	0.599609	0.15798	3.79547	0.000147364	0.011026
ENSMUSG00000003134	'Tbc1d8	244.226	0.687471	0.181476	3.78822	0.000151728	0.0112995
ENSMUSG00000022340	'Sybu	1769.73	-0.443722	0.117255	-3.78425	0.000154173	0.0114282
ENSMUSG00000030782	'Tgfb1i1	163.737	0.987719	0.261255	3.78067	0.000156406	0.01154
ENSMUSG00000016664	'Pacsin2	1041.64	0.45798	0.121445	3.7711	0.000162531	0.0119367
ENSMUSG00000045555	'Mettl24	81.7695	1.16548	0.30924	3.76884	0.000164008	0.0119899
ENSMUSG00000031565	'Fgfr1	2446.9	-0.372424	0.098921	-3.76486	0.000166644	0.012127
ENSMUSG00000042604	'Kcna4	972.044	0.601097	0.159721	3.76341	0.000167612	0.0121419
ENSMUSG00000016382	'Pls3	6189.61	-0.40229	0.106993	-3.75994	0.000169951	0.0122557
ENSMUSG00000016496	'Cd274	110.301	2.03363	0.54202	3.75195	0.000175466	0.0125964
ENSMUSG00000027087	'Itgav	1719.48	0.692957	0.185664	3.73231	0.000189729	0.0135592
ENSMUSG00000020205	'Phlda1	360.08	0.601958	0.161532	3.72656	0.000194111	0.013754
ENSMUSG00000031297	'Slc7a3	51.3707	-1.21793	0.326832	-3.72647	0.00019418	0.013754
ENSMUSG00000060166	'Zdhhc8	1732.27	0.470954	0.126567	3.721	0.000198434	0.0139931
ENSMUSG00000031883	'Car7	257.198	0.73149	0.197178	3.70981	0.000207418	0.0145622
ENSMUSG00000027425	'Kat14	595.312	0.455744	0.122986	3.70567	0.000210829	0.0147297
ENSMUSG00000040929	'Rfx3	2016.9	-0.569347	0.153729	-3.70358	0.000212577	0.0147297
ENSMUSG00000047945	'Marcksl1	1124.69	-0.599382	0.161825	-3.70389	0.000212322	0.0147297
ENSMUSG00000031242	'2610002M06Rik	1686.46	-0.387546	0.104678	-3.70227	0.000213681	0.0147421
ENSMUSG00000030592	'Ryr1	115.183	-1.23614	0.334034	-3.70066	0.000215041	0.014772
ENSMUSG00000026888	'Grb14	540.391	-0.586261	0.158685	-3.6945	0.000220318	0.0150695
ENSMUSG00000000531	'Grasp	1282.41	0.758156	0.205371	3.69164	0.000222816	0.0151024
ENSMUSG00000021217	'Tshz3	231.09	0.596044	0.161499	3.6907	0.000223641	0.0151024
ENSMUSG00000032261	'Sh3bgrl2	658.132	0.520546	0.141019	3.69132	0.00022309	0.0151024
ENSMUSG00000021943	'Gdf10	279.261	-0.842986	0.228642	-3.68693	0.000226975	0.0152629
ENSMUSG00000032625	'Thsd7a	1327.11	-0.576763	0.15661	-3.68281	0.000230679	0.0154468
ENSMUSG00000005442	'Cic	3808.15	0.42373	0.115259	3.67631	0.000236629	0.0156609
ENSMUSG00000027350	'Chgb	13230.2	-0.454209	0.123557	-3.6761	0.000236825	0.0156609
ENSMUSG00000040183	'Ankrd6	759.285	-0.489261	0.133037	-3.67764	0.000235403	0.0156609
ENSMUSG00000026675	'Hsd17b7	714.973	0.730511	0.199004	3.67084	0.000241754	0.0157515
ENSMUSG00000028133	'Rwdd3	127.653	-0.94042	0.256216	-3.67042	0.000242149	0.0157515
ENSMUSG00000030688	'Stard10	314.985	0.572607	0.155925	3.67232	0.000240362	0.0157515
ENSMUSG00000041329	'Atp1b2	10211.7	0.386822	0.105373	3.67099	0.000241612	0.0157515
ENSMUSG00000020889	'Nr1d1	1810.32	0.469158	0.128243	3.65836	0.000253834	0.0164445
ENSMUSG00000038530	'Rgs4	4412.11	0.759394	0.207753	3.65527	0.000256913	0.0165766
ENSMUSG00000024036	'Slc37a1	106.182	0.867265	0.237605	3.65003	0.000262205	0.0168498
ENSMUSG00000029705	'Cux1	827.06	0.395225	0.108439	3.64466	0.000267746	0.0171368
ENSMUSG00000029878	'Dbpht2	859.749	-0.435548	0.119907	-3.63237	0.000280826	0.0179021
ENSMUSG00000046593	'Tmem215	264.325	-0.775316	0.213562	-3.63041	0.000282973	0.0179671
ENSMUSG00000022114	'Spry2	1102.25	0.689479	0.190141	3.62614	0.000287689	0.018194
ENSMUSG00000022610	'Mapk12	67.7862	1.36318	0.376987	3.61597	0.000299224	0.0188487
ENSMUSG00000022895	'Ets2	2197.09	0.581488	0.16112	3.60903	0.00030734	0.0192838
ENSMUSG00000036111	'Lmo1	386.682	-0.819196	0.227547	-3.60011	0.000318079	0.0198466
ENSMUSG00000039485	'Tspyl4	10387.8	-0.318811	0.0885704	-3.59952	0.000318801	0.0198466
ENSMUSG00000034312	'Iqsec1	5697.91	0.300557	0.0835445	3.59757	0.000321209	0.0199187
ENSMUSG00000004035	'Gstm7	429.603	-0.641526	0.178881	-3.58632	0.000335372	0.0207164
ENSMUSG00000032328	'Tmem30a	11905.2	-0.311655	0.0871595	-3.57568	0.000349317	0.0214522
ENSMUSG00000037579	'Kcnh3	2001.55	0.52144	0.14585	3.57519	0.000349977	0.0214522
ENSMUSG00000030340	'Scnn1a	130.789	-0.904799	0.253416	-3.57041	0.000356424	0.0217637
ENSMUSG00000016520	'Lnx2	160.818	0.868183	0.243707	3.56241	0.000367462	0.0223521
ENSMUSG00000018648	'Dusp14	562.416	0.742056	0.208474	3.55947	0.00037161	0.0224506
ENSMUSG00000064201	'Krt2	126.88	-1.00179	0.28146	-3.55926	0.000371899	0.0224506
ENSMUSG00000040717	'Il17rd	138.913	-0.81781	0.229884	-3.55749	0.00037442	0.0225175
ENSMUSG00000053646	'Plxnb1	2342.49	0.357318	0.100653	3.55	0.000385232	0.0230806
ENSMUSG00000028370	'Pappa	92.6528	1.70552	0.480788	3.54734	0.000389148	0.0232279
ENSMUSG00000035226	'Rims4	1075.83	0.49838	0.140615	3.54428	0.00039368	0.0234107
ENSMUSG00000049122	'Frmd3	86.8689	0.908142	0.256305	3.54321	0.000395286	0.0234189
ENSMUSG00000029221	'Slc30a9	3785.28	-0.306607	0.0865869	-3.54103	0.000398566	0.0235257
ENSMUSG00000025153	'Fasn	7271.03	0.462271	0.13082	3.53365	0.000409863	0.0241033
ENSMUSG00000021277	'Traf3	1726.43	-0.411432	0.116606	-3.52839	0.000418088	0.0243178
ENSMUSG00000041642	'Kif21b	1361.42	0.529555	0.150079	3.52851	0.000417913	0.0243178
ENSMUSG00000052504	'Epha3	362.44	-0.614552	0.174125	-3.52937	0.000416549	0.0243178
ENSMUSG00000022637	'Cblb	722.463	-0.465794	0.132309	-3.5205	0.000430741	0.0249626
ENSMUSG00000001119	'Col6a1	205.275	0.862747	0.245222	3.51823	0.000434434	0.0250854
ENSMUSG00000049928	'Glp2r	110.801	-1.11909	0.318204	-3.51691	0.0004366	0.0251194
ENSMUSG00000039457	'Ppl	97.121	1.09842	0.312511	3.51483	0.000440028	0.0252257
ENSMUSG00000034488	'Edil3	3317.8	-0.381563	0.108622	-3.51277	0.000443463	0.0253186
ENSMUSG00000036242	'3632451O06Rik	917.843	-0.408441	0.1163	-3.51195	0.000444826	0.0253186
ENSMUSG00000079110	'Capn3	184.785	-0.794251	0.226349	-3.50896	0.000449859	0.0255139
ENSMUSG00000020363	'Gfpt2	150.22	0.873817	0.2494	3.50367	0.000458895	0.0259341
ENSMUSG00000001313	'Rnd2	1558.46	0.446736	0.127744	3.49711	0.000470335	0.0262479
ENSMUSG00000021423	'Ly86	222.642	0.669094	0.191343	3.49684	0.000470809	0.0262479
ENSMUSG00000026339	'Ccdc93	637.799	-0.420795	0.120292	-3.49812	0.000468544	0.0262479
ENSMUSG00000034898	'Filip1	431.755	0.57434	0.164252	3.49671	0.000471036	0.0262479
ENSMUSG00000026775	'Yme1l1	2305.48	-0.333242	0.0957098	-3.4818	0.000498065	0.0276573
ENSMUSG00000062044	'Lmtk3	5660.93	0.294466	0.0848482	3.4705	0.000519481	0.0287464
ENSMUSG00000045216	'Hs6st1	1334.48	0.58161	0.167799	3.46612	0.000528026	0.0291182
ENSMUSG00000036854	'Hspb6	82.9813	0.965354	0.278721	3.46351	0.000533174	0.0293007
ENSMUSG00000022026	'Olfm4	172.39	0.693836	0.200806	3.45525	0.000549779	0.0300063
ENSMUSG00000074622	'Mafb	323.626	0.540457	0.156382	3.45601	0.000548237	0.0300063
ENSMUSG00000054409	'Tmem74	573.052	-0.602405	0.174479	-3.4526	0.000555211	0.0301993
ENSMUSG00000031133	'Arhgef6	537.019	-0.444237	0.128702	-3.45168	0.000557109	0.0301995
ENSMUSG00000036644	'Tbc1d9b	4733.8	0.416554	0.120735	3.45015	0.00056028	0.0302477
ENSMUSG00000071984	'Fndc1	114.256	-0.923784	0.267809	-3.44942	0.000561794	0.0302477
ENSMUSG00000025094	'Slc18a2	35.4308	-1.65292	0.479376	-3.44807	0.000564606	0.0302967
ENSMUSG00000071708	'Sms	2464.35	-0.38171	0.110994	-3.43901	0.000583852	0.0312243
ENSMUSG00000001741	'Il16	1016.32	-0.49922	0.145348	-3.43465	0.000593315	0.0316243
ENSMUSG00000023046	'Igfbp6	169.398	1.09594	0.319304	3.43226	0.000598568	0.0317979
ENSMUSG00000027397	'Slc20a1	1778.47	0.499186	0.145579	3.42898	0.000605859	0.0320783
ENSMUSG00000036905	'C1qb	778.768	0.540867	0.157841	3.42666	0.000611058	0.0322464
ENSMUSG00000003948	'Mmd	7759.97	-0.371119	0.108417	-3.42306	0.000619201	0.0323548
ENSMUSG00000030729	'Pgm2l1	13056.7	-0.505665	0.147694	-3.42374	0.000617668	0.0323548
ENSMUSG00000087088	'Gm16638	280.151	-0.589928	0.172263	-3.42458	0.000615757	0.0323548
ENSMUSG00000063316	'Rpl27	727.334	0.545924	0.159714	3.41814	0.000630513	0.0328382
ENSMUSG00000021385	'Ippk	726.508	-0.421862	0.123555	-3.41436	0.000639326	0.0331887
ENSMUSG00000031119	'Gpc4	796.558	0.467076	0.136958	3.41037	0.00064876	0.0335691
ENSMUSG00000029641	'Rasl11a	288.408	0.596637	0.176141	3.38728	0.000705899	0.0364075
ENSMUSG00000031224	'Magee2	237.001	-0.682208	0.20162	-3.38364	0.000715324	0.0367746
ENSMUSG00000028527	'Ak4	1410.4	-0.438466	0.129701	-3.38059	0.000723313	0.0370657
ENSMUSG00000052155	'Acvr2a	1204.83	-0.38894	0.115088	-3.3795	0.000726166	0.0370927
ENSMUSG00000021303	'Gng4	345.855	-0.593924	0.175885	-3.37677	0.000733433	0.0373442
ENSMUSG00000021665	'Hexb	2709.08	0.381442	0.113037	3.3745	0.000739503	0.0374141
ENSMUSG00000059824	'Dbp	1573.83	0.816414	0.241924	3.37467	0.000739034	0.0374141
ENSMUSG00000025417	'Pip4k2c	3999.96	0.389712	0.115613	3.37084	0.000749404	0.0377199
ENSMUSG00000030077	'Chl1	4276.68	-0.487198	0.144547	-3.37051	0.000750281	0.0377199
ENSMUSG00000047591	'Mafa	15.335	-2.085	0.620236	-3.36163	0.000774843	0.0388323
ENSMUSG00000049420	'Tmem200a	549.688	-0.548952	0.163534	-3.3568	0.000788511	0.0393934
ENSMUSG00000055202	'Zfp811	160.913	-0.742949	0.221415	-3.35546	0.000792345	0.0394613
ENSMUSG00000039633	'Lonrf1	683.295	0.407544	0.121521	3.35369	0.000797402	0.0395894
ENSMUSG00000025372	'Baiap2	5596.14	0.323793	0.0966452	3.35033	0.000807149	0.0399489
ENSMUSG00000041534	'Rbp3	14.1418	3.66099	1.09407	3.3462	0.000819264	0.040423
ENSMUSG00000020374	'Rasgef1c	52.4054	1.46355	0.438011	3.34135	0.000833707	0.0410086
ENSMUSG00000031617	'Tmem184c	1620.94	-0.316381	0.0947799	-3.33807	0.000843639	0.0413432
ENSMUSG00000059149	'Mfsd4a	1806.51	0.418928	0.125526	3.33739	0.000845698	0.0413432
ENSMUSG00000038128	'Camk4	5470.73	0.45418	0.136231	3.33389	0.0008564	0.0417384
ENSMUSG00000032501	'Trib1	364.709	0.79183	0.237644	3.332	0.000862251	0.0418954
ENSMUSG00000030930	'Chst15	1151.93	0.34479	0.103581	3.32869	0.00087254	0.0422665
ENSMUSG00000075316	'Scn9a	35.2803	-1.31478	0.395173	-3.32711	0.000877517	0.0423788
ENSMUSG00000033295	'Ptprf	1499.59	0.37101	0.111738	3.32037	0.000898982	0.0432842
ENSMUSG00000028883	'Sema3a	111.852	1.61276	0.486084	3.31786	0.000907089	0.043543
ENSMUSG00000036834	'Plch1	125.918	-0.859548	0.259207	-3.31606	0.000912949	0.0436927
ENSMUSG00000022358	'Fbxo32	522.797	0.607954	0.183577	3.31171	0.000927289	0.0442461
ENSMUSG00000027298	'Tyro3	1613.77	0.498878	0.151174	3.30002	0.000966771	0.0458555
ENSMUSG00000071265	'1700086L19Rik	246.209	-0.629759	0.19083	-3.30011	0.000966461	0.0458555
ENSMUSG00000034902	'Pip5k1c	8804.18	0.339661	0.10307	3.29542	0.000982742	0.0464747
ENSMUSG00000059173	'Pde1a	4956.35	-0.353486	0.107463	-3.28936	0.00100414	0.0473462
ENSMUSG00000043013	'Onecut1	7.30856	-3.79097	1.15282	-3.28844	0.00100743	0.0473611
ENSMUSG00000036887	'C1qa	745.683	0.53856	0.163828	3.28735	0.00101134	0.0474052
ENSMUSG00000045083	'Lingo2	326.287	-0.625816	0.190483	-3.28542	0.00101829	0.0475909
ENSMUSG00000020431	'Adcy1	33889	0.521758	0.158862	3.28435	0.00102217	0.0475973
ENSMUSG00000020538	'Srebf1	1106.24	0.443781	0.135179	3.28292	0.00102739	0.0475973
ENSMUSG00000030607	'Acan	194.826	1.05712	0.322	3.28299	0.00102713	0.0475973
ENSMUSG00000039717	'Ralyl	1318.1	-0.390212	0.118997	-3.27917	0.00104112	0.0480939
ENSMUSG00000048706	'Lurap1l	716.075	-0.526714	0.16073	-3.27702	0.00104911	0.0482975
ENSMUSG00000049097	'Ankrd34a	1411.14	0.433417	0.132287	3.27635	0.00105159	0.0482975
ENSMUSG00000019848	'Popdc3	126.13	-0.876365	0.268775	-3.26059	0.00111179	0.0509157
ENSMUSG00000029999	'Tgfa	824.651	-0.47861	0.146826	-3.25971	0.00111526	0.0509283
ENSMUSG00000022884	'Eif4a2	10504.5	-0.252839	0.0777671	-3.25124	0.00114905	0.0520237
ENSMUSG00000031380	'Vegfd	74.6535	0.931105	0.286308	3.25211	0.0011455	0.0520237
ENSMUSG00000042817	'Flt3	112.626	-0.79993	0.245987	-3.25191	0.00114631	0.0520237
ENSMUSG00000046805	'Mpeg1	720.288	0.693902	0.213899	3.24407	0.00117837	0.0532
ENSMUSG00000020572	'Nampt	1522.95	-0.365079	0.112683	-3.23988	0.00119582	0.0538354
ENSMUSG00000021215	'Net1	736.537	0.555975	0.171647	3.23905	0.00119927	0.0538387
ENSMUSG00000041112	'Elmo1	902.316	0.446487	0.137976	3.23597	0.0012123	0.0542709
ENSMUSG00000048915	'Efna5	155.12	0.643393	0.199194	3.22999	0.00123796	0.0552642
ENSMUSG00000028518	'Prkaa2	1152.51	0.450423	0.139896	3.21969	0.00128329	0.057128
ENSMUSG00000027270	'Lamp5	502.109	-0.533817	0.165917	-3.21737	0.0012937	0.0574308
ENSMUSG00000026556	'Vangl2	309.522	0.583415	0.181426	3.21571	0.00130122	0.0576042
ENSMUSG00000111990	'AC131720.1	36.6981	-1.42228	0.44336	-3.20796	0.0013368	0.0590156
ENSMUSG00000028444	'Cntfr	1100.13	0.418674	0.130666	3.20415	0.00135462	0.0596369
ENSMUSG00000020891	'Alox8	129.463	-0.68741	0.214611	-3.20305	0.00135982	0.0597011
ENSMUSG00000026994	'Galnt3	62.6242	-1.04854	0.327482	-3.20182	0.00136561	0.0597904
ENSMUSG00000019796	'Lrp11	5269.46	-0.297907	0.0931458	-3.19829	0.00138246	0.0601563
ENSMUSG00000041911	'Dlx1	368.526	0.44449	0.139012	3.1975	0.00138627	0.0601563
ENSMUSG00000046167	'Gldn	55.5885	1.25255	0.391896	3.19613	0.00139282	0.0601563
ENSMUSG00000051159	'Cited1	33.0805	1.39901	0.43772	3.19613	0.00139284	0.0601563
ENSMUSG00000058897	'Col25a1	1850.66	-0.389862	0.121968	-3.19643	0.00139141	0.0601563
ENSMUSG00000039601	'Rcan2	2286.45	0.294778	0.092274	3.1946	0.00140025	0.0603131
ENSMUSG00000026205	'Slc23a3	14.9227	2.18695	0.685	3.19263	0.00140985	0.0603997
ENSMUSG00000035456	'Prdm8	2227	-0.444144	0.139092	-3.19318	0.00140715	0.0603997
ENSMUSG00000030579	'Tyrobp	184.013	0.690458	0.216547	3.18849	0.00143017	0.0611061
ENSMUSG00000000305	'Cdh4	263.524	0.528147	0.165804	3.18537	0.00144568	0.0616037
ENSMUSG00000028581	'Laptm5	722.587	0.430566	0.135268	3.18307	0.00145724	0.0619308
ENSMUSG00000035849	'Krt222	845.425	-0.382301	0.120207	-3.18034	0.00147101	0.0623498
ENSMUSG00000040653	'Ppp1r14c	445.557	-0.440755	0.138701	-3.17774	0.0014843	0.0625217
ENSMUSG00000050164	'Mchr1	397.467	0.588533	0.18523	3.1773	0.00148651	0.0625217
ENSMUSG00000053175	'Bcl3	10.5002	3.85073	1.21197	3.17724	0.00148684	0.0625217
ENSMUSG00000024558	'Mapk4	1793.9	1.33494	0.420805	3.17235	0.00151212	0.063251
ENSMUSG00000040990	'Sh3kbp1	555.666	-0.452746	0.142703	-3.17265	0.00151056	0.063251
ENSMUSG00000024981	'Acsl5	1667.66	0.378969	0.119499	3.17131	0.00151755	0.0633122
ENSMUSG00000039997	'Ifi203	73.9287	-1.19338	0.376512	-3.16958	0.00152661	0.0635045
ENSMUSG00000097284	'4930480K23Rik	95.2734	-1.2479	0.393796	-3.16891	0.00153013	0.0635045
ENSMUSG00000041798	'Gck	26.8015	-1.9369	0.611837	-3.16571	0.00154707	0.0640407
ENSMUSG00000057614	'Gnai1	4772.54	-0.256113	0.0809612	-3.16341	0.00155934	0.0643812
ENSMUSG00000032875	'Arhgef17	8272.71	0.391453	0.123832	3.16117	0.00157139	0.0644729
ENSMUSG00000041380	'Htr2c	846.17	-0.745955	0.236006	-3.16074	0.00157369	0.0644729
ENSMUSG00000052459	'Atp6v1a	16657.4	-0.310457	0.0982039	-3.16135	0.0015704	0.0644729
ENSMUSG00000029361	'Nos1	3438.73	0.611066	0.193599	3.15635	0.00159759	0.0652841
ENSMUSG00000069516	'Lyz2	180.65	1.18114	0.374599	3.15308	0.00161555	0.0658491
ENSMUSG00000024867	'Pip5k1b	1112.96	-0.425117	0.13486	-3.15228	0.00161999	0.0658618
ENSMUSG00000034209	'Rasl10a	514.814	-0.605553	0.192182	-3.15093	0.0016275	0.0659988
ENSMUSG00000028698	'Pik3r3	990.109	0.342468	0.108763	3.14874	0.00163976	0.0663269
ENSMUSG00000048644	'Ctxn1	5959.86	0.434708	0.138115	3.14743	0.00164715	0.0663555
ENSMUSG00000084349	'Rpl3-ps1	18.6411	-3.72179	1.1826	-3.14713	0.00164879	0.0663555
ENSMUSG00000028552	'Eps15	7179	-0.274235	0.0871799	-3.14562	0.00165733	0.0665313
ENSMUSG00000052676	'Zmat1	310.893	-0.457896	0.145655	-3.14369	0.0016683	0.0668031
ENSMUSG00000047259	'Mc4r	71.0389	-1.13665	0.36365	-3.12568	0.00177394	0.0706784
ENSMUSG00000079056	'Kcnip3	1685.48	0.51738	0.165501	3.12615	0.00177113	0.0706784
ENSMUSG00000038257	'Glra3	141.838	-0.774947	0.248049	-3.12417	0.00178307	0.0708648
ENSMUSG00000029598	'Plbd2	1228.36	0.351096	0.112616	3.11762	0.00182315	0.0722773
ENSMUSG00000058446	'Znrf2	730.623	-0.379581	0.121809	-3.1162	0.001832	0.0724479
ENSMUSG00000055421	'Pcdh9	3013.4	-0.367626	0.118114	-3.11248	0.00185523	0.0731852
ENSMUSG00000020248	'Nfyb	908.601	-0.381567	0.122661	-3.11073	0.00186624	0.0734378
ENSMUSG00000031217	'Efnb1	257.787	-0.509459	0.164192	-3.10281	0.0019169	0.0752454
ENSMUSG00000029608	'Rph3a	7965.45	0.340292	0.109745	3.10076	0.00193025	0.0755834
ENSMUSG00000043154	'Ppp2r3a	1337.3	-0.367153	0.118604	-3.09562	0.00196403	0.0767177
ENSMUSG00000024990	'Rbp4	77.2787	1.11676	0.361187	3.09192	0.00198868	0.0774903
ENSMUSG00000006800	'Sulf2	2791.3	0.347221	0.112555	3.0849	0.00203619	0.0791482
ENSMUSG00000020986	'Sec23a	3051.38	-0.276631	0.089694	-3.08416	0.00204129	0.0791533
ENSMUSG00000003721	'Insig2	1002.27	-0.364321	0.118252	-3.08089	0.00206381	0.0796391
ENSMUSG00000034361	'Cpne2	770.37	-0.477381	0.154925	-3.08136	0.00206057	0.0796391
ENSMUSG00000043456	'Zfp536	735.392	0.675747	0.219429	3.07957	0.00207302	0.0798011
ENSMUSG00000037754	'Ppp1r16b	3436.99	-0.259137	0.0842251	-3.07672	0.00209291	0.0801794
ENSMUSG00000063887	'Nlgn1	2650.38	-0.310265	0.100836	-3.07692	0.00209151	0.0801794
ENSMUSG00000018589	'Glra2	199.835	-0.551513	0.179613	-3.07056	0.00213659	0.0812669
ENSMUSG00000026796	'Fam129b	542.05	0.614944	0.20021	3.0715	0.00212984	0.0812669
ENSMUSG00000028701	'Lurap1	471.645	0.444585	0.144782	3.07072	0.00213543	0.0812669
ENSMUSG00000001270	'Ckb	14532.9	0.312325	0.101787	3.06843	0.0021519	0.0816542
ENSMUSG00000035329	'Fbxo33	1137.68	-0.321339	0.104951	-3.0618	0.0022001	0.0832852
ENSMUSG00000032609	'Klhdc8b	276.745	0.547668	0.179273	3.05494	0.00225104	0.0850115
ENSMUSG00000034164	'Emid1	69.3796	0.937686	0.307445	3.04993	0.00228896	0.0862392
ENSMUSG00000064125	'Prr36	696.051	0.485269	0.159171	3.04872	0.00229816	0.0863814
ENSMUSG00000039697	'Ncoa7	1924.67	-0.325593	0.106947	-3.04442	0.0023313	0.0874211
ENSMUSG00000024083	'Pja2	18122.4	-0.287838	0.0946366	-3.04151	0.00235398	0.0877027
ENSMUSG00000031099	'Smarca1	705.372	-0.358791	0.117969	-3.0414	0.00235481	0.0877027
ENSMUSG00000035653	'Lrfn5	1592.62	-0.325256	0.106946	-3.04131	0.00235548	0.0877027
ENSMUSG00000037972	'Snn	5773.04	0.463099	0.152304	3.04063	0.00236083	0.0877027
ENSMUSG00000010476	'Ebf3	35.3719	1.43029	0.471134	3.03585	0.0023986	0.0886926
ENSMUSG00000089762	'Ier5l	265.53	0.502751	0.165577	3.03635	0.0023946	0.0886926
ENSMUSG00000022321	'Cdh10	846.085	-0.35574	0.117269	-3.03354	0.002417	0.0890339
ENSMUSG00000026158	'Ogfrl1	5801.27	-0.301898	0.0995281	-3.03329	0.002419	0.0890339
ENSMUSG00000024063	'Lbh	827.9	0.512626	0.169088	3.03171	0.00243172	0.0892955
ENSMUSG00000111995	'AC153564.1	9.93978	2.48719	0.821003	3.02945	0.00244996	0.0897586
ENSMUSG00000063253	'Scoc	1263.57	-0.332195	0.109695	-3.02836	0.00245887	0.0898786
ENSMUSG00000090071	'Cdk5r2	4232.36	0.34195	0.112989	3.02641	0.0024748	0.0900223
ENSMUSG00000097971	'Gm26917	509.809	0.6686	0.220966	3.0258	0.00247975	0.0900223
ENSMUSG00000113919	'Gm34466	42.5742	1.35404	0.447472	3.02599	0.00247824	0.0900223
ENSMUSG00000028909	'Ptpru	543.499	-0.440445	0.145608	-3.02487	0.00248743	0.0900958
ENSMUSG00000028059	'Arhgef2	3026.61	0.326914	0.108109	3.02394	0.00249507	0.0901677
ENSMUSG00000096916	'Zfp850	189.894	-0.53036	0.175463	-3.02263	0.0025059	0.0903541
ENSMUSG00000058013	'Sept11	1582.12	0.361654	0.119693	3.02153	0.00251504	0.0904791
ENSMUSG00000022246	'Rai14	128.119	0.971992	0.32179	3.02058	0.00252292	0.0905579
ENSMUSG00000008734	'Gprc5b	4671.89	0.274651	0.0910118	3.01775	0.00254657	0.0910187
ENSMUSG00000038205	'Prkab2	991.002	0.50564	0.167559	3.01768	0.00254718	0.0910187
ENSMUSG00000018774	'Cd68	120.152	0.714589	0.236915	3.01623	0.00255941	0.0912514
ENSMUSG00000020892	'Aloxe3	129.717	-0.643591	0.213807	-3.01015	0.00261115	0.0928163
ENSMUSG00000032060	'Cryab	1219.49	0.295454	0.0981669	3.00971	0.00261495	0.0928163
ENSMUSG00000032578	'Cish	60.4978	0.976701	0.324766	3.0074	0.00263496	0.0933186
ENSMUSG00000045312	'Lhfpl2	904.938	-0.459986	0.153185	-3.00281	0.00267496	0.0945251
ENSMUSG00000018566	'Slc2a4	35.4711	1.40934	0.470337	2.99645	0.00273144	0.0956725
ENSMUSG00000024014	'Pim1	35.9788	1.68831	0.563308	2.99714	0.00272527	0.0956725
ENSMUSG00000036501	'Fam13b	1236.22	-0.426054	0.142173	-2.99673	0.0027289	0.0956725
ENSMUSG00000037235	'Mxd4	1820.49	0.347212	0.115818	2.9979	0.00271843	0.0956725
ENSMUSG00000027654	'Fam83d	27.7844	-1.35095	0.451369	-2.993	0.00276247	0.0964071
ENSMUSG00000047045	'Tmem164	341.988	0.434828	0.145292	2.99278	0.00276451	0.0964071
ENSMUSG00000033998	'Kcnk1	2019.6	0.44314	0.148112	2.99193	0.00277221	0.0964646
ENSMUSG00000076617	'Ighm	206.984	0.602785	0.201651	2.98925	0.00279665	0.0971027
ENSMUSG00000022339	'Ebag9	553.787	-0.370758	0.124182	-2.9856	0.00283025	0.0975416
ENSMUSG00000031974	'Abcb10	530.554	-0.415617	0.139207	-2.9856	0.00283021	0.0975416
ENSMUSG00000038400	'Pmepa1	690.581	0.595781	0.199612	2.9847	0.00283859	0.0975416
ENSMUSG00000048834	'Vstm2a	3541.25	-0.31581	0.105783	-2.98547	0.00283146	0.0975416
ENSMUSG00000053093	'Myh7	131.334	0.654998	0.219462	2.98456	0.00283989	0.0975416
ENSMUSG00000034799	'Unc13a	7440.45	0.365276	0.122528	2.98117	0.00287146	0.0982096
ENSMUSG00000063415	'Cyp26b1	412.753	0.799721	0.268259	2.98115	0.00287166	0.0982096
ENSMUSG00000001376	'Vps50	1596.53	-0.339406	0.113901	-2.97983	0.00288411	0.098424
ENSMUSG00000047686	'Rtl3	106.581	-0.973201	0.326753	-2.9784	0.00289758	0.0986726
ENSMUSG00000097604	'Gm17322	105.113	0.839005	0.281764	2.97768	0.00290438	0.098693
ENSMUSG00000044707	'Ccnjl	172.834	-0.645508	0.216846	-2.9768	0.00291273	0.0987662
ENSMUSG00000028312	'Smc2	325.921	-0.450077	0.151451	-2.97177	0.00296088	0.100186
ENSMUSG00000066477	'Gm16551	7.18112	-3.78928	1.27724	-2.96678	0.00300939	0.101611
ENSMUSG00000029471	'Camkk2	3405.32	0.383589	0.12956	2.9607	0.0030694	0.1032
ENSMUSG00000039835	'Nhsl1	990.066	-0.317626	0.10728	-2.96073	0.00306915	0.1032
ENSMUSG00000020241	'Col6a2	123.497	1.00352	0.339679	2.9543	0.00313378	0.105143
ENSMUSG00000035864	'Syt1	34171	-0.286412	0.0969875	-2.95308	0.0031462	0.105338
ENSMUSG00000026187	'Xrcc5	317.147	-0.44133	0.149798	-2.94617	0.00321734	0.107494
ENSMUSG00000050711	'Scg2	5742.28	0.474795	0.161471	2.94044	0.00327749	0.109275
ENSMUSG00000021062	'Rab15	4189.68	-0.390971	0.133185	-2.93555	0.00332958	0.110768
ENSMUSG00000035545	'Leng8	809.236	0.466802	0.15905	2.93494	0.00333617	0.110768
ENSMUSG00000001025	'S100a6	154.813	0.732305	0.249604	2.93387	0.00334763	0.110917
ENSMUSG00000028007	'Snx7	388.102	0.424654	0.144807	2.93254	0.00336198	0.111161
ENSMUSG00000015852	'Fcrls	333.317	-0.461028	0.157276	-2.93134	0.00337508	0.111364
ENSMUSG00000031201	'Brcc3	732.794	-0.323002	0.110261	-2.92942	0.00339591	0.111589
ENSMUSG00000091722	'Siah3	236.698	-0.501358	0.171134	-2.92962	0.0033938	0.111589
ENSMUSG00000043518	'Rai2	197.623	0.692306	0.236729	2.92446	0.00345053	0.112918
ENSMUSG00000044676	'Zfp612	756.365	-0.322509	0.110257	-2.92506	0.00344392	0.112918
ENSMUSG00000020080	'Hkdc1	87.5305	1.05526	0.361136	2.92207	0.00347713	0.113555
ENSMUSG00000022797	'Tfrc	2434.08	-0.414816	0.142005	-2.92113	0.00348762	0.113665
ENSMUSG00000024736	'Tmem132a	3156.54	0.343841	0.117742	2.9203	0.00349699	0.113738
ENSMUSG00000035206	'Sppl2b	504.348	0.474321	0.162604	2.91704	0.00353375	0.114436
ENSMUSG00000041658	'Rragb	1594.06	-0.340188	0.116633	-2.91673	0.00353723	0.114436
ENSMUSG00000050505	'Pcdh20	4941.2	-0.408045	0.13991	-2.91649	0.00353999	0.114436
ENSMUSG00000018293	'Pfn1	2483.07	0.399351	0.136989	2.91521	0.0035545	0.114672
ENSMUSG00000025738	'Fbxl16	21227.1	0.304443	0.104574	2.91127	0.0035996	0.115115
ENSMUSG00000027002	'Nckap1	20499.1	-0.316153	0.108611	-2.91086	0.00360433	0.115115
ENSMUSG00000034617	'Mtrr	346.514	-0.455148	0.156315	-2.91173	0.0035943	0.115115
ENSMUSG00000063260	'Syt10	119.711	-0.775444	0.266186	-2.91317	0.00357779	0.115115
ENSMUSG00000107019	'Gm43682	131.48	0.676201	0.232154	2.91272	0.00358293	0.115115
ENSMUSG00000042804	'Gpr153	186.394	0.677627	0.233117	2.90681	0.00365137	0.116384
ENSMUSG00000048988	'Elfn1	505.861	0.362859	0.124986	2.90319	0.00369384	0.117502
ENSMUSG00000001473	'Tubb6	22.6066	1.72158	0.593855	2.899	0.0037436	0.118612
ENSMUSG00000048232	'Fbxo10	1066.77	-0.334453	0.115364	-2.89911	0.00374219	0.118612
ENSMUSG00000029055	'Plch2	3069.19	0.378659	0.130718	2.89675	0.00377044	0.119225
ENSMUSG00000018634	'Crhr1	181.696	0.648457	0.22403	2.89451	0.0037975	0.119843
ENSMUSG00000013033	'Adgrl1	9788.56	0.244311	0.0844247	2.89383	0.00380571	0.119865
ENSMUSG00000006024	'Napa	4743.01	0.340602	0.117793	2.89154	0.00383355	0.120371
ENSMUSG00000032109	'Nlrx1	156.61	0.600193	0.207588	2.89127	0.00383688	0.120371
ENSMUSG00000024940	'Ltbp3	451.939	0.601652	0.208638	2.88371	0.00393017	0.122607
ENSMUSG00000042082	'Arsb	3435.77	-0.256718	0.0890262	-2.88363	0.00393123	0.122607
ENSMUSG00000061589	'Dot1l	748.183	0.631312	0.218862	2.88452	0.00392015	0.122607
ENSMUSG00000026701	'Prdx6	3893.06	0.325038	0.112853	2.88018	0.00397447	0.123713
ENSMUSG00000022469	'Rapgef3	458.956	0.456949	0.158706	2.87923	0.00398653	0.123847
ENSMUSG00000027400	'Pdyn	293.358	-0.694621	0.241434	-2.87706	0.00401398	0.124457
ENSMUSG00000039629	'Strip2	1321.39	0.40014	0.139543	2.86751	0.0041371	0.128025
ENSMUSG00000032452	'Clstn2	3858.33	-0.419181	0.146337	-2.8645	0.00417674	0.129001
ENSMUSG00000032523	'Hhatl	233.446	0.716262	0.250134	2.86352	0.00418968	0.129151
ENSMUSG00000003352	'Cacnb3	4443.73	0.358867	0.125367	2.86252	0.00420286	0.129307
ENSMUSG00000019785	'Clvs2	1120.6	-0.344172	0.120298	-2.86098	0.00422328	0.129685
ENSMUSG00000036295	'Lrrn3	1725.17	-0.353814	0.12374	-2.85933	0.00424536	0.130112
ENSMUSG00000019082	'Slc25a22	4741.11	-0.324568	0.113561	-2.85809	0.00426205	0.130373
ENSMUSG00000028086	'Fbxw7	3846.52	0.352442	0.12338	2.85655	0.00428269	0.130753
ENSMUSG00000004266	'Ptpn6	66.2655	0.911688	0.319279	2.85546	0.00429749	0.130954
ENSMUSG00000058966	'Fam57b	1006.55	0.358939	0.126077	2.84697	0.00441372	0.134237
ENSMUSG00000071180	'Smim15	1081.03	-0.31644	0.111173	-2.84637	0.00442205	0.134237
ENSMUSG00000049436	'Upk1b	17.6095	-1.66514	0.585818	-2.84241	0.00447734	0.135656
ENSMUSG00000039519	'Cyp7b1	576.803	-0.413801	0.145724	-2.83962	0.00451675	0.136591
ENSMUSG00000035314	'Gdpd5	233.298	0.545587	0.192246	2.83796	0.00454026	0.137042
ENSMUSG00000039195	'1110008P14Rik	999.246	0.502572	0.177403	2.83293	0.00461228	0.138953
ENSMUSG00000020737	'Jpt1	1250.49	0.473127	0.167071	2.83189	0.00462743	0.139146
ENSMUSG00000032177	'Pde4a	1905.29	0.346076	0.122355	2.82846	0.00467723	0.140378
ENSMUSG00000038738	'Shank1	11239.9	0.393076	0.139122	2.82541	0.00472203	0.141457
ENSMUSG00000043259	'Fam13c	2851.44	0.326881	0.115751	2.82399	0.00474302	0.141819
ENSMUSG00000016763	'Scube1	745.548	0.636317	0.225497	2.82183	0.00477498	0.141976
ENSMUSG00000028232	'Tmem68	987.024	-0.340457	0.120642	-2.82203	0.00477205	0.141976
ENSMUSG00000040372	'Gpr63	240.105	0.630609	0.223405	2.82271	0.00476191	0.141976
ENSMUSG00000022421	'Nptxr	25447.2	0.314012	0.111363	2.81972	0.00480662	0.142579
ENSMUSG00000037989	'Wnk2	2144.18	0.256373	0.0909356	2.81928	0.00481319	0.142579
ENSMUSG00000068699	'Flnc	92.5669	1.19941	0.425538	2.81857	0.00482379	0.142629
ENSMUSG00000028832	'Stmn1	927.476	0.386823	0.137585	2.81152	0.00493075	0.145521
ENSMUSG00000010064	'Slc38a3	1033.4	0.477698	0.170357	2.80411	0.00504562	0.148156
ENSMUSG00000041710	'Trpc5	406.991	-0.616463	0.219807	-2.80456	0.00503846	0.148156
ENSMUSG00000049281	'Scn3b	5390.48	-0.377237	0.134537	-2.80396	0.00504791	0.148156
ENSMUSG00000004054	'Map3k11	467.053	0.358074	0.128014	2.79715	0.00515556	0.15076
ENSMUSG00000032648	'Pygm	604.293	0.394067	0.140875	2.79729	0.00515338	0.15076
ENSMUSG00000031997	'Trpc6	589.677	0.554408	0.198417	2.79416	0.0052035	0.151605
ENSMUSG00000036560	'Lgi4	766.738	0.342657	0.122622	2.79442	0.00519925	0.151605
ENSMUSG00000022724	'Riox2	233.301	-0.459425	0.164476	-2.79328	0.00521772	0.151742
ENSMUSG00000022468	'Endou	22.0378	1.70596	0.611057	2.79182	0.00524132	0.151849
ENSMUSG00000028927	'Padi2	999.301	0.458892	0.164402	2.79128	0.00524998	0.151849
ENSMUSG00000052336	'Cx3cr1	1160.5	0.347353	0.124398	2.79228	0.00523381	0.151849
ENSMUSG00000008136	'Fhl2	626.834	0.536506	0.192383	2.78874	0.00529136	0.152769
ENSMUSG00000044708	'Kcnj10	4044.6	0.426832	0.153163	2.78678	0.00532344	0.153417
ENSMUSG00000072214	'Sept5	9163.26	0.346534	0.12438	2.7861	0.00533465	0.153463
ENSMUSG00000028801	'Stpg1	55.1937	-1.02281	0.367237	-2.78516	0.0053501	0.15363
ENSMUSG00000027932	'Slc27a3	93.7064	-0.952032	0.342009	-2.78364	0.00537519	0.15376
ENSMUSG00000036896	'C1qc	715.144	0.525138	0.188686	2.78314	0.00538358	0.15376
ENSMUSG00000043439	'Epop	679.183	0.602215	0.216312	2.78401	0.00536906	0.15376
ENSMUSG00000038642	'Ctss	1452.57	0.505204	0.181672	2.78086	0.00542147	0.154289
ENSMUSG00000102796	'Gm37711	103.166	0.797977	0.286935	2.78104	0.00541849	0.154289
ENSMUSG00000052105	'Mtcl1	748.507	0.469559	0.16893	2.7796	0.00544252	0.154612
ENSMUSG00000032418	'Me1	1013.1	-0.287874	0.103643	-2.77757	0.00547676	0.155308
ENSMUSG00000028488	'Sh3gl2	7152.43	-0.303959	0.109615	-2.77298	0.00555459	0.157235
ENSMUSG00000002603	'Tgfb1	115.942	0.665102	0.240301	2.76778	0.00564388	0.159404
ENSMUSG00000029422	'Rsrc2	1565.85	-0.316365	0.11432	-2.76736	0.0056512	0.159404
ENSMUSG00000036095	'Dgkb	7018.37	-0.308273	0.111543	-2.76371	0.00571477	0.160365
ENSMUSG00000037035	'Inhbb	156.928	-0.692135	0.25044	-2.76367	0.00571547	0.160365
ENSMUSG00000059401	'Mamld1	933.943	0.529568	0.191581	2.76419	0.00570637	0.160365
ENSMUSG00000032135	'Mcam	330.457	0.533292	0.193042	2.76257	0.00573482	0.160625
ENSMUSG00000048776	'Pthlh	39.1781	1.21762	0.441042	2.76077	0.00576644	0.161228
ENSMUSG00000072969	'Armcx5	502.807	-0.380823	0.138016	-2.75927	0.00579302	0.161687
ENSMUSG00000061654	'Spry3	322.511	-0.500913	0.18163	-2.75788	0.00581777	0.162094
ENSMUSG00000020900	'Myh10	6201.38	0.43076	0.156227	2.75727	0.00582864	0.162114
ENSMUSG00000063626	'Unc5d	887.434	0.35694	0.129509	2.75609	0.00584962	0.162414
ENSMUSG00000059852	'Kcng2	944.519	0.538611	0.195534	2.75456	0.0058771	0.162893
ENSMUSG00000000732	'Icosl	240.134	-0.624693	0.227059	-2.75124	0.00593699	0.163254
ENSMUSG00000002565	'Scin	10.7832	-2.02532	0.736336	-2.75054	0.0059497	0.163254
ENSMUSG00000006920	'Ezh1	1645.06	-0.311823	0.113318	-2.75176	0.00592766	0.163254
ENSMUSG00000032925	'Itgbl1	174.384	-0.504298	0.183179	-2.75304	0.00590453	0.163254
ENSMUSG00000036902	'Neto2	1236.27	-0.442657	0.160974	-2.74987	0.00596182	0.163254
ENSMUSG00000052920	'Prkg1	301.685	-0.546279	0.198568	-2.75109	0.00593968	0.163254
ENSMUSG00000060890	'Arr3	11.9276	2.04104	0.742176	2.75008	0.00595809	0.163254
ENSMUSG00000027577	'Chrna4	296.363	0.43307	0.157631	2.74736	0.00600772	0.163977
ENSMUSG00000029151	'Slc30a3	1245.4	0.345352	0.125732	2.74674	0.00601909	0.163977
ENSMUSG00000059991	'Nptx2	1201.57	1.79318	0.652728	2.74721	0.00601044	0.163977
ENSMUSG00000000126	'Wnt9a	278.114	0.827139	0.301465	2.74373	0.00607451	0.164922
ENSMUSG00000028373	'Astn2	534.252	0.401979	0.146504	2.74381	0.00607311	0.164922
ENSMUSG00000019828	'Grm1	1790.75	-0.411432	0.150113	-2.74081	0.00612874	0.165977
ENSMUSG00000037771	'Slc32a1	1540.81	0.293982	0.107272	2.74052	0.00613417	0.165977
ENSMUSG00000027610	'Gss	296.879	-0.454121	0.165758	-2.73966	0.00615029	0.166131
ENSMUSG00000025757	'Hspa4l	3901.75	-0.396313	0.144805	-2.73688	0.00620246	0.166509
ENSMUSG00000036437	'Npy1r	897.353	0.408218	0.149156	2.73685	0.00620299	0.166509
ENSMUSG00000042256	'Ptchd4	225.251	0.746338	0.272716	2.73669	0.00620608	0.166509
ENSMUSG00000075334	'Rprm	490.949	0.615485	0.224883	2.73691	0.006202	0.166509
ENSMUSG00000022292	'Rrm2b	1072.11	-0.304625	0.111358	-2.73555	0.00622771	0.166808
ENSMUSG00000073555	'Gm4951	12.8885	3.10326	1.13467	2.73496	0.00623887	0.166827
ENSMUSG00000029359	'Tesc	628.277	-0.471782	0.172553	-2.73413	0.00625457	0.166967
ENSMUSG00000056222	'Spock1	6497.78	-0.309057	0.113072	-2.73327	0.00627083	0.167121
ENSMUSG00000020216	'Jsrp1	61.6456	1.05112	0.385256	2.72836	0.00636501	0.169065
ENSMUSG00000027848	'Olfml3	443.432	0.407483	0.149329	2.72876	0.00635728	0.169065
ENSMUSG00000017929	'B4galt5	1017.72	0.316524	0.116046	2.72757	0.00638028	0.169189
ENSMUSG00000010086	'Rnf112	5350.26	-0.309907	0.113731	-2.72491	0.00643181	0.170272
ENSMUSG00000015484	'Fam163a	294.27	0.613834	0.225382	2.72353	0.00645891	0.170423
ENSMUSG00000019359	'Gdpd2	116.705	0.647036	0.237533	2.72399	0.00644993	0.170423
ENSMUSG00000031703	'Itfg1	5810.66	-0.216571	0.0795585	-2.72216	0.00648559	0.170562
ENSMUSG00000034730	'Adgrb1	6324.8	0.331123	0.121626	2.72246	0.00647974	0.170562
ENSMUSG00000020523	'Fam114a2	501.225	-0.337585	0.12415	-2.71917	0.00654453	0.171829
ENSMUSG00000024044	'Epb41l3	2538.31	-0.292012	0.10747	-2.71716	0.00658444	0.172593
ENSMUSG00000113121	'Gm35161	38.2593	1.38404	0.509689	2.71546	0.00661836	0.173197
ENSMUSG00000026058	'Khdrbs2	181.643	-0.509839	0.187854	-2.71402	0.00664713	0.17338
ENSMUSG00000033768	'Nrxn2	6973.88	0.305081	0.112391	2.71447	0.00663821	0.17338
ENSMUSG00000020912	'Krt12	14.328	-1.86357	0.68711	-2.71219	0.00668402	0.174058
ENSMUSG00000024621	'Csf1r	1883.65	0.37856	0.139687	2.71006	0.0067271	0.174894
ENSMUSG00000020566	'Atp6v1c2	9.24164	-2.63378	0.972156	-2.70922	0.00674423	0.175053
ENSMUSG00000001855	'Nup214	896.26	0.34221	0.126447	2.70635	0.00680272	0.175145
ENSMUSG00000021712	'Trim23	2014.82	-0.260439	0.0961904	-2.70754	0.00677837	0.175145
ENSMUSG00000022661	'Cd200	1565.94	-0.263618	0.0973906	-2.70681	0.00679326	0.175145
ENSMUSG00000051351	'Zfp46	986.02	0.356017	0.131467	2.70804	0.00676821	0.175145
ENSMUSG00000097610	'A930012L18Rik	39.2945	1.01468	0.374859	2.70682	0.00679308	0.175145
ENSMUSG00000036641	'Ccdc148	392.766	-0.397939	0.147187	-2.70363	0.00685858	0.176015
ENSMUSG00000105993	'Tex13c2	13.212	-1.80275	0.666749	-2.70379	0.00685531	0.176015
ENSMUSG00000053110	'Yap1	518.787	0.524061	0.193909	2.70262	0.00687958	0.17627
ENSMUSG00000036218	'Pdzrn4	134.947	-0.696794	0.257887	-2.70194	0.00689364	0.176346
ENSMUSG00000064023	'Klk8	271.707	0.522168	0.193578	2.69746	0.00698714	0.178166
ENSMUSG00000071713	'Csf2rb	23.525	1.41679	0.525165	2.69779	0.00698012	0.178166
ENSMUSG00000024425	'Ndfip1	6115.03	-0.227028	0.084206	-2.6961	0.00701558	0.178321
ENSMUSG00000097287	'D130017N08Rik	271.389	-0.517919	0.192075	-2.69644	0.00700848	0.178321
ENSMUSG00000021807	'Rtraf	841.221	-0.318994	0.118434	-2.69343	0.00707203	0.17947
ENSMUSG00000022500	'Litaf	289.33	0.443733	0.164999	2.6893	0.00716013	0.181222
ENSMUSG00000024076	'Vit	228.689	0.493921	0.183673	2.68913	0.00716382	0.181222
ENSMUSG00000057147	'Dph6	351.526	-0.398376	0.148269	-2.68685	0.00721295	0.182176
ENSMUSG00000050640	'Tmem150c	1261.22	-0.390607	0.145444	-2.68561	0.00723968	0.182561
ENSMUSG00000030638	'Sh3gl3	565.192	-0.347615	0.129474	-2.68482	0.00725686	0.182706
ENSMUSG00000062257	'Opcml	6056.44	-0.285415	0.106339	-2.68401	0.00727439	0.182858
ENSMUSG00000004263	'Atn1	229.531	0.498311	0.185849	2.68126	0.00733445	0.183966
ENSMUSG00000028020	'Glrb	4399.19	-0.242655	0.0905287	-2.68041	0.00735311	0.183966
ENSMUSG00000028035	'Dnajb4	1229.52	-0.299713	0.111799	-2.68082	0.00734413	0.183966
ENSMUSG00000021978	'Extl3	3161.75	0.3058	0.114133	2.67932	0.00737713	0.184278
ENSMUSG00000009216	'Fam163b	4045.14	0.344726	0.12871	2.67831	0.00739938	0.184544
ENSMUSG00000018927	'Ccl6	45.1237	0.984983	0.368379	2.67383	0.0074991	0.186568
ENSMUSG00000030545	'Pex11a	219.082	-0.527307	0.197226	-2.67361	0.00750391	0.186568
ENSMUSG00000050379	'Sept6	1392.64	0.299642	0.112111	2.67272	0.00752379	0.18677
ENSMUSG00000019877	'Serinc1	23131.8	-0.215772	0.0807909	-2.67075	0.00756824	0.187582
ENSMUSG00000036777	'Anln	803.127	-0.438701	0.16435	-2.66931	0.00760076	0.188095
ENSMUSG00000022456	'Sept3	11466.1	-0.249888	0.0936387	-2.66864	0.00761589	0.188104
ENSMUSG00000030302	'Atp2b2	10116.2	0.405366	0.151922	2.66825	0.00762472	0.188104
ENSMUSG00000005950	'P2rx5	35.0016	-1.15043	0.431518	-2.666	0.00767603	0.188978
ENSMUSG00000026656	'Fcgr2b	65.9368	1.11582	0.418592	2.66565	0.00768385	0.188978
ENSMUSG00000055489	'Ano5	21.4673	-1.35252	0.507689	-2.66407	0.00772007	0.189576
ENSMUSG00000063531	'Sema3e	2025.12	-0.45644	0.171398	-2.66305	0.0077436	0.189861
ENSMUSG00000022361	'Zhx1	1983.23	-0.298558	0.11216	-2.66188	0.00777046	0.189935
ENSMUSG00000036452	'Arhgap26	1907.75	0.29842	0.112108	2.6619	0.00777012	0.189935
ENSMUSG00000068551	'Zfp467	310.916	0.456458	0.171553	2.66074	0.00779681	0.190287
ENSMUSG00000029547	'Ints1	1637.59	0.267212	0.100489	2.65913	0.0078343	0.19091
ENSMUSG00000032503	'Arpp21	3137.56	0.344468	0.129632	2.65728	0.00787731	0.191665
ENSMUSG00000020388	'Pdlim4	157.657	0.72545	0.273123	2.65613	0.00790443	0.192032
ENSMUSG00000048458	'Fam212b	2285.26	0.31342	0.118058	2.65479	0.00793573	0.192499
ENSMUSG00000036510	'Cdh8	1714.68	-0.31006	0.116825	-2.65405	0.00795312	0.192628
ENSMUSG00000021687	'Scamp1	5628.44	-0.235501	0.0888458	-2.65067	0.00803318	0.194271
ENSMUSG00000084215	'Gm11814	7.8275	-3.9137	1.47768	-2.64854	0.00808397	0.195203
ENSMUSG00000030854	'Ptpn5	2343.85	0.448788	0.16955	2.64693	0.00812252	0.195838
ENSMUSG00000003378	'Grik5	5277.36	0.309952	0.117128	2.64626	0.00813873	0.195932
ENSMUSG00000014813	'Stc1	78.5236	-1.02718	0.388385	-2.64476	0.008175	0.196508
ENSMUSG00000041757	'Plekha6	1145.05	0.349557	0.132271	2.64274	0.00822392	0.197387
ENSMUSG00000071856	'Mcc	272.308	0.506086	0.191609	2.64125	0.00826014	0.197958
ENSMUSG00000017376	'Nlk	1173.06	0.319298	0.1212	2.63447	0.00842684	0.199765
ENSMUSG00000022010	'Tsc22d1	8425.67	0.241411	0.0916461	2.63416	0.00843449	0.199765
ENSMUSG00000024338	'Psmb8	79.0337	1.48645	0.563766	2.63665	0.00837298	0.199765
ENSMUSG00000032355	'Mlip	560.604	0.417468	0.15843	2.63504	0.00841282	0.199765
ENSMUSG00000033460	'Armcx1	1167.3	-0.271619	0.103056	-2.63565	0.00839753	0.199765
ENSMUSG00000035673	'Sbno2	280.47	0.690847	0.262259	2.63422	0.00843317	0.199765
ENSMUSG00000042429	'Adora1	6207.67	-0.29799	0.113055	-2.6358	0.00839395	0.199765
ENSMUSG00000049252	'Lrp1b	1311.31	-0.611253	0.232053	-2.63411	0.00843583	0.199765
ENSMUSG00000030337	'Vamp1	1694.62	-0.391861	0.148856	-2.63248	0.00847646	0.200429
ENSMUSG00000002459	'Rgs20	304.21	0.429617	0.163344	2.63013	0.00853526	0.200925
ENSMUSG00000022054	'Nefm	5243.09	0.400171	0.152105	2.63089	0.00851617	0.200925
ENSMUSG00000040659	'Efhd2	2137.74	0.360913	0.13721	2.63037	0.00852908	0.200925
ENSMUSG00000027995	'Tlr2	27.9307	1.23701	0.470419	2.6296	0.00854859	0.200942
ENSMUSG00000022837	'Iqcb1	501.571	-0.35505	0.135129	-2.62749	0.00860164	0.201892
ENSMUSG00000051427	'Ccdc157	372.078	0.395688	0.150678	2.62605	0.00863816	0.20245
ENSMUSG00000051579	'Tceal8	815.906	-0.293336	0.111753	-2.62486	0.00866858	0.202865
ENSMUSG00000026603	'Smyd2	1083.63	0.509936	0.194513	2.62161	0.00875167	0.20421
ENSMUSG00000029622	'Arpc1b	230.861	0.568751	0.216934	2.62177	0.00874751	0.20421
ENSMUSG00000002477	'Snrpd1	517.313	-0.33865	0.129238	-2.62036	0.00878371	0.204658
ENSMUSG00000061751	'Kalrn	15165.5	0.26108	0.0996836	2.61909	0.00881655	0.205123
ENSMUSG00000041548	'Hspb8	217.096	0.512175	0.195619	2.61823	0.00883869	0.205338
ENSMUSG00000055723	'Rras2	417.864	-0.351669	0.134512	-2.6144	0.00893844	0.207354
ENSMUSG00000019979	'Apaf1	462.777	-0.419783	0.160612	-2.61365	0.00895799	0.207505
ENSMUSG00000051985	'Igfn1	12.6252	2.19284	0.840262	2.60971	0.00906202	0.20961
ENSMUSG00000000889	'Dbh	25.8235	1.73537	0.665265	2.60854	0.00909294	0.21002
ENSMUSG00000027206	'Cops2	2567.62	-0.234626	0.0900012	-2.60692	0.00913609	0.210712
ENSMUSG00000027006	'Dnajc10	1723.47	-0.257669	0.0988745	-2.60602	0.00916012	0.210961
ENSMUSG00000039911	'Spsb1	553.083	0.398009	0.152989	2.60156	0.00928021	0.213418
ENSMUSG00000020096	'Tbata	195.597	-0.648755	0.249433	-2.60092	0.00929744	0.213506
ENSMUSG00000033633	'Clec18a	51.3058	0.865259	0.332969	2.59862	0.00935997	0.214633
ENSMUSG00000112161	'Gm34045	6.42328	2.73149	1.05172	2.59716	0.0093998	0.215236
ENSMUSG00000038776	'Ephx1	570.021	0.468897	0.180613	2.59615	0.00942756	0.215562
ENSMUSG00000039347	'Atp6v0e2	6366.03	-0.286387	0.110361	-2.595	0.00945898	0.215971
ENSMUSG00000034997	'Htr2a	503.866	0.357222	0.137736	2.59353	0.00949954	0.216587
ENSMUSG00000025551	'Fgf14	797.169	-0.351228	0.135516	-2.59178	0.0095481	0.217383
ENSMUSG00000021647	'Cartpt	20.9465	-1.4797	0.571191	-2.59055	0.0095823	0.21754
ENSMUSG00000065954	'Tacc1	2915.34	0.408486	0.157663	2.59087	0.00957329	0.21754
ENSMUSG00000023952	'Gtpbp2	780.892	0.305513	0.118062	2.58774	0.00966088	0.218773
ENSMUSG00000034981	'Parm1	1158.82	-0.477452	0.184532	-2.58737	0.00967122	0.218773
ENSMUSG00000037847	'Nmrk1	77.9689	-0.705302	0.272619	-2.58713	0.00967781	0.218773
ENSMUSG00000024424	'Ttc39c	689.284	-0.376383	0.145561	-2.58575	0.00971684	0.219345
ENSMUSG00000036264	'Fstl4	403.301	0.549605	0.212655	2.5845	0.00975217	0.219831
ENSMUSG00000032735	'Ablim3	596.829	-0.352917	0.136591	-2.58376	0.0097731	0.219991
ENSMUSG00000073902	'Gm1966	8.17617	3.09011	1.19641	2.58282	0.0097996	0.220277
ENSMUSG00000085244	'Spag17os	13.2171	-1.81175	0.702921	-2.57746	0.00995299	0.22341
ENSMUSG00000040964	'Arhgef10l	647.784	0.42554	0.165235	2.57537	0.0100133	0.224133
ENSMUSG00000102697	'Pcdhac2	772.314	-0.33102	0.128511	-2.57582	0.0100004	0.224133
ENSMUSG00000038175	'Mylip	398.48	0.449284	0.174576	2.57358	0.0100653	0.224979
ENSMUSG00000024201	'Kdm4b	1571.24	0.301617	0.117346	2.57031	0.0101607	0.226794
ENSMUSG00000026360	'Rgs2	708.08	0.458897	0.178647	2.56873	0.0102072	0.227198
ENSMUSG00000030683	'Sez6l2	8009.15	0.232076	0.0903467	2.56873	0.0102073	0.227198
ENSMUSG00000022311	'Csmd3	625.511	-0.494185	0.192479	-2.56748	0.0102442	0.227633
ENSMUSG00000022587	'Ly6e	3400.19	-0.280253	0.109171	-2.5671	0.0102554	0.227633
ENSMUSG00000021676	'Iqgap2	2428.15	-0.342852	0.133641	-2.56547	0.0103035	0.228061
ENSMUSG00000022295	'Atp6v1c1	5393.54	-0.250761	0.0977516	-2.56529	0.0103091	0.228061
ENSMUSG00000026156	'B3gat2	578.294	-0.356636	0.13904	-2.565	0.0103176	0.228061
ENSMUSG00000029778	'Adcyap1r1	4020.18	-0.266392	0.103905	-2.5638	0.0103534	0.228534
ENSMUSG00000060923	'Acyp2	257.624	-0.46633	0.181963	-2.56278	0.0103839	0.228891
ENSMUSG00000020701	'Tmem132e	222.572	0.486353	0.189889	2.56125	0.0104298	0.228952
ENSMUSG00000034755	'Pcdh11x	204.042	-0.467244	0.182373	-2.56202	0.0104067	0.228952
ENSMUSG00000052133	'Sema5b	224.387	-0.467624	0.182549	-2.56163	0.0104181	0.228952
ENSMUSG00000046718	'Bst2	79.5865	1.41866	0.554186	2.5599	0.0104703	0.229525
ENSMUSG00000055541	'Lair1	180.222	0.532415	0.208196	2.55727	0.0105496	0.230946
ENSMUSG00000025477	'Inpp5a	762.032	0.32536	0.127428	2.55329	0.010671	0.233257
ENSMUSG00000074345	'Tnfaip8l3	1126.02	-0.289967	0.113585	-2.55285	0.0106844	0.233257
ENSMUSG00000000567	'Sox9	762.759	0.375879	0.147392	2.55021	0.0107658	0.234495
ENSMUSG00000027890	'Gstm4	169.171	-0.485582	0.190488	-2.54915	0.0107985	0.234495
ENSMUSG00000028528	'Dnajc6	8439.07	-0.243608	0.0956018	-2.54816	0.0108294	0.234495
ENSMUSG00000058099	'Nfam1	43.7101	0.938791	0.368305	2.54895	0.0108048	0.234495
ENSMUSG00000061013	'Mkx	154.671	-0.63262	0.248097	-2.54989	0.0107757	0.234495
ENSMUSG00000074578	'Zfas1	255.198	-0.495305	0.194372	-2.54823	0.010827	0.234495
ENSMUSG00000022594	'Lynx1	7455.57	-0.343817	0.13503	-2.54623	0.0108895	0.235157
ENSMUSG00000054808	'Actn4	2346.6	0.271154	0.106479	2.54655	0.0108795	0.235157
ENSMUSG00000020936	'Nmt1	5582.39	0.261337	0.102935	2.53887	0.0111212	0.239835
ENSMUSG00000009535	'Rnmt	1435.61	-0.250243	0.0986889	-2.53568	0.0112229	0.241051
ENSMUSG00000043079	'Synpo	4794.13	0.379455	0.149642	2.53575	0.0112205	0.241051
ENSMUSG00000058441	'Panx2	1948.25	-0.26954	0.106287	-2.53597	0.0112136	0.241051
ENSMUSG00000030220	'Arhgdib	113.632	0.552701	0.218049	2.53476	0.0112525	0.241361
ENSMUSG00000037907	'Ankrd13b	1272.74	0.277848	0.109691	2.53301	0.0113088	0.241592
ENSMUSG00000038437	'Mllt6	2400.72	0.225111	0.088858	2.53338	0.0112968	0.241592
ENSMUSG00000057818	'1600029O15Rik	50.7628	-0.870762	0.343665	-2.53375	0.0112848	0.241592
ENSMUSG00000070802	'Pnmal2	9731.22	-0.271376	0.107176	-2.53206	0.0113396	0.241926
ENSMUSG00000061544	'Zfp229	72.6363	-0.723425	0.285788	-2.53134	0.0113629	0.242099
ENSMUSG00000041629	'Fam104a	606.928	0.346209	0.136835	2.53011	0.0114025	0.24262
ENSMUSG00000033389	'Arhgap44	2981.61	0.251411	0.0994193	2.52879	0.0114456	0.243211
ENSMUSG00000046743	'Fat4	884.216	-0.70062	0.277217	-2.52733	0.0114932	0.243898
ENSMUSG00000029752	'Asns	1694.14	-0.300598	0.118993	-2.52618	0.011531	0.244374
ENSMUSG00000003992	'Ssbp2	1225.9	-0.25225	0.0999844	-2.52289	0.0116395	0.246346
ENSMUSG00000037999	'Arap2	2118.65	0.339739	0.13488	2.51882	0.0117747	0.248548
ENSMUSG00000107412	'Gm20383	26.6205	1.1878	0.471567	2.51884	0.0117742	0.248548
ENSMUSG00000029012	'Orc5	357.835	-0.370373	0.147109	-2.51767	0.0118133	0.249033
ENSMUSG00000002797	'Ggct	328.279	-0.382084	0.151854	-2.51614	0.0118649	0.249614
ENSMUSG00000056124	'B4galt6	5402.47	-0.247312	0.0982988	-2.51592	0.0118722	0.249614
ENSMUSG00000029595	'Lhx5	7.67335	2.24321	0.892388	2.51372	0.0119466	0.250848
ENSMUSG00000021179	'Nrde2	414.693	0.35066	0.139577	2.5123	0.0119946	0.250931
ENSMUSG00000048603	'Gm9828	76.1449	-0.757997	0.301725	-2.51221	0.0119978	0.250931
ENSMUSG00000108616	'Gm35040	524.167	0.410188	0.163222	2.51306	0.011969	0.250931
ENSMUSG00000033585	'Ndn	2818.24	-0.588054	0.234392	-2.50885	0.0121126	0.252999
ENSMUSG00000033327	'Tnxb	232.802	-0.767229	0.306001	-2.50727	0.0121667	0.253796
ENSMUSG00000024186	'Rgs11	118.885	0.76386	0.304889	2.50537	0.0122323	0.254831
ENSMUSG00000037071	'Scd1	3121.31	0.241827	0.0965747	2.50404	0.0122783	0.255455
ENSMUSG00000017740	'Slc12a5	10933.9	0.232084	0.0927858	2.50129	0.0123741	0.255981
ENSMUSG00000020023	'Tmcc3	1303.86	-0.299766	0.119858	-2.50101	0.0123839	0.255981
ENSMUSG00000020919	'Stat5b	306.285	0.414014	0.165529	2.50115	0.0123791	0.255981
ENSMUSG00000024725	'Ostf1	309.597	-0.405298	0.162022	-2.5015	0.0123668	0.255981
ENSMUSG00000045573	'Penk	485.632	0.452845	0.181056	2.50113	0.0123796	0.255981
ENSMUSG00000022441	'Efcab6	76.7251	-0.929459	0.371834	-2.49966	0.0124313	0.256629
ENSMUSG00000031442	'Mcf2l	2416.27	0.231599	0.0927243	2.49771	0.0124997	0.257708
ENSMUSG00000037148	'Arhgap10	150.687	0.541557	0.216932	2.49643	0.012545	0.258307
ENSMUSG00000037681	'Esyt3	24.2887	-1.37154	0.549876	-2.49426	0.0126219	0.259555
ENSMUSG00000032878	'Ccdc85a	2679.75	-0.355723	0.142912	-2.4891	0.0128068	0.263017
ENSMUSG00000039518	'Cdsn	18.622	1.61077	0.647737	2.48677	0.0128908	0.264087
ENSMUSG00000049800	'Sertad2	758.377	0.313605	0.126111	2.48674	0.012892	0.264087
ENSMUSG00000073557	'Ppp1r12b	3476.13	0.266088	0.10703	2.48611	0.0129147	0.264213
ENSMUSG00000032500	'Dclk3	374.421	-0.464691	0.187017	-2.48475	0.0129644	0.264549
ENSMUSG00000040972	'Igsf21	508.529	0.492078	0.198024	2.48494	0.0129574	0.264549
ENSMUSG00000008226	'Scrn3	790.533	-0.352959	0.142175	-2.48258	0.0130436	0.265343
ENSMUSG00000021948	'Prkcd	459.55	-0.390007	0.157114	-2.48231	0.0130532	0.265343
ENSMUSG00000053846	'Lipg	76.3882	0.894926	0.360445	2.48284	0.0130341	0.265343
ENSMUSG00000009828	'Ick	523.803	0.314819	0.126855	2.48172	0.0130748	0.26538
ENSMUSG00000039578	'Ccser1	302.998	-0.383009	0.154355	-2.48136	0.0130883	0.26538
ENSMUSG00000102483	'Catspere1	21.1715	-6.90659	2.78685	-2.47828	0.0132018	0.26734
ENSMUSG00000053310	'Nrgn	26355.1	0.288274	0.116358	2.47748	0.0132313	0.26744
ENSMUSG00000079434	'Neu2	13.7115	1.6213	0.654479	2.47724	0.0132402	0.26744
ENSMUSG00000039976	'Tbc1d16	1196.91	-0.277633	0.112146	-2.47563	0.0133	0.268307
ENSMUSG00000091243	'Vgll3	370.105	-0.438047	0.177025	-2.4745	0.0133425	0.268823
ENSMUSG00000043388	'Tmem130	2352.19	-0.215664	0.087226	-2.47248	0.0134181	0.269956
ENSMUSG00000049922	'Slc35c1	277.287	0.387748	0.15685	2.47209	0.0134326	0.269956
ENSMUSG00000020859	'Spag9	7678.95	-0.21941	0.0888855	-2.46846	0.0135696	0.272365
ENSMUSG00000032515	'Csrnp1	267.723	0.599658	0.242999	2.46774	0.013597	0.272574
ENSMUSG00000100980	'Gm29100	57.6436	0.916385	0.371526	2.46654	0.0136425	0.273141
ENSMUSG00000036591	'Arhgap21	5820.28	0.287054	0.11654	2.46313	0.013773	0.275407
ENSMUSG00000045038	'Prkce	19243.4	-0.319182	0.129707	-2.46079	0.0138633	0.276867
ENSMUSG00000040389	'Wdr47	3248.46	-0.257671	0.104748	-2.45991	0.0138973	0.277197
ENSMUSG00000091476	'Gm16432	62.8084	-0.989434	0.402344	-2.45918	0.0139256	0.277415
ENSMUSG00000031543	'Ank1	723.838	0.293074	0.1192	2.45868	0.013945	0.277455
ENSMUSG00000021190	'Lgmn	1854.19	0.239356	0.0973709	2.45819	0.013964	0.277487
ENSMUSG00000016624	'Phf21b	183.553	1.00389	0.408522	2.45738	0.0139956	0.277491
ENSMUSG00000044067	'Gpr22	3700.22	0.280796	0.114271	2.45729	0.0139991	0.277491
ENSMUSG00000028145	'Them4	503.19	-0.313483	0.127606	-2.45664	0.0140241	0.277643
ENSMUSG00000029634	'Rnf6	1312.14	-0.282748	0.115176	-2.45493	0.0140914	0.278628
ENSMUSG00000071266	'Zfp946	202.631	-0.479189	0.195314	-2.45343	0.0141503	0.279446
ENSMUSG00000000631	'Myo18a	3801.88	0.241682	0.0985574	2.45219	0.0141989	0.28006
ENSMUSG00000023345	'Poc1a	167.33	0.55342	0.225745	2.45153	0.014225	0.280227
ENSMUSG00000014778	'Fhod1	39.2309	0.961284	0.392339	2.45014	0.0142802	0.280968
ENSMUSG00000019230	'Lhx9	551.822	-0.333733	0.13627	-2.44905	0.0143233	0.281238
ENSMUSG00000040751	'Lat2	33.7694	0.953581	0.389391	2.4489	0.0143292	0.281238
ENSMUSG00000104807	'Gm42865	18.4711	1.4217	0.580945	2.44722	0.0143961	0.282203
ENSMUSG00000049422	'Chchd10	1944.18	0.301301	0.123204	2.44554	0.0144634	0.283174
ENSMUSG00000061080	'Lsamp	11207.1	-0.251664	0.102948	-2.44458	0.0145021	0.283583
ENSMUSG00000020656	'Grhl1	607.623	-0.326148	0.13355	-2.44214	0.0146004	0.284458
ENSMUSG00000021302	'Ggps1	1084.66	-0.244867	0.100239	-2.44283	0.0145725	0.284458
ENSMUSG00000047842	'Diras2	7423.57	0.226421	0.0926994	2.44253	0.0145848	0.284458
ENSMUSG00000011096	'Akt1s1	803.428	0.35078	0.143731	2.44053	0.0146656	0.285379
ENSMUSG00000057667	'Bloc1s3	158.96	-0.521162	0.213626	-2.43961	0.0147033	0.285416
ENSMUSG00000071679	'Rtl4	90.6269	-0.613933	0.251623	-2.43989	0.0146916	0.285416
ENSMUSG00000034987	'Hrh2	146.462	0.524723	0.215188	2.43844	0.0147507	0.285988
ENSMUSG00000097039	'Pvt1	181.417	-0.458326	0.188034	-2.43747	0.0147904	0.28641
ENSMUSG00000064267	'Hvcn1	65.615	0.834695	0.342559	2.43665	0.0148241	0.286713
ENSMUSG00000030376	'Slc8a2	10305.9	0.244052	0.10021	2.4354	0.0148753	0.287355
ENSMUSG00000002771	'Grin2d	305.267	0.416195	0.171024	2.43355	0.0149516	0.28813
ENSMUSG00000055078	'Gabra5	6334.68	0.249536	0.10253	2.43379	0.0149415	0.28813
ENSMUSG00000020747	'Tmem94	950.812	0.278688	0.114545	2.433	0.0149743	0.288219
ENSMUSG00000024231	'Cul2	1359.99	-0.247478	0.101929	-2.42795	0.0151843	0.291802
ENSMUSG00000066392	'Nrxn3	5270.54	0.301478	0.124185	2.42765	0.0151971	0.291802
ENSMUSG00000005087	'Cd44	135.305	0.952139	0.392471	2.42601	0.0152659	0.292743
ENSMUSG00000037098	'Rab11fip3	2598.86	0.244398	0.100758	2.42561	0.0152828	0.292743
ENSMUSG00000037411	'Serpine1	17.9055	1.6536	0.681879	2.42506	0.0153059	0.292834
ENSMUSG00000019806	'Aig1	755.62	-0.278093	0.114775	-2.42294	0.0153953	0.29419
ENSMUSG00000038984	'Tspyl5	1025.14	-0.291165	0.120205	-2.42225	0.0154249	0.294403
ENSMUSG00000039953	'Clstn1	21276.5	0.193809	0.0800849	2.42005	0.0155185	0.295836
ENSMUSG00000049630	'C1ql3	3292.59	-0.252147	0.104214	-2.41951	0.0155415	0.295919
ENSMUSG00000048895	'Cdk5r1	6439.54	0.275701	0.113985	2.41875	0.0155738	0.296182
ENSMUSG00000055653	'Gpc3	102.186	-0.768589	0.317875	-2.41789	0.0156106	0.296527
ENSMUSG00000032327	'Stra6	154.805	-1.0992	0.454718	-2.41731	0.0156356	0.296648
ENSMUSG00000040452	'Cdh12	352.955	-0.41558	0.172069	-2.4152	0.0157266	0.29802
ENSMUSG00000033730	'Egr3	3337.53	0.559073	0.231594	2.41402	0.0157777	0.298633
ENSMUSG00000074151	'Nlrc5	24.8123	2.15281	0.893045	2.41064	0.0159247	0.301058
ENSMUSG00000027865	'Gdap2	745.331	-0.269021	0.111778	-2.40675	0.0160951	0.303919
ENSMUSG00000044254	'Pcsk9	8.16153	2.37023	0.985072	2.40615	0.0161216	0.30406
ENSMUSG00000044986	'Tst	462.274	0.389817	0.162059	2.4054	0.0161549	0.304326
ENSMUSG00000021557	'Agtpbp1	5512.47	-0.288609	0.120021	-2.40465	0.0161881	0.304592
ENSMUSG00000020108	'Ddit4	1049.21	-0.342393	0.142522	-2.40239	0.0162883	0.306117
ENSMUSG00000024530	'Prelid3a	572.91	0.42638	0.177613	2.40061	0.0163676	0.306522
ENSMUSG00000055053	'Nfic	1740.59	0.255185	0.106278	2.4011	0.0163458	0.306522
ENSMUSG00000056515	'Rab31	1448.56	0.224137	0.0933625	2.40072	0.016363	0.306522
ENSMUSG00000029270	'Fam69a	685.997	-0.268968	0.112083	-2.39973	0.0164071	0.306902
ENSMUSG00000029108	'Pcdh7	2063.23	0.343013	0.142975	2.39911	0.0164352	0.307066
ENSMUSG00000001493	'Meox1	29.7727	1.08208	0.451401	2.39716	0.0165227	0.308339
ENSMUSG00000031422	'Morf4l2	3380.23	-0.258566	0.107901	-2.39634	0.0165598	0.308671
ENSMUSG00000007908	'Hmgcll1	344.049	0.330235	0.137914	2.3945	0.0166432	0.309136
ENSMUSG00000029371	'Cxcl5	23.6095	1.30122	0.543516	2.39407	0.0166624	0.309136
ENSMUSG00000034403	'Pja1	3952	-0.269631	0.112615	-2.39426	0.0166538	0.309136
ENSMUSG00000040289	'Hey1	1067.18	0.315106	0.131614	2.39416	0.0166583	0.309136
ENSMUSG00000045875	'Adra1a	121.722	0.601018	0.251256	2.39206	0.0167543	0.310142
ENSMUSG00000075437	'Gm11681	53.4001	-0.797221	0.333282	-2.39203	0.0167555	0.310142
ENSMUSG00000006958	'Chrd	675.142	0.384589	0.160999	2.38877	0.016905	0.312235
ENSMUSG00000020978	'Klhdc2	2629.12	-0.227682	0.095316	-2.38871	0.0169077	0.312235
ENSMUSG00000049580	'Tsku	48.0148	1.02373	0.428718	2.38788	0.0169459	0.312337
ENSMUSG00000057706	'Mex3b	597.622	0.314596	0.131755	2.38774	0.0169525	0.312337
ENSMUSG00000046159	'Chrm3	1352.1	-0.288225	0.12075	-2.38695	0.016989	0.312649
ENSMUSG00000038112	'AW551984	103.057	-0.582928	0.244411	-2.38503	0.0170778	0.313921
ENSMUSG00000042793	'Lgr6	78.9165	-1.3168	0.552959	-2.38137	0.0172482	0.316687
ENSMUSG00000020524	'Gria1	23671.2	-0.23536	0.0989157	-2.3794	0.017341	0.317659
ENSMUSG00000027359	'Slc27a2	81.4897	-0.665772	0.27979	-2.37954	0.0173342	0.317659
ENSMUSG00000050511	'Oprd1	227.944	0.608115	0.25563	2.37889	0.0173651	0.317735
ENSMUSG00000038224	'Serpinf2	25.1618	1.49704	0.629706	2.37737	0.0174366	0.318678
ENSMUSG00000018326	'Ywhab	15932	-0.200402	0.0843714	-2.37524	0.0175377	0.320158
ENSMUSG00000028318	'Polr1e	94.9111	-0.597122	0.25168	-2.37254	0.0176661	0.322133
ENSMUSG00000028749	'Pla2g2f	46.1206	-1.05261	0.443889	-2.37133	0.0177244	0.322388
ENSMUSG00000031778	'Cx3cl1	11744.3	0.300052	0.126552	2.37098	0.0177408	0.322388
ENSMUSG00000042688	'Mapk6	748.101	0.442004	0.186403	2.37123	0.0177291	0.322388
ENSMUSG00000024892	'Pcx	1373.07	0.281128	0.118666	2.36907	0.017833	0.322785
ENSMUSG00000030929	'Eri2	220.844	-0.435284	0.183744	-2.36897	0.0178376	0.322785
ENSMUSG00000044827	'Tlr1	11.0489	1.77053	0.747454	2.36875	0.0178483	0.322785
ENSMUSG00000048347	'Pcdhb18	175.274	-0.481057	0.203113	-2.36843	0.0178638	0.322785
ENSMUSG00000052698	'Tln2	2672.97	-0.405082	0.170929	-2.36989	0.0177935	0.322785
ENSMUSG00000021779	'Thrb	899.381	0.284269	0.120083	2.36728	0.0179195	0.323423
ENSMUSG00000039634	'Zfp189	660.984	-0.336064	0.142041	-2.36596	0.0179832	0.324206
ENSMUSG00000049612	'Omg	2167.47	-0.255077	0.10786	-2.36489	0.0180353	0.324778
ENSMUSG00000021065	'Fut8	1757.13	-0.264932	0.112064	-2.36411	0.0180733	0.325096
ENSMUSG00000039178	'Tbc1d19	505.216	-0.303165	0.128266	-2.36357	0.0181	0.325208
ENSMUSG00000025020	'Slit1	4812.02	-0.352949	0.149378	-2.36279	0.0181378	0.32552
ENSMUSG00000000355	'Mcts1	713.262	-0.361354	0.152962	-2.36237	0.0181583	0.325521
ENSMUSG00000039158	'Akna	77.8596	0.696713	0.295082	2.36109	0.0182215	0.325698
ENSMUSG00000041483	'Zfp281	1564.57	0.298339	0.126376	2.36072	0.0182396	0.325698
ENSMUSG00000046242	'Nme9	11.6314	1.73491	0.734973	2.36051	0.0182499	0.325698
ENSMUSG00000078870	'Gm14410	41.6323	-0.876844	0.371437	-2.36068	0.0182414	0.325698
ENSMUSG00000031112	'Stk26	126.673	-0.517048	0.219125	-2.3596	0.0182946	0.325767
ENSMUSG00000051439	'Cd14	53.1408	0.811411	0.343876	2.3596	0.0182945	0.325767
ENSMUSG00000055733	'Nap1l3	1069.2	-0.247221	0.104818	-2.35858	0.018345	0.325936
ENSMUSG00000079657	'Rab26	375.827	-0.704244	0.29855	-2.35889	0.0183299	0.325936
ENSMUSG00000016128	'Stard13	435.832	-0.455323	0.193156	-2.35728	0.0184092	0.326405
ENSMUSG00000026932	'Nacc2	2418.22	0.226079	0.095909	2.35722	0.0184124	0.326405
ENSMUSG00000032017	'Grik4	1471.91	-0.290737	0.123401	-2.35603	0.0184716	0.327091
ENSMUSG00000109282	'Gm45188	7.53895	-2.05101	0.871352	-2.35382	0.0185814	0.32867
ENSMUSG00000042814	'Mcts2	106.694	-0.528488	0.224706	-2.3519	0.0186775	0.330005
ENSMUSG00000032459	'Mrps22	367.546	-0.371184	0.157898	-2.35079	0.0187337	0.330265
ENSMUSG00000047879	'Usp14	2778.66	-0.251263	0.106881	-2.35086	0.0187301	0.330265
ENSMUSG00000097837	'Gm26794	141.249	-0.504031	0.214527	-2.34951	0.0187984	0.331038
ENSMUSG00000031246	'Sh3bgrl	3478.75	-0.241972	0.103037	-2.34841	0.018854	0.331651
ENSMUSG00000029439	'Sfswap	954.739	0.294974	0.12567	2.34722	0.0189143	0.332345
ENSMUSG00000020823	'Sec14l1	5475.28	0.226927	0.0967634	2.34517	0.0190183	0.333805
ENSMUSG00000030499	'Kctd15	219.183	0.409981	0.174856	2.34467	0.0190439	0.33386
ENSMUSG00000038550	'Ciart	192.703	0.728529	0.310768	2.34429	0.0190633	0.33386
ENSMUSG00000078861	'Zfp931	261.876	-0.379942	0.162119	-2.3436	0.0190988	0.334114
ENSMUSG00000053819	'Camk2d	701.077	0.355613	0.151871	2.34154	0.0192044	0.335592
ENSMUSG00000097814	'Panct2	39.742	-0.96159	0.410992	-2.33968	0.0193002	0.336897
ENSMUSG00000039176	'Polg	1081.22	0.244811	0.104696	2.3383	0.0193718	0.337777
ENSMUSG00000055761	'Nkain3	316.423	-0.581236	0.248825	-2.33593	0.0194951	0.339556
ENSMUSG00000022037	'Clu	17789.1	0.220901	0.0945989	2.33513	0.0195368	0.33991
ENSMUSG00000002274	'Metrn	844.532	0.35436	0.151814	2.33417	0.019587	0.340412
ENSMUSG00000020932	'Gfap	10233.6	0.891477	0.382296	2.3319	0.0197059	0.341413
ENSMUSG00000028033	'Kcnq5	2978.26	-0.254286	0.109049	-2.33185	0.0197088	0.341413
ENSMUSG00000059475	'Zfp426	480.294	-0.313754	0.13452	-2.33238	0.0196805	0.341413
ENSMUSG00000037347	'Chst7	65.3119	0.721306	0.309458	2.33087	0.0197602	0.341561
ENSMUSG00000055963	'Triqk	414.835	-0.363377	0.15589	-2.33098	0.0197545	0.341561
ENSMUSG00000030747	'Dgat2	1632.06	-0.330021	0.141616	-2.3304	0.019785	0.341619
ENSMUSG00000033557	'Fam20b	2325.89	-0.202441	0.0868987	-2.32962	0.0198264	0.341962
ENSMUSG00000027971	'Ndst4	864.32	0.51753	0.22226	2.32849	0.0198859	0.342038
ENSMUSG00000033355	'Rtp4	40.6049	1.45073	0.622908	2.32896	0.0198612	0.342038
ENSMUSG00000038370	'Pcp4l1	857.561	0.372963	0.160241	2.32751	0.0199381	0.342038
ENSMUSG00000041700	'Lhfpl1	25.601	-1.13324	0.486817	-2.32785	0.0199201	0.342038
ENSMUSG00000041817	'Fam169a	1412.58	-0.269564	0.115816	-2.32752	0.0199375	0.342038
ENSMUSG00000003575	'Crtc1	5837.63	0.222472	0.095726	2.32405	0.020123	0.343603
ENSMUSG00000020777	'Acox1	4060.1	0.231565	0.0996427	2.32395	0.0201282	0.343603
ENSMUSG00000022793	'B4galt4	535.49	-0.295323	0.12707	-2.32409	0.0201204	0.343603
ENSMUSG00000030102	'Itpr1	8111.94	-0.322787	0.138918	-2.32357	0.0201484	0.343603
ENSMUSG00000037058	'Paip2	1876.69	-0.243111	0.104655	-2.32298	0.0201802	0.343603
ENSMUSG00000038578	'Susd1	195.85	-0.536955	0.231124	-2.32323	0.0201668	0.343603
ENSMUSG00000049225	'Pdp1	1409.6	-0.34336	0.147794	-2.32323	0.0201669	0.343603
ENSMUSG00000029462	'Vps29	2447.46	0.342573	0.147581	2.32125	0.0202734	0.34447
ENSMUSG00000050556	'Kcnb1	3542.98	0.324779	0.139917	2.32123	0.0202744	0.34447
ENSMUSG00000020176	'Grb10	596.575	0.313152	0.135245	2.31544	0.020589	0.348798
ENSMUSG00000021624	'Cd180	73.7786	0.775388	0.334813	2.31588	0.0205648	0.348798
ENSMUSG00000039463	'Slc9a8	657.096	0.292196	0.1262	2.31533	0.0205948	0.348798
ENSMUSG00000030342	'Cd9	961.475	0.348556	0.15072	2.3126	0.0207448	0.350966
ENSMUSG00000002341	'Ncan	4412.21	0.339407	0.146879	2.31079	0.0208443	0.352276
ENSMUSG00000032224	'Fam81a	2593.35	0.229289	0.0992816	2.30948	0.0209171	0.352935
ENSMUSG00000109130	'Gm45187	31.7395	-1.22336	0.529756	-2.30929	0.0209276	0.352935
ENSMUSG00000031365	'Zfp275	517.736	0.461617	0.200171	2.30611	0.0211045	0.355542
ENSMUSG00000039713	'Plekhg5	2848.17	0.252035	0.109346	2.30493	0.0211705	0.356276
ENSMUSG00000000078	'Klf6	673.296	0.338797	0.147076	2.30355	0.0212477	0.357199
ENSMUSG00000042589	'Cux2	419.59	0.31333	0.136061	2.30286	0.0212869	0.35748
ENSMUSG00000026547	'Tagln2	191.5	0.819519	0.35606	2.30163	0.0213559	0.357632
ENSMUSG00000032323	'Cyp11a1	35.4033	0.987671	0.429095	2.30176	0.021349	0.357632
ENSMUSG00000097156	'Gm3764	331.055	0.388687	0.168884	2.3015	0.0213632	0.357632
ENSMUSG00000017724	'Etv4	174.59	0.693524	0.301541	2.29993	0.0214519	0.358574
ENSMUSG00000038518	'Jarid2	737.727	0.401686	0.174668	2.29971	0.0214645	0.358574
ENSMUSG00000015733	'Capza2	8044.94	-0.21459	0.0933422	-2.29896	0.0215074	0.358823
ENSMUSG00000022372	'Sla	100.91	0.574675	0.250034	2.29839	0.0215397	0.358823
ENSMUSG00000097924	'A730020E08Rik	78.5752	-0.654345	0.284713	-2.29826	0.0215469	0.358823
ENSMUSG00000026527	'Rgs7	1551.21	-0.257954	0.11228	-2.29742	0.0215946	0.358867
ENSMUSG00000079227	'Ccr5	130.428	0.573757	0.249711	2.29768	0.0215798	0.358867
ENSMUSG00000003534	'Ddr1	1692.55	0.260569	0.113486	2.29604	0.0216737	0.359216
ENSMUSG00000003863	'Ppfia3	3736.81	0.256902	0.111889	2.29606	0.0216727	0.359216
ENSMUSG00000040321	'Zfp770	667.966	-0.282406	0.123006	-2.29587	0.0216833	0.359216
ENSMUSG00000003746	'Man1a	1698.01	0.4119	0.179454	2.2953	0.021716	0.359386
ENSMUSG00000082229	'Nap1l2	2266.98	-0.261235	0.113881	-2.29392	0.0217949	0.360317
ENSMUSG00000030761	'Myo7a	440.011	0.389192	0.169795	2.29212	0.0218987	0.361657
ENSMUSG00000021066	'Atl1	2429.45	-0.224267	0.0978845	-2.29114	0.0219551	0.362214
ENSMUSG00000041930	'Fam222a	89.3885	0.608844	0.265847	2.2902	0.0220096	0.362738
ENSMUSG00000020536	'Llgl1	975.585	0.273357	0.119428	2.28887	0.0220867	0.362909
ENSMUSG00000021091	'Serpina3n	1034.18	-0.501743	0.219244	-2.28852	0.0221073	0.362909
ENSMUSG00000026018	'Ica1l	772.939	-0.271055	0.118413	-2.28906	0.0220761	0.362909
ENSMUSG00000050334	'C130071C03Rik	1150.99	0.230927	0.10091	2.28845	0.0221111	0.362909
ENSMUSG00000039699	'Batf2	8.34011	2.5908	1.13295	2.28678	0.0222087	0.363762
ENSMUSG00000058301	'Upf1	1442.28	0.251711	0.110064	2.28695	0.0221988	0.363762
ENSMUSG00000098973	'Mir6236	3886.22	0.466818	0.204206	2.28601	0.0222538	0.364126
ENSMUSG00000024150	'Mcfd2	1145.45	-0.246552	0.107939	-2.28418	0.0223612	0.364789
ENSMUSG00000027804	'Ppid	1296.68	-0.244594	0.107083	-2.28415	0.022363	0.364789
ENSMUSG00000029121	'Crmp1	5533.39	0.283071	0.123923	2.28425	0.022357	0.364789
ENSMUSG00000001761	'Smo	347.473	-0.386243	0.169186	-2.28294	0.0224336	0.365518
ENSMUSG00000024927	'Rela	341.963	0.354418	0.155269	2.28261	0.0224535	0.365518
ENSMUSG00000027018	'Hat1	245.823	-0.366599	0.160808	-2.27973	0.0226239	0.367915
ENSMUSG00000000402	'Egfl6	67.9765	-0.729384	0.32012	-2.27847	0.0226984	0.368375
ENSMUSG00000030942	'Thumpd1	1207.04	-0.258607	0.1135	-2.27848	0.0226982	0.368375
ENSMUSG00000024269	'Tpgs2	1006.38	-0.254199	0.111622	-2.27732	0.0227671	0.369115
ENSMUSG00000031980	'Agt	580.91	0.312269	0.137239	2.27536	0.0228843	0.370637
ENSMUSG00000027170	'Eif3m	881.297	-0.245819	0.108078	-2.27446	0.0229381	0.371131
ENSMUSG00000022565	'Plec	3043.98	0.424577	0.186893	2.27176	0.023101	0.373389
ENSMUSG00000031255	'Sytl4	53.6924	-0.816769	0.359636	-2.2711	0.0231408	0.373653
ENSMUSG00000026458	'Ppfia4	2501.47	0.254389	0.112083	2.26964	0.0232295	0.374086
ENSMUSG00000030061	'Uba3	1466.24	-0.22375	0.0986069	-2.26911	0.0232616	0.374086
ENSMUSG00000037474	'Dtl	35.2934	0.933551	0.411393	2.26924	0.0232535	0.374086
ENSMUSG00000094786	'Gm14403	65.6988	-0.725622	0.319714	-2.2696	0.0232321	0.374086
ENSMUSG00000034855	'Cxcl10	11.8093	1.87615	0.82734	2.26769	0.0233479	0.375096
ENSMUSG00000007207	'Stx1a	1787.36	0.368234	0.162439	2.26691	0.0233959	0.375111
ENSMUSG00000028967	'Errfi1	1058.66	-0.323483	0.142678	-2.26722	0.0233768	0.375111
ENSMUSG00000046093	'Hpcal4	24270.8	0.226963	0.100182	2.26551	0.0234813	0.376101
ENSMUSG00000029026	'Trp73	105.223	0.689138	0.304498	2.26319	0.0236239	0.376891
ENSMUSG00000029101	'Rgs12	1005.84	0.254835	0.112601	2.26317	0.0236252	0.376891
ENSMUSG00000044042	'Fmn1	537.953	0.472899	0.208943	2.26329	0.0236175	0.376891
ENSMUSG00000072235	'Tuba1a	7027.18	0.31079	0.137279	2.26394	0.023578	0.376891
ENSMUSG00000015981	'Stk32c	1880.46	0.335916	0.148474	2.26245	0.0236695	0.377221
ENSMUSG00000049038	'Mterf2	187.269	-0.435588	0.192647	-2.26107	0.0237548	0.378202
ENSMUSG00000003477	'Inmt	34.263	1.10715	0.489811	2.26036	0.023799	0.378528
ENSMUSG00000037697	'Ddhd1	1279.71	0.255887	0.113295	2.25859	0.0239088	0.379872
ENSMUSG00000090291	'Lrrc10b	1145.91	-0.337972	0.149662	-2.25823	0.0239312	0.379872
ENSMUSG00000000197	'Nalcn	2984.25	-0.231759	0.102737	-2.25584	0.0240807	0.381106
ENSMUSG00000019990	'Pde7b	443.905	-0.319055	0.141391	-2.25654	0.0240368	0.381106
ENSMUSG00000060735	'Rxfp3	237.523	0.451253	0.200019	2.25605	0.0240675	0.381106
ENSMUSG00000078862	'Gm14326	141.112	-0.492796	0.218783	-2.25245	0.0242941	0.384103
ENSMUSG00000021337	'Scgn	79.6592	1.02556	0.455453	2.25173	0.0243392	0.384433
ENSMUSG00000030495	'Slc7a10	449.235	0.323288	0.143629	2.25086	0.0243944	0.384543
ENSMUSG00000040666	'Sh3bgr	38.6815	1.00404	0.446007	2.25117	0.024375	0.384543
ENSMUSG00000021831	'Ero1l	603.864	-0.302488	0.134488	-2.24919	0.0245005	0.385454
ENSMUSG00000040441	'Slc26a10	58.3077	-0.686746	0.305318	-2.24928	0.0244944	0.385454
ENSMUSG00000025592	'Dach2	41.6026	0.916653	0.40775	2.24808	0.0245714	0.386187
ENSMUSG00000021567	'Nkd2	292.577	-0.462282	0.205788	-2.24641	0.0246781	0.386694
ENSMUSG00000021775	'Nr1d2	2082.09	0.263962	0.117513	2.24624	0.0246884	0.386694
ENSMUSG00000042155	'Klhl23	2172.74	0.217275	0.0967483	2.24578	0.0247184	0.386694
ENSMUSG00000050192	'Eif5a2	1481.4	-0.269802	0.120143	-2.24567	0.0247249	0.386694
ENSMUSG00000051726	'Kcnf1	1554.6	0.404048	0.179853	2.24655	0.0246691	0.386694
ENSMUSG00000000290	'Itgb2	124.563	0.597665	0.267006	2.2384	0.0251951	0.389978
ENSMUSG00000020335	'Zfp354b	61.3883	-0.695702	0.31031	-2.24196	0.0249639	0.389978
ENSMUSG00000021709	'Erbin	2357.79	0.318998	0.14244	2.23953	0.0251213	0.389978
ENSMUSG00000022658	'Tagln3	2704.26	-0.327133	0.146179	-2.23788	0.0252286	0.389978
ENSMUSG00000023328	'Ache	1037.56	0.394312	0.175971	2.24077	0.0250409	0.389978
ENSMUSG00000024411	'Aqp4	4164.13	0.332704	0.148652	2.23813	0.0252123	0.389978
ENSMUSG00000026889	'Rbm18	1012.85	-0.266304	0.118887	-2.23997	0.0250928	0.389978
ENSMUSG00000036225	'Kctd1	1186.2	0.238697	0.106493	2.24143	0.024998	0.389978
ENSMUSG00000036894	'Rap2b	2302.16	0.279774	0.125007	2.23808	0.0252161	0.389978
ENSMUSG00000053825	'Ppfia2	4787.34	-0.227943	0.101746	-2.24032	0.02507	0.389978
ENSMUSG00000068882	'Ssb	2510.87	-0.238294	0.106348	-2.24069	0.025046	0.389978
ENSMUSG00000079481	'Nhsl2	1857.02	-0.35075	0.15668	-2.23865	0.0251789	0.389978
ENSMUSG00000039770	'Ypel5	2316.34	0.241721	0.108047	2.23719	0.0252736	0.390296
ENSMUSG00000024816	'Frmd8	378.361	0.326231	0.145881	2.23628	0.0253336	0.390844
ENSMUSG00000049556	'Lingo1	6460.13	0.434879	0.194625	2.23445	0.0254537	0.392317
ENSMUSG00000032086	'Bace1	2598.78	0.21324	0.0954712	2.23355	0.0255127	0.392846
ENSMUSG00000026667	'Uhmk1	8180.96	-0.264509	0.118493	-2.23228	0.0255965	0.393756
ENSMUSG00000044349	'Snhg11	2804.14	0.533699	0.239204	2.23114	0.0256717	0.394532
ENSMUSG00000027108	'Ola1	2506.75	-0.246045	0.11031	-2.23048	0.0257155	0.394825
ENSMUSG00000030844	'Rgs10	410.192	0.360688	0.161829	2.22883	0.0258252	0.395865
ENSMUSG00000045333	'Zfp423	298.043	-0.397473	0.178342	-2.22871	0.0258329	0.395865
ENSMUSG00000035692	'Isg15	25.4378	1.75493	0.787557	2.22831	0.0258596	0.395892
ENSMUSG00000016150	'Tenm1	1282.38	-0.425012	0.190779	-2.22777	0.0258961	0.395958
ENSMUSG00000016942	'Tmprss6	15.9531	1.44075	0.646799	2.2275	0.0259135	0.395958
ENSMUSG00000039621	'Prex1	2290.39	0.349291	0.156861	2.22676	0.0259636	0.396343
ENSMUSG00000017707	'Serinc3	6750.42	0.232625	0.104498	2.22612	0.0260064	0.396617
ENSMUSG00000052479	'A330008L17Rik	146.668	-0.56151	0.252334	-2.22527	0.0260634	0.396726
ENSMUSG00000064179	'Tnnt1	27.5372	0.96863	0.43527	2.22535	0.0260576	0.396726
ENSMUSG00000024517	'Grp	256.464	0.603488	0.271277	2.22462	0.0261066	0.397005
ENSMUSG00000026255	'Efhd1	400.839	0.333571	0.150028	2.22339	0.0261897	0.397889
ENSMUSG00000020522	'Mfap3	646.049	-0.392217	0.176505	-2.22214	0.0262741	0.398399
ENSMUSG00000020953	'Coch	167.511	0.660979	0.297553	2.22139	0.0263248	0.398399
ENSMUSG00000036908	'Unc93b1	230.987	0.512913	0.230842	2.22193	0.0262883	0.398399
ENSMUSG00000040339	'Fam102b	1200.18	0.247934	0.111601	2.22162	0.0263087	0.398399
ENSMUSG00000044345	'Marveld1	151.678	0.58189	0.26199	2.22104	0.0263483	0.398399
ENSMUSG00000028926	'Cdk14	7112.16	-0.232546	0.104865	-2.21758	0.0265835	0.401449
ENSMUSG00000114019	'AC154231.1	388.17	0.339671	0.153189	2.21733	0.0266004	0.401449
ENSMUSG00000046096	'BC030336	1550.96	-0.236617	0.106753	-2.2165	0.0266572	0.401926
ENSMUSG00000037997	'Parp11	365.811	-0.32207	0.145355	-2.21574	0.0267094	0.402332
ENSMUSG00000102140	'Gm38058	7.27497	-1.99772	0.902124	-2.21446	0.026797	0.403271
ENSMUSG00000027965	'Olfm3	444.886	-0.300607	0.135892	-2.2121	0.0269595	0.40419
ENSMUSG00000048385	'Scrt1	2196.32	0.233917	0.105702	2.21298	0.0268993	0.40419
ENSMUSG00000049625	'Tifab	42.7394	0.918384	0.415037	2.21278	0.0269131	0.40419
ENSMUSG00000053113	'Socs3	35.4592	1.42693	0.644992	2.21232	0.0269449	0.40419
ENSMUSG00000017119	'Nbr1	6020.05	0.466493	0.210996	2.21091	0.0270421	0.405047
ENSMUSG00000037060	'Cavin3	235.327	0.432965	0.196117	2.20768	0.0272664	0.408023
ENSMUSG00000066197	'Gpr139	12.3293	-1.66536	0.754603	-2.20693	0.027319	0.408426
ENSMUSG00000027447	'Cst3	17680.6	0.322165	0.146026	2.20622	0.0273684	0.408782
ENSMUSG00000027358	'Bmp2	65.4061	0.709176	0.321528	2.20564	0.027409	0.409004
ENSMUSG00000035969	'Rusc2	2569.32	0.218198	0.0989573	2.20497	0.0274564	0.409329
ENSMUSG00000030103	'Bhlhe40	1707.5	-0.266173	0.120765	-2.20406	0.0275202	0.409515
ENSMUSG00000110444	'Gm10033	228.576	-0.41722	0.189275	-2.2043	0.0275029	0.409515
ENSMUSG00000027330	'Cdc25b	187.084	0.457096	0.207542	2.20243	0.0276352	0.410841
ENSMUSG00000057181	'5730455P16Rik	2217.77	-0.190981	0.0867308	-2.202	0.0276653	0.410906
ENSMUSG00000068742	'Cry2	2774.46	0.279268	0.126859	2.20141	0.0277073	0.411146
ENSMUSG00000029050	'Ski	4203.1	0.287626	0.130724	2.20026	0.0277885	0.411585
ENSMUSG00000071317	'Bves	123.327	-0.470609	0.213859	-2.20056	0.0277672	0.411585
ENSMUSG00000004626	'Stxbp2	166.825	0.550066	0.250762	2.19358	0.0282654	0.411792
ENSMUSG00000011114	'Tbrg1	685.354	-0.295221	0.134601	-2.1933	0.0282857	0.411792
ENSMUSG00000016018	'Skiv2l2	1562.53	-0.214493	0.0977754	-2.19373	0.0282548	0.411792
ENSMUSG00000021686	'Ap3b1	1259.68	-0.255589	0.11658	-2.19239	0.0283516	0.411792
ENSMUSG00000024897	'Apba1	3558.75	0.211963	0.0966375	2.19338	0.0282798	0.411792
ENSMUSG00000025370	'Cdh9	1103.32	-0.357661	0.162848	-2.19628	0.0280719	0.411792
ENSMUSG00000029994	'Anxa4	92.7335	0.765588	0.348341	2.19781	0.0279626	0.411792
ENSMUSG00000031007	'Atp6ap2	4502.58	-0.213454	0.0971994	-2.19604	0.0280891	0.411792
ENSMUSG00000032492	'Pth1r	73.3837	0.620797	0.283195	2.19212	0.0283709	0.411792
ENSMUSG00000037257	'Aagab	1436.55	-0.229145	0.104478	-2.19324	0.0282903	0.411792
ENSMUSG00000038545	'Cul7	499.547	0.307383	0.139912	2.19697	0.0280226	0.411792
ENSMUSG00000039257	'Vstm2b	552.836	-0.354308	0.161094	-2.19939	0.0278502	0.411792
ENSMUSG00000042249	'Grk3	1922.75	0.225037	0.102375	2.19816	0.0279374	0.411792
ENSMUSG00000042724	'Map3k9	367.89	0.385206	0.175316	2.1972	0.0280061	0.411792
ENSMUSG00000044172	'Ptx4	13.3089	-1.5306	0.696398	-2.19788	0.0279578	0.411792
ENSMUSG00000044244	'Il20rb	33.0009	-1.17318	0.535076	-2.19254	0.0283405	0.411792
ENSMUSG00000044501	'Zfp758	338.149	-0.369365	0.168277	-2.19498	0.0281649	0.411792
ENSMUSG00000045374	'Wdr81	725.04	0.25933	0.117972	2.19823	0.0279324	0.411792
ENSMUSG00000048163	'Selplg	458.687	0.353489	0.161243	2.19228	0.0283596	0.411792
ENSMUSG00000054134	'Umodl1	27.1171	-1.05868	0.482302	-2.19505	0.0281603	0.411792
ENSMUSG00000056260	'Lrif1	338.821	-0.359714	0.16378	-2.19632	0.0280687	0.411792
ENSMUSG00000062760	'1810041L15Rik	1683.69	-0.231841	0.105637	-2.19468	0.0281862	0.411792
ENSMUSG00000051817	'Sox12	388.534	0.2963	0.135196	2.19163	0.028406	0.411925
ENSMUSG00000001131	'Timp1	7.02457	3.2535	1.48506	2.19082	0.0284649	0.412354
ENSMUSG00000004677	'Myo9b	500.297	0.352099	0.16078	2.18995	0.0285278	0.412354
ENSMUSG00000014773	'Dll1	98.951	-0.597291	0.272733	-2.19002	0.0285229	0.412354
ENSMUSG00000019467	'Arhgef25	5444.96	-0.245187	0.111992	-2.18934	0.0285725	0.412354
ENSMUSG00000039254	'Pomt1	212.255	0.370816	0.169343	2.18973	0.0285441	0.412354
ENSMUSG00000041975	'Mettl8	204.155	-0.429102	0.196019	-2.18908	0.0285908	0.412354
ENSMUSG00000029603	'Dtx1	1329.09	0.255311	0.116707	2.18763	0.0286966	0.413133
ENSMUSG00000040177	'2310057M21Rik	532.533	-0.279451	0.127736	-2.18773	0.0286893	0.413133
ENSMUSG00000031176	'Dynlt3	3249.43	-0.233628	0.106862	-2.18626	0.0287963	0.414194
ENSMUSG00000056755	'Grm7	1084.21	-0.272931	0.124892	-2.18533	0.0288648	0.414805
ENSMUSG00000017615	'Tnfaip1	921.985	0.228695	0.104748	2.1833	0.0290139	0.415449
ENSMUSG00000024330	'Col11a2	355.733	0.516751	0.236576	2.18429	0.0289412	0.415449
ENSMUSG00000024347	'Psd2	997.376	0.247297	0.113234	2.18394	0.028967	0.415449
ENSMUSG00000046567	'4930430F08Rik	351.928	-0.334137	0.153036	-2.18338	0.0290078	0.415449
ENSMUSG00000023232	'Serinc2	107.5	0.688276	0.315352	2.18256	0.029068	0.415677
ENSMUSG00000040033	'Stat2	401.049	0.446635	0.204656	2.18237	0.029082	0.415677
ENSMUSG00000019772	'Vip	246.884	0.527512	0.241778	2.1818	0.0291243	0.415678
ENSMUSG00000026405	'C4bp	14.8072	-1.4903	0.683283	-2.18108	0.0291773	0.415678
ENSMUSG00000043155	'Hpdl	67.4239	-0.717624	0.329041	-2.18096	0.0291864	0.415678
ENSMUSG00000044689	'Gm13749	7.08657	2.89258	1.32625	2.18103	0.0291813	0.415678
ENSMUSG00000017146	'Brca1	50.562	0.840185	0.385312	2.18053	0.029218	0.41569
ENSMUSG00000036565	'Ttyh3	4464.89	0.288127	0.132154	2.18024	0.0292394	0.41569
ENSMUSG00000022255	'Mtdh	2823.91	0.224348	0.103061	2.17684	0.0294924	0.41609
ENSMUSG00000032338	'Hcn4	45.6028	0.79452	0.364872	2.17753	0.0294407	0.41609
ENSMUSG00000037995	'Igsf9	32.5663	1.00609	0.461857	2.17836	0.0293794	0.41609
ENSMUSG00000039357	'Fut11	522.462	0.306315	0.140659	2.17771	0.0294276	0.41609
ENSMUSG00000047843	'Bri3	420.512	0.458224	0.21039	2.17797	0.0294081	0.41609
ENSMUSG00000049092	'Gpr137c	714.814	0.261555	0.12016	2.17672	0.0295017	0.41609
ENSMUSG00000054252	'Fgfr3	2217.27	0.356432	0.163748	2.17671	0.0295025	0.41609
ENSMUSG00000060780	'Lrrtm1	2265.6	-0.314223	0.144261	-2.17815	0.0293946	0.41609
ENSMUSG00000074873	'AI606181	80.7235	0.618758	0.284175	2.17739	0.0294517	0.41609
ENSMUSG00000003949	'Hlf	3249.14	0.314831	0.144771	2.17468	0.0296544	0.417863
ENSMUSG00000058740	'Kcnt1	345.636	0.422423	0.194326	2.17379	0.0297211	0.418432
ENSMUSG00000032562	'Gnai2	3065.45	0.23414	0.107792	2.17215	0.0298445	0.419799
ENSMUSG00000025321	'Itgb8	2528	0.268031	0.123467	2.17087	0.0299408	0.42041
ENSMUSG00000085957	'Syna	163.424	-0.477207	0.219799	-2.17111	0.0299231	0.42041
ENSMUSG00000074968	'Ano3	4314.48	-0.312873	0.144178	-2.17005	0.0300033	0.420918
ENSMUSG00000022843	'Clcn2	759.972	0.381646	0.176018	2.16822	0.030142	0.422491
ENSMUSG00000041020	'Map7d2	3650.7	-0.246525	0.113721	-2.16782	0.0301726	0.42255
ENSMUSG00000038630	'Zkscan16	734.108	-0.348713	0.161071	-2.16496	0.0303909	0.424487
ENSMUSG00000047155	'Cyp4x1	357.823	0.308894	0.142674	2.16503	0.0303856	0.424487
ENSMUSG00000091002	'Tcerg1l	181.568	-0.392806	0.181413	-2.16525	0.0303683	0.424487
ENSMUSG00000016528	'Mapkapk2	648.243	0.355834	0.164396	2.16449	0.0304266	0.424614
ENSMUSG00000036499	'Eea1	1589.39	-0.25663	0.118588	-2.16405	0.0304608	0.42472
ENSMUSG00000024392	'Bag6	4173.47	0.184851	0.0854391	2.16354	0.0304994	0.424885
ENSMUSG00000020331	'Hcn2	2753.68	0.287921	0.133117	2.16292	0.0305473	0.425182
ENSMUSG00000030008	'Pradc1	127.285	0.462094	0.213767	2.16167	0.0306439	0.425575
ENSMUSG00000074781	'Ube2n	2757.37	-0.214347	0.0991654	-2.16151	0.0306557	0.425575
ENSMUSG00000107272	'Gm34583	127.571	0.64394	0.297894	2.16164	0.0306457	0.425575
ENSMUSG00000021774	'Ube2e1	1492.92	-0.21609	0.100111	-2.15851	0.0308885	0.425756
ENSMUSG00000022307	'Oxr1	5914.61	-0.231127	0.10709	-2.15824	0.0309092	0.425756
ENSMUSG00000022883	'Robo1	1481.56	-0.325458	0.150789	-2.15836	0.0308995	0.425756
ENSMUSG00000024589	'Nedd4l	4609.93	0.275517	0.127571	2.15971	0.030795	0.425756
ENSMUSG00000030075	'Cntn3	285.402	-0.336598	0.155813	-2.16027	0.0307517	0.425756
ENSMUSG00000030917	'Tmem159	187.618	-0.499666	0.231445	-2.1589	0.0308583	0.425756
ENSMUSG00000036882	'Arhgap33	1789.74	0.237589	0.110051	2.1589	0.0308577	0.425756
ENSMUSG00000045441	'Gprin3	331.004	-0.511411	0.236811	-2.15957	0.030806	0.425756
ENSMUSG00000046873	'Mbtps2	813.101	-0.25325	0.117267	-2.1596	0.0308036	0.425756
ENSMUSG00000024084	'Qpct	259.724	-0.35454	0.164333	-2.15745	0.0309709	0.426237
ENSMUSG00000017692	'Rhbdl3	358.99	-0.347297	0.161049	-2.15647	0.0310469	0.426547
ENSMUSG00000035431	'Sstr1	239.102	-0.465854	0.21602	-2.15653	0.0310424	0.426547
ENSMUSG00000028137	'Celf3	2404.08	0.316222	0.146829	2.15367	0.0312659	0.428447
ENSMUSG00000029822	'Osbpl3	341.624	0.593175	0.275407	2.15381	0.0312553	0.428447
ENSMUSG00000062488	'Ifit3b	68.4117	1.15164	0.534572	2.15432	0.0312151	0.428447
ENSMUSG00000036309	'Skp1a	6924.19	-0.207545	0.0964146	-2.15263	0.0313476	0.429198
ENSMUSG00000028360	'Slc44a5	1291.22	0.274546	0.127586	2.15185	0.0314092	0.429271
ENSMUSG00000031659	'Adcy7	54.3575	0.744749	0.34606	2.15208	0.0313913	0.429271
ENSMUSG00000062270	'Morf4l1	3476.38	-0.205133	0.0953425	-2.15154	0.0314338	0.429271
ENSMUSG00000003934	'Efnb3	2603.36	-0.362823	0.16873	-2.15031	0.0315304	0.430222
ENSMUSG00000026211	'Obsl1	216.569	0.393313	0.183003	2.14921	0.0316174	0.431041
ENSMUSG00000046351	'Zfp322a	696.799	-0.283153	0.131922	-2.14636	0.0318442	0.433022
ENSMUSG00000056537	'Rlim	1410.24	-0.238295	0.111008	-2.14665	0.031821	0.433022
ENSMUSG00000108325	'Gm44898	61.093	0.695714	0.324119	2.14648	0.031835	0.433022
ENSMUSG00000037236	'Matr3	9867.72	-0.18363	0.08559	-2.14547	0.0319156	0.433622
ENSMUSG00000007815	'Rhoa	2178.29	0.220751	0.103006	2.14309	0.0321057	0.435444
ENSMUSG00000020658	'Efr3b	4931.92	0.292271	0.136394	2.14284	0.0321256	0.435444
ENSMUSG00000041120	'Nbl1	1543.84	0.239953	0.111983	2.14277	0.0321317	0.435444
ENSMUSG00000013419	'Zfp651	1923.8	0.240702	0.112382	2.14181	0.0322088	0.436118
ENSMUSG00000019906	'Lin7a	454.512	0.434232	0.202822	2.14095	0.0322779	0.43639
ENSMUSG00000027956	'Tmem144	422.778	0.32306	0.1509	2.14088	0.0322836	0.43639
ENSMUSG00000036570	'Fxyd1	377.03	0.47325	0.221094	2.14049	0.0323152	0.436447
ENSMUSG00000021395	'Spin1	4175.33	-0.184127	0.0860364	-2.1401	0.0323467	0.436503
ENSMUSG00000001988	'Npas1	250.014	0.430582	0.201317	2.13883	0.0324493	0.437378
ENSMUSG00000037204	'Atg101	594.139	0.392678	0.183613	2.13862	0.0324665	0.437378
ENSMUSG00000037843	'Vstm2l	1086.29	0.441723	0.206605	2.13801	0.0325162	0.437678
ENSMUSG00000044337	'Ackr3	282.544	-0.358603	0.167781	-2.13733	0.0325713	0.43805
ENSMUSG00000007805	'Twist2	31.5034	0.962174	0.450334	2.13658	0.0326323	0.438131
ENSMUSG00000068663	'Clec16a	2287.94	-0.274825	0.128616	-2.13679	0.0326155	0.438131
ENSMUSG00000001120	'Pcbp3	927.252	0.25201	0.117972	2.13617	0.0326653	0.438205
ENSMUSG00000046603	'Tcaim	465.304	-0.309417	0.144899	-2.13539	0.0327291	0.438691
ENSMUSG00000030098	'Grip2	179.68	0.407994	0.191112	2.13484	0.0327744	0.438929
ENSMUSG00000046434	'Hnrnpa1	2074.4	0.211657	0.0991653	2.13438	0.0328115	0.439057
ENSMUSG00000006442	'Srm	791.399	0.361181	0.169348	2.13278	0.0329429	0.440446
ENSMUSG00000067212	'H2-T23	143.053	1.63188	0.766173	2.12991	0.033179	0.442858
ENSMUSG00000090877	'Hspa1b	271.427	0.440989	0.20703	2.13007	0.033166	0.442858
ENSMUSG00000020326	'Ccng1	1576.23	-0.245604	0.115363	-2.12897	0.0332565	0.443522
ENSMUSG00000022788	'Fgd4	1440.59	-0.283892	0.133468	-2.12705	0.0334162	0.445279
ENSMUSG00000024883	'Rin1	1807.52	0.247209	0.116302	2.12557	0.0335389	0.446541
ENSMUSG00000039844	'Rapgef1	2611.2	0.204577	0.0962729	2.12497	0.033589	0.446834
ENSMUSG00000030921	'Trim30a	50.0866	1.11896	0.526946	2.12348	0.0337134	0.448115
ENSMUSG00000020101	'Vsir	506.089	0.337999	0.15924	2.12258	0.0337888	0.448393
ENSMUSG00000063873	'Slc24a3	5146.24	0.25489	0.120086	2.12256	0.0337905	0.448393
ENSMUSG00000015476	'Prrt1	3574.91	-0.265364	0.125142	-2.1205	0.0339641	0.450321
ENSMUSG00000087095	'Emx2os	176.672	-0.390146	0.184153	-2.1186	0.0341243	0.452069
ENSMUSG00000022218	'Tgm1	6.64908	3.57754	1.69073	2.11598	0.0343466	0.454375
ENSMUSG00000041986	'Elmod1	5827.12	-0.230416	0.108899	-2.11588	0.0343554	0.454375
ENSMUSG00000028378	'Ptgr1	45.1164	-0.73727	0.348593	-2.11499	0.0344312	0.455
ENSMUSG00000032280	'Tle3	761.588	0.281831	0.133288	2.11445	0.0344766	0.455222
ENSMUSG00000001870	'Ltbp1	138.486	0.467161	0.221216	2.11178	0.0347051	0.456806
ENSMUSG00000022517	'Mgrn1	4071.11	0.239315	0.113334	2.11159	0.0347216	0.456806
ENSMUSG00000023994	'Nfya	480.745	0.349533	0.165566	2.11114	0.0347604	0.456806
ENSMUSG00000026839	'Upp2	517.467	-0.283853	0.134448	-2.11126	0.0347503	0.456806
ENSMUSG00000030877	'Mfsd13b	22.5566	-1.16784	0.553206	-2.11104	0.0347685	0.456806
ENSMUSG00000049516	'Spty2d1	613.331	-0.382336	0.180984	-2.11254	0.03464	0.456806
ENSMUSG00000096914	'Galntl6	579.385	-0.291681	0.13821	-2.11042	0.0348224	0.457137
ENSMUSG00000037169	'Mycn	218.33	0.355581	0.168542	2.10975	0.03488	0.457516
ENSMUSG00000010358	'Ifi35	70.7402	1.05148	0.498672	2.10856	0.0349826	0.457815
ENSMUSG00000027086	'Fastkd1	338.21	-0.306828	0.145512	-2.10861	0.0349779	0.457815
ENSMUSG00000028753	'Vwa5b1	125.219	0.848566	0.402464	2.10843	0.0349941	0.457815
ENSMUSG00000105867	'Gm42517	903.564	0.390765	0.185359	2.10815	0.0350176	0.457815
ENSMUSG00000020000	'Moxd1	119.291	-0.500887	0.2377	-2.10722	0.0350986	0.458497
ENSMUSG00000068617	'Efcab1	208.355	-0.472435	0.224376	-2.10556	0.0352429	0.460006
ENSMUSG00000085782	'Gm15624	33.9392	-0.957631	0.455091	-2.10426	0.0353554	0.461095
ENSMUSG00000027500	'Stmn2	6015.52	-0.287807	0.136876	-2.10269	0.0354932	0.462515
ENSMUSG00000046561	'Arsj	177.439	0.634497	0.301807	2.10233	0.0355246	0.462546
ENSMUSG00000007944	'Ttc9b	786.793	0.383703	0.182631	2.10097	0.0356435	0.463662
ENSMUSG00000027009	'Itga4	735.185	-0.336604	0.160261	-2.10035	0.0356976	0.463662
ENSMUSG00000050335	'Lgals3	22.3763	1.42381	0.677847	2.10049	0.0356859	0.463662
ENSMUSG00000025287	'Acot9	300.864	-0.325711	0.155115	-2.0998	0.0357461	0.463914
ENSMUSG00000002846	'Timmdc1	239.913	-0.346161	0.165135	-2.09622	0.0360623	0.464767
ENSMUSG00000017188	'Coa3	783.517	-0.26885	0.128263	-2.09609	0.0360745	0.464767
ENSMUSG00000021010	'Npas3	336.154	0.372391	0.177644	2.09628	0.0360571	0.464767
ENSMUSG00000025265	'Fgd1	434.105	0.282633	0.134779	2.097	0.0359933	0.464767
ENSMUSG00000026822	'Lcn2	26.2332	4.37727	2.08739	2.09701	0.0359927	0.464767
ENSMUSG00000027832	'Ptx3	24.8804	2.1167	1.00926	2.09728	0.0359691	0.464767
ENSMUSG00000030905	'Crym	3984.83	-0.433444	0.20682	-2.09576	0.0361035	0.464767
ENSMUSG00000034311	'Kif4	29.4032	1.0078	0.480393	2.09786	0.0359178	0.464767
ENSMUSG00000037593	'BC030499	29.727	1.24906	0.595898	2.0961	0.0360737	0.464767
ENSMUSG00000045994	'B3gat1	4106.24	-0.204287	0.0973498	-2.09848	0.0358625	0.464767
ENSMUSG00000001525	'Tubb5	7714.27	0.249063	0.118954	2.09377	0.0362804	0.465645
ENSMUSG00000021113	'Snapc1	807.5	-0.270117	0.129061	-2.09294	0.0363545	0.465645
ENSMUSG00000025498	'Irf7	46.2318	1.64737	0.786525	2.09449	0.0362164	0.465645
ENSMUSG00000025979	'Mob4	1638.23	-0.234013	0.111775	-2.0936	0.0362959	0.465645
ENSMUSG00000053318	'Slamf8	7.11701	2.15053	1.02775	2.09246	0.0363978	0.465645
ENSMUSG00000071076	'Jund	2592.85	0.350589	0.167556	2.09237	0.0364054	0.465645
ENSMUSG00000074212	'Dnajb14	3566.96	-0.26043	0.124383	-2.09378	0.0362799	0.465645
ENSMUSG00000100552	'Gm29019	7.07624	-2.17235	1.03778	-2.09327	0.0363251	0.465645
ENSMUSG00000015709	'Arnt2	5418.48	0.221471	0.10589	2.09151	0.0364822	0.466252
ENSMUSG00000019699	'Akt3	5406.26	-0.227453	0.108773	-2.09108	0.0365206	0.466369
ENSMUSG00000049001	'Ndnf	804.042	0.53349	0.255243	2.09012	0.0366068	0.467085
ENSMUSG00000060534	'Dcc	418.943	-0.405626	0.194098	-2.08981	0.0366353	0.467085
ENSMUSG00000039419	'Cntnap2	2853.34	-0.290187	0.138927	-2.08877	0.0367283	0.467896
ENSMUSG00000029291	'Rufy3	4354.51	-0.210959	0.101041	-2.08785	0.0368117	0.46821
ENSMUSG00000054874	'Pcnx3	1070.82	0.208009	0.0996263	2.08789	0.0368078	0.46821
ENSMUSG00000024665	'Fads2	2018.73	0.2586	0.123929	2.08668	0.0369169	0.469175
ENSMUSG00000025666	'Tmem47	4357.66	0.189604	0.0909139	2.08553	0.0370212	0.470125
ENSMUSG00000028389	'Zfp37	476.869	-0.26127	0.125308	-2.08502	0.0370674	0.470337
ENSMUSG00000021257	'Angel1	180.249	0.385692	0.185075	2.08397	0.0371625	0.471168
ENSMUSG00000024601	'Isoc1	446.749	-0.290372	0.13939	-2.08316	0.037237	0.471363
ENSMUSG00000059674	'Cdh24	179.323	-0.477056	0.228981	-2.08339	0.0372156	0.471363
ENSMUSG00000026269	'Rnpepl1	449.259	0.296814	0.142528	2.08249	0.0372976	0.471756
ENSMUSG00000039191	'Rbpj	352.875	0.368286	0.176938	2.08144	0.0373935	0.472593
ENSMUSG00000003865	'Gys1	313.575	0.317358	0.152541	2.08048	0.0374816	0.473015
ENSMUSG00000019880	'Rspo3	248.172	-0.349976	0.168287	-2.07963	0.0375595	0.473015
ENSMUSG00000033061	'Resp18	452.714	-0.391325	0.188195	-2.07936	0.0375841	0.473015
ENSMUSG00000042834	'Nrep	949.769	0.26056	0.125322	2.07913	0.037605	0.473015
ENSMUSG00000066438	'Plekhd1	78.6235	-0.714887	0.343797	-2.07939	0.0375816	0.473015
ENSMUSG00000078307	'AI593442	4374.59	0.259704	0.124864	2.0799	0.0375351	0.473015
ENSMUSG00000020303	'Stc2	100.427	-0.50843	0.244668	-2.07804	0.0377058	0.47391
ENSMUSG00000030737	'Slco2b1	357.844	0.549732	0.264638	2.0773	0.0377742	0.474395
ENSMUSG00000034910	'Pygo1	2214.01	-0.237821	0.114565	-2.07586	0.0379067	0.474942
ENSMUSG00000038244	'Mical2	7926.09	0.242903	0.116978	2.07648	0.0378492	0.474942
ENSMUSG00000038366	'Lasp1	1645.8	0.21099	0.10164	2.07586	0.0379071	0.474942
ENSMUSG00000054263	'Lifr	1096.6	-0.292907	0.141124	-2.07552	0.0379383	0.474959
ENSMUSG00000035007	'Rundc1	1236.21	0.398191	0.191958	2.07437	0.0380448	0.475919
ENSMUSG00000070532	'Ccdc190	307.344	0.407137	0.196387	2.07313	0.0381601	0.476986
ENSMUSG00000009575	'Cbx5	4346.28	-0.260618	0.125742	-2.07264	0.0382059	0.477184
ENSMUSG00000022416	'Cacna1i	1875.51	0.292771	0.141402	2.07049	0.0384063	0.477657
ENSMUSG00000022789	'Dnm1l	5306.41	-0.186372	0.0900753	-2.06907	0.0385394	0.477657
ENSMUSG00000027763	'Mbnl1	2019.22	0.219947	0.106354	2.06807	0.0386334	0.477657
ENSMUSG00000028957	'Per3	630.597	0.368808	0.178187	2.06978	0.0384729	0.477657
ENSMUSG00000030518	'Fam189a1	2149.99	0.28115	0.135825	2.06995	0.0384567	0.477657
ENSMUSG00000034349	'Smc4	225.005	-0.385294	0.186153	-2.06977	0.0384736	0.477657
ENSMUSG00000035198	'Tubg1	572.262	0.341723	0.165226	2.06822	0.0386198	0.477657
ENSMUSG00000039646	'Vasn	219.617	0.427146	0.20623	2.07121	0.0383388	0.477657
ENSMUSG00000040690	'Col16a1	115.753	0.594713	0.2874	2.06929	0.0385192	0.477657
ENSMUSG00000042298	'Ttc19	1812.79	-0.258024	0.124755	-2.06825	0.0386167	0.477657
ENSMUSG00000045427	'Hnrnph2	1679.53	-0.215045	0.103931	-2.06911	0.0385353	0.477657
ENSMUSG00000048997	'Atxn7l2	222.133	0.388533	0.187761	2.0693	0.038518	0.477657
ENSMUSG00000109006	'B230209E15Rik	535.285	-0.317201	0.15337	-2.06821	0.0386202	0.477657
ENSMUSG00000017314	'Mpp2	3693.57	0.208061	0.100703	2.06608	0.0388209	0.478622
ENSMUSG00000028843	'Sh3bgrl3	1582.61	0.300648	0.145484	2.06654	0.0387779	0.478622
ENSMUSG00000036712	'Cyld	2825.02	-0.25061	0.121304	-2.06597	0.0388315	0.478622
ENSMUSG00000096727	'Psmb9	34.9862	1.54307	0.746719	2.06646	0.0387846	0.478622
ENSMUSG00000024222	'Fkbp5	1513.63	-0.288987	0.139908	-2.06555	0.0388712	0.478741
ENSMUSG00000076258	'Gm23935	2305.76	0.429318	0.207978	2.06424	0.0389945	0.479888
ENSMUSG00000039474	'Wfs1	2013.64	0.476223	0.230937	2.06214	0.0391947	0.480881
ENSMUSG00000039661	'Dusp26	485.997	0.367907	0.178365	2.06266	0.0391447	0.480881
ENSMUSG00000045252	'Zfp574	549.841	0.258189	0.125199	2.06224	0.0391853	0.480881
ENSMUSG00000045328	'Cenpe	66.5203	-0.614685	0.29809	-2.06208	0.0392002	0.480881
ENSMUSG00000060147	'Serpinb6a	576.788	-0.275101	0.133427	-2.06181	0.039226	0.480881
ENSMUSG00000020846	'Rflnb	189.918	-0.473426	0.229753	-2.06059	0.0393421	0.481801
ENSMUSG00000070565	'Rasal2	2925.02	0.371124	0.180123	2.06039	0.0393616	0.481801
ENSMUSG00000042686	'Jph1	1251.7	-0.253356	0.123127	-2.05767	0.0396214	0.48461
ENSMUSG00000020844	'Nxn	249.008	0.450804	0.219203	2.05656	0.0397284	0.48511
ENSMUSG00000063511	'Snrnp70	1782.19	0.216558	0.105314	2.0563	0.0397536	0.48511
ENSMUSG00000087692	'Gm11940	18.221	1.41003	0.685589	2.05667	0.0397181	0.48511
ENSMUSG00000046999	'1110032F04Rik	207.212	0.365265	0.177762	2.0548	0.0398979	0.485755
ENSMUSG00000068744	'Psrc1	163.164	0.447943	0.217969	2.05508	0.0398714	0.485755
ENSMUSG00000090935	'Synj2bp	652.622	-0.31336	0.152494	-2.05491	0.0398881	0.485755
ENSMUSG00000021895	'Arhgef3	2030.29	-0.259723	0.126461	-2.05378	0.0399974	0.486223
ENSMUSG00000074001	'Klhl40	140.134	0.584367	0.284514	2.05391	0.0399842	0.486223
ENSMUSG00000028173	'Wls	686.132	0.44317	0.215913	2.05254	0.0401175	0.487311
ENSMUSG00000020901	'Pik3r5	41.582	0.73591	0.359378	2.04773	0.0405862	0.491546
ENSMUSG00000026220	'Slc16a14	153.981	-0.399686	0.195134	-2.04826	0.0405346	0.491546
ENSMUSG00000029869	'Ephb6	1624.57	0.251361	0.122753	2.0477	0.0405895	0.491546
ENSMUSG00000097796	'Gm16702	47.1481	-0.735205	0.358993	-2.04796	0.0405636	0.491546
ENSMUSG00000032769	'Trpa1	16.7611	-1.94339	0.949271	-2.04725	0.0406338	0.491709
ENSMUSG00000016308	'Ube2a	889.759	-0.241927	0.118217	-2.04647	0.0407105	0.492263
ENSMUSG00000024817	'Uhrf2	897.162	-0.280265	0.137009	-2.0456	0.0407957	0.49292
ENSMUSG00000025880	'Smad7	445.92	0.369907	0.180959	2.04415	0.0409389	0.493235
ENSMUSG00000039747	'Orai2	3055.55	-0.231398	0.113154	-2.04499	0.0408559	0.493235
ENSMUSG00000046610	'Oacyl	14.8803	1.35957	0.665126	2.04408	0.0409456	0.493235
ENSMUSG00000063884	'Ptcd3	769.217	-0.237398	0.116121	-2.04441	0.0409131	0.493235
ENSMUSG00000055480	'Zfp458	128.754	-0.463911	0.226996	-2.04369	0.0409837	0.493322
ENSMUSG00000030411	'Nova2	2095.69	0.208915	0.102295	2.04229	0.0411229	0.493589
ENSMUSG00000031292	'Cdkl5	5435.71	0.31187	0.15275	2.0417	0.0411813	0.493589
ENSMUSG00000031993	'Snx19	1830.34	-0.194947	0.0954152	-2.04314	0.0410386	0.493589
ENSMUSG00000038446	'Cdc40	1749.95	0.22801	0.111654	2.04211	0.0411407	0.493589
ENSMUSG00000043298	'Smco3	172.519	-0.457507	0.224093	-2.04159	0.0411918	0.493589
ENSMUSG00000097636	'Mirt1	31.2214	0.921708	0.451189	2.04284	0.0410682	0.493589
ENSMUSG00000005672	'Kit	1690.4	-0.436886	0.214129	-2.04029	0.0413213	0.494506
ENSMUSG00000037151	'Lrrc20	684.682	-0.271245	0.13295	-2.0402	0.0413304	0.494506
ENSMUSG00000035621	'Midn	958.714	0.437807	0.214666	2.03948	0.0414021	0.494992
ENSMUSG00000026395	'Ptprc	71.9103	0.905512	0.444512	2.03709	0.0416407	0.497473
ENSMUSG00000021720	'Rnf180	299.068	-0.329299	0.161704	-2.03643	0.0417076	0.497526
ENSMUSG00000102692	'Dchs2	163.353	0.513841	0.25232	2.03647	0.0417037	0.497526
ENSMUSG00000028549	'Itgb3bp	83.6129	-0.568086	0.279172	-2.0349	0.0418612	0.498984
ENSMUSG00000085218	'BB218582	18.4612	-1.09387	0.537687	-2.0344	0.0419118	0.499214
ENSMUSG00000039637	'Coro7	1442.22	0.232117	0.114137	2.03368	0.0419842	0.499703
ENSMUSG00000083992	'Gm11478	32.3436	-0.842344	0.414391	-2.03272	0.0420804	0.500474
ENSMUSG00000025810	'Nrp1	1802.67	-0.369124	0.181669	-2.03186	0.0421682	0.501144
ENSMUSG00000021136	'Smoc1	387.23	0.420866	0.20726	2.03062	0.042294	0.501145
ENSMUSG00000021314	'Amph	5954.29	-0.219375	0.108024	-2.0308	0.0422754	0.501145
ENSMUSG00000047228	'A2ml1	102.177	-0.604366	0.297559	-2.03108	0.0422465	0.501145
ENSMUSG00000051451	'Crebzf	677.143	0.254102	0.125113	2.03098	0.0422572	0.501145
ENSMUSG00000004071	'Cdip1	4743.53	-0.208648	0.102837	-2.02893	0.0424652	0.50131
ENSMUSG00000021816	'Ppp3cb	10650.1	-0.198902	0.0980301	-2.02899	0.0424595	0.50131
ENSMUSG00000034892	'Rps29	2141.75	0.301898	0.148775	2.02922	0.0424357	0.50131
ENSMUSG00000037104	'Socs5	2824.13	-0.238167	0.117346	-2.02961	0.0423964	0.50131
ENSMUSG00000058799	'Nap1l1	2978.86	-0.193443	0.0952916	-2.03001	0.0423555	0.50131
ENSMUSG00000042532	'Golga7b	1592.26	0.324113	0.159858	2.02751	0.0426107	0.502655
ENSMUSG00000020723	'Cacng4	543.806	0.259251	0.127973	2.02583	0.0427827	0.503938
ENSMUSG00000048027	'Rgmb	1285.35	0.205218	0.101297	2.0259	0.0427754	0.503938
ENSMUSG00000020828	'Pld2	311.234	0.327319	0.161632	2.02509	0.0428577	0.504088
ENSMUSG00000044433	'Camsap3	507.412	0.260738	0.128754	2.02508	0.0428587	0.504088
ENSMUSG00000010175	'Prox1	2961.26	-0.363275	0.17946	-2.02426	0.0429434	0.504712
ENSMUSG00000023861	'Mpc1	374.856	0.364131	0.180058	2.0223	0.0431459	0.506093
ENSMUSG00000035378	'Shq1	131.032	-0.42872	0.211952	-2.02272	0.0431019	0.506093
ENSMUSG00000038170	'Pde4dip	5205.76	0.25945	0.128301	2.0222	0.0431562	0.506093
ENSMUSG00000023992	'Trem2	203.12	0.553224	0.273855	2.02013	0.0433696	0.507281
ENSMUSG00000029131	'Dnajb6	571.728	-0.250924	0.12418	-2.02065	0.0433155	0.507281
ENSMUSG00000033377	'Palmd	522.26	-0.317754	0.157305	-2.01999	0.0433848	0.507281
ENSMUSG00000043631	'Ecm2	193.91	-0.763825	0.378127	-2.02002	0.0433812	0.507281
ENSMUSG00000024271	'Elp2	1732.07	-0.197809	0.0979725	-2.01903	0.0434844	0.507329
ENSMUSG00000033352	'Map2k4	4965.02	-0.178962	0.0886339	-2.01912	0.0434752	0.507329
ENSMUSG00000087141	'Plcxd2	682.295	-0.340464	0.168615	-2.01919	0.0434679	0.507329
ENSMUSG00000028758	'Kif17	363.88	0.360811	0.178767	2.01833	0.0435572	0.507807
ENSMUSG00000038039	'Gcc2	2131.8	-0.200209	0.0992167	-2.0179	0.0436018	0.507955
ENSMUSG00000008489	'Elavl2	2499.34	-0.205295	0.101827	-2.01612	0.0437879	0.508627
ENSMUSG00000030035	'Wbp1	346.735	0.323622	0.160494	2.01642	0.0437566	0.508627
ENSMUSG00000036466	'Megf11	335.888	0.345405	0.171346	2.01584	0.0438169	0.508627
ENSMUSG00000037405	'Icam1	51.6901	1.07266	0.531869	2.01677	0.0437194	0.508627
ENSMUSG00000052302	'Tbc1d30	1361.27	0.249465	0.123773	2.01551	0.043851	0.508627
ENSMUSG00000070953	'Rabepk	367.572	-0.357499	0.177371	-2.01554	0.0438483	0.508627
ENSMUSG00000074892	'B3galt5	1894.45	-0.310349	0.15402	-2.01499	0.0439058	0.508892
ENSMUSG00000041028	'Ghitm	8756.26	-0.190756	0.0947769	-2.01268	0.0441478	0.510954
ENSMUSG00000042846	'Lrrtm3	300.282	0.303184	0.150628	2.01279	0.0441363	0.510954
ENSMUSG00000037706	'Cd81	4827.98	0.202645	0.100754	2.01127	0.0442965	0.511931
ENSMUSG00000049191	'Rtl5	213.846	0.405386	0.201537	2.01147	0.0442757	0.511931
ENSMUSG00000061702	'Tmem91	29.2968	0.918264	0.456966	2.00948	0.0444865	0.513754
ENSMUSG00000054676	'1600014C10Rik	527.402	-0.275448	0.137105	-2.00903	0.0445341	0.513932
ENSMUSG00000057497	'Fam136a	415.316	-0.310156	0.154483	-2.0077	0.0446749	0.515183
ENSMUSG00000062380	'Tubb3	3652.56	0.344515	0.171682	2.00671	0.0447808	0.516031
ENSMUSG00000024308	'Tapbp	456.543	0.495035	0.24676	2.00614	0.0448415	0.516333
ENSMUSG00000074939	'Chrm5	35.0271	-0.787635	0.392668	-2.00585	0.0448718	0.516333
ENSMUSG00000025255	'Zfhx4	281.783	-0.438697	0.218897	-2.00412	0.0450568	0.517342
ENSMUSG00000026072	'Il1r1	220.121	-1.4667	0.731813	-2.0042	0.0450483	0.517342
ENSMUSG00000037826	'Ppm1k	1535.09	0.197663	0.0986212	2.00426	0.0450422	0.517342
ENSMUSG00000029123	'Stk32b	174.062	-0.435662	0.217543	-2.00265	0.0452153	0.517847
ENSMUSG00000037492	'Zmat4	1173.05	0.231924	0.115789	2.00299	0.0451783	0.517847
ENSMUSG00000091230	'Gm6970	12.3897	-1.29824	0.648311	-2.0025	0.0452308	0.517847
ENSMUSG00000091474	'2610021A01Rik	416.172	-0.31913	0.159338	-2.00285	0.0451932	0.517847
ENSMUSG00000044197	'Gpr146	361.171	0.314453	0.157178	2.00062	0.0454337	0.519797
ENSMUSG00000085565	'Gm15721	19.4052	1.1161	0.558037	2.00005	0.045495	0.520125
ENSMUSG00000027422	'Rrbp1	1053.57	0.297256	0.148673	1.99939	0.0455661	0.520192
ENSMUSG00000027615	'Hps3	306.583	-0.311242	0.155663	-1.99947	0.045558	0.520192
ENSMUSG00000020029	'Nudt4	2464.4	0.222251	0.111226	1.9982	0.0456947	0.520807
ENSMUSG00000022489	'Pde1b	2909.03	0.244033	0.122123	1.99825	0.0456892	0.520807
ENSMUSG00000028247	'Coq3	326.743	-0.315762	0.158064	-1.99769	0.0457508	0.520807
ENSMUSG00000029534	'St7	353.506	-0.297914	0.149127	-1.99771	0.0457476	0.520807
ENSMUSG00000026824	'Kcnj3	4887.04	0.250696	0.125543	1.99689	0.045837	0.520881
ENSMUSG00000032420	'Nt5e	87.0173	-0.57634	0.288643	-1.99672	0.0458554	0.520881
ENSMUSG00000039239	'Tgfb2	1561.83	-0.239179	0.119757	-1.9972	0.045804	0.520881
ENSMUSG00000022912	'Pros1	306.753	0.468473	0.234693	1.99611	0.0459217	0.521264
ENSMUSG00000022742	'Cpox	1117.32	-0.198579	0.0995406	-1.99495	0.0460479	0.522324
ENSMUSG00000034616	'Ssh3	193.429	0.482609	0.241954	1.99463	0.0460832	0.522353
ENSMUSG00000001366	'Fbxo9	1514.39	-0.263104	0.131945	-1.99405	0.0461464	0.522697
ENSMUSG00000024758	'Rtn3	25308.2	-0.182006	0.0913032	-1.99342	0.046215	0.523102
ENSMUSG00000046613	'Vwa5b2	252.834	0.394488	0.197981	1.99255	0.0463104	0.523811
ENSMUSG00000014164	'Klhl3	1722.79	-0.257305	0.129304	-1.98992	0.0465994	0.526705
ENSMUSG00000012114	'Med15	1108.56	0.213314	0.107249	1.98895	0.0467068	0.527546
ENSMUSG00000032202	'Rab27a	159.457	-0.470827	0.237032	-1.98634	0.0469956	0.529565
ENSMUSG00000034731	'Dgkh	4186.33	-0.398345	0.200563	-1.98613	0.0470185	0.529565
ENSMUSG00000048330	'Ric3	2118.65	-0.184431	0.0928298	-1.98677	0.046948	0.529565
ENSMUSG00000056306	'Sertm1	1465.39	-0.280576	0.141258	-1.98627	0.0470035	0.529565
ENSMUSG00000026117	'Zap70	150.311	0.470435	0.236979	1.98514	0.0471294	0.530439
ENSMUSG00000023348	'Trip6	61.5918	0.647444	0.326266	1.9844	0.0472108	0.53098
ENSMUSG00000009292	'Trpm2	454.451	-0.256281	0.129237	-1.98303	0.0473645	0.531211
ENSMUSG00000029388	'Eif2b1	413.692	-0.26852	0.135396	-1.98322	0.0473433	0.531211
ENSMUSG00000041231	'Ublcp1	503.201	-0.252544	0.127312	-1.98367	0.047293	0.531211
ENSMUSG00000043673	'Kcns3	151.452	-0.423483	0.213554	-1.98302	0.0473647	0.531211
ENSMUSG00000034022	'Cpsf1	829.46	0.227986	0.115006	1.98238	0.047437	0.531648
ENSMUSG00000074664	'A830092H15Rik	20.9293	-0.988147	0.499341	-1.9789	0.0478268	0.53564
ENSMUSG00000057766	'Ankrd29	676.363	-0.265513	0.13426	-1.9776	0.0479739	0.536911
ENSMUSG00000030223	'Ptpro	1164.33	0.363592	0.183899	1.97713	0.0480267	0.537124
ENSMUSG00000008496	'Pou2f2	140.661	0.478776	0.242208	1.97672	0.0480738	0.53714
ENSMUSG00000025203	'Scd2	27357.9	0.176678	0.0893883	1.97652	0.0480955	0.53714
ENSMUSG00000010461	'Eya4	153.761	0.430473	0.217841	1.97608	0.0481454	0.537156
ENSMUSG00000026904	'Slc4a10	5782.77	-0.229703	0.116252	-1.97591	0.0481644	0.537156
ENSMUSG00000071649	'B3gat3	1844.25	-0.327211	0.165766	-1.97394	0.0483888	0.539281
ENSMUSG00000020591	'Ntsr2	1706.81	0.232847	0.117998	1.97331	0.0484602	0.539322
ENSMUSG00000039114	'Nrn1	5768.73	-0.260374	0.131946	-1.97334	0.048457	0.539322
ENSMUSG00000040605	'Bace2	73.684	-0.652169	0.330624	-1.97254	0.0485482	0.539925
ENSMUSG00000056116	'H2-T22	199.113	0.451081	0.228811	1.97141	0.0486767	0.540977
ENSMUSG00000022696	'Sidt1	1386.03	0.233708	0.118637	1.96994	0.0488451	0.541773
ENSMUSG00000032192	'Gnb5	2340.88	0.254133	0.129007	1.96992	0.0488479	0.541773
ENSMUSG00000036934	'4921524J17Rik	203.592	-0.333363	0.169292	-1.96916	0.0489351	0.541773
ENSMUSG00000045817	'Zfp36l2	494.671	0.332558	0.168897	1.96901	0.0489523	0.541773
ENSMUSG00000058979	'Hdhd5	190.039	0.370006	0.187897	1.96919	0.0489311	0.541773
ENSMUSG00000070469	'Adamtsl3	48.9301	1.01921	0.51753	1.96937	0.0489102	0.541773
ENSMUSG00000033186	'Mzt1	1766.19	-0.205619	0.104445	-1.96867	0.0489906	0.54182
ENSMUSG00000020037	'Rfx4	290.981	0.317489	0.161326	1.96799	0.0490686	0.542265
ENSMUSG00000090122	'Kcne1l	73.5505	0.584789	0.297189	1.96773	0.0490988	0.542265
ENSMUSG00000016256	'Ctsz	511.484	0.367395	0.186879	1.96595	0.049304	0.544154
ENSMUSG00000027364	'Usp50	16.7681	-1.08126	0.550277	-1.96493	0.0494224	0.544706
ENSMUSG00000027534	'Snx16	654.055	-0.273764	0.139318	-1.96503	0.0494106	0.544706
ENSMUSG00000025939	'Ube2w	1614.02	-0.254884	0.129834	-1.96315	0.0496288	0.546449
ENSMUSG00000029580	'Actb	21997.1	0.187585	0.0955714	1.96277	0.0496724	0.546449
ENSMUSG00000036764	'Dnajc12	180.6	-0.349423	0.17806	-1.96238	0.0497177	0.546449
ENSMUSG00000075478	'Slitrk1	2235.44	0.23479	0.119643	1.96242	0.0497132	0.546449
ENSMUSG00000038843	'Gcnt1	81.8706	0.642351	0.327461	1.96161	0.0498076	0.54706
ENSMUSG00000023051	'Tarbp2	110.659	0.446207	0.22776	1.95911	0.0501002	0.549516
ENSMUSG00000027967	'Neurog2	19.1174	-1.06253	0.542307	-1.95929	0.0500792	0.549516
ENSMUSG00000058317	'Ube2e2	1568.18	-0.240836	0.123096	-1.9565	0.0504065	0.552495
ENSMUSG00000037936	'Scarb1	461.762	0.253255	0.129464	1.95618	0.0504444	0.552531
ENSMUSG00000020311	'Erlec1	1005.68	-0.206968	0.1059	-1.95438	0.0506568	0.554095
ENSMUSG00000043463	'Rab9b	908.627	-0.282937	0.144759	-1.95454	0.0506379	0.554095
ENSMUSG00000032356	'Rasgrf1	11579.5	-0.19259	0.098599	-1.95326	0.0507886	0.555157
ENSMUSG00000027438	'Napb	13553	-0.19901	0.101915	-1.95271	0.0508538	0.555488
ENSMUSG00000000134	'Tfe3	621.385	0.232522	0.119148	1.95153	0.0509935	0.555589
ENSMUSG00000024896	'Minpp1	1197.09	-0.2295	0.117578	-1.9519	0.0509505	0.555589
ENSMUSG00000044030	'Irf2bp1	1025.78	0.257322	0.13183	1.95193	0.050947	0.555589
ENSMUSG00000062963	'Ufc1	951.151	-0.213697	0.109506	-1.95146	0.0510025	0.555589
ENSMUSG00000046598	'Bdh1	1025.02	0.284628	0.145877	1.95114	0.0510398	0.555616
ENSMUSG00000030946	'Lhpp	289.801	-0.416938	0.213867	-1.94951	0.051234	0.557349
ENSMUSG00000026377	'Nifk	640.533	-0.259776	0.133316	-1.94858	0.0513458	0.558184
ENSMUSG00000092375	'A730060N03Rik	30.1002	-1.31188	0.673415	-1.94809	0.0514037	0.558432
ENSMUSG00000004100	'Ppan	227.734	0.335771	0.172621	1.94514	0.0517582	0.558477
ENSMUSG00000022237	'Ankrd33b	1858.79	0.38002	0.19534	1.94543	0.051723	0.558477
ENSMUSG00000024074	'Crim1	3248.6	0.202237	0.103901	1.94644	0.0516021	0.558477
ENSMUSG00000024754	'Tmem2	356.592	0.303311	0.155909	1.94543	0.0517232	0.558477
ENSMUSG00000030525	'Chrna7	511.937	-0.307523	0.15797	-1.94672	0.051568	0.558477
ENSMUSG00000031634	'Ufsp2	631.563	-0.282504	0.145045	-1.9477	0.0514508	0.558477
ENSMUSG00000032440	'Tgfbr2	432.137	0.624695	0.321	1.94609	0.0516437	0.558477
ENSMUSG00000038346	'Zfp384	474.199	0.26303	0.135219	1.94521	0.0517492	0.558477
ENSMUSG00000056947	'Mab21l1	7.0622	1.67336	0.859754	1.94632	0.0516162	0.558477
ENSMUSG00000072568	'Fam84b	777.953	0.309788	0.159213	1.94575	0.0516853	0.558477
ENSMUSG00000021701	'Plk2	4285.28	0.260187	0.133839	1.94403	0.0518924	0.55879
ENSMUSG00000037217	'Syn1	13124.4	0.208645	0.107314	1.94424	0.0518661	0.55879
ENSMUSG00000039704	'Lmbrd2	3128	-0.235599	0.121178	-1.94424	0.0518668	0.55879
ENSMUSG00000043391	'2510009E07Rik	1600.78	0.22276	0.11461	1.94363	0.0519405	0.55893
ENSMUSG00000045515	'Pou3f3	2352.21	0.224229	0.115395	1.94315	0.0519985	0.559177
ENSMUSG00000042790	'Rnf214	1215.26	-0.201203	0.103621	-1.94172	0.0521711	0.560655
ENSMUSG00000010660	'Plcd1	168.466	0.380673	0.196091	1.94131	0.0522206	0.560809
ENSMUSG00000043843	'Tmem145	373.152	0.458424	0.236222	1.94065	0.0523011	0.560917
ENSMUSG00000059361	'Nrsn2	961.558	-0.297238	0.153163	-1.94066	0.0522992	0.560917
ENSMUSG00000015027	'Galns	229.873	0.435698	0.224568	1.94016	0.0523605	0.561177
ENSMUSG00000035033	'Tbr1	734.512	-0.266982	0.137664	-1.93938	0.0524555	0.56144
ENSMUSG00000044164	'Rnf182	1133.11	-0.222117	0.11452	-1.93955	0.0524343	0.56144
ENSMUSG00000025889	'Snca	6709.63	-0.286712	0.147923	-1.93825	0.0525929	0.561778
ENSMUSG00000030107	'Usp18	21.2773	1.6176	0.834488	1.93843	0.0525709	0.561778
ENSMUSG00000060314	'Zfp941	391.498	-0.3025	0.15603	-1.93873	0.0525337	0.561778
ENSMUSG00000022375	'Lrrc6	68.151	-0.559857	0.289104	-1.93652	0.0528039	0.563277
ENSMUSG00000042423	'Fbrs	763.212	0.235983	0.121844	1.93676	0.0527741	0.563277
ENSMUSG00000050708	'Ftl1	1346.92	0.212966	0.110062	1.93497	0.0529943	0.564727
ENSMUSG00000071226	'Cecr2	237.427	-0.386968	0.200001	-1.93483	0.0530107	0.564727
ENSMUSG00000009394	'Syn2	16037.7	-0.180557	0.0935031	-1.93102	0.0534804	0.566044
ENSMUSG00000011751	'Sptbn4	3050.61	0.179077	0.0926804	1.9322	0.0533352	0.566044
ENSMUSG00000021453	'Gadd45g	283.513	0.406311	0.210424	1.93091	0.0534938	0.566044
ENSMUSG00000025066	'Sfr1	1837.27	-0.179629	0.0929976	-1.93155	0.0534154	0.566044
ENSMUSG00000026223	'Itm2c	17378.4	-0.241853	0.125124	-1.93291	0.0532473	0.566044
ENSMUSG00000036915	'Kirrel2	165.285	-0.587005	0.304044	-1.93066	0.053525	0.566044
ENSMUSG00000037316	'Bag4	2649.23	-0.179813	0.0930955	-1.93149	0.0534226	0.566044
ENSMUSG00000059810	'Rgs3	181.118	0.386936	0.200322	1.93157	0.0534126	0.566044
ENSMUSG00000061666	'Gdpd1	943.193	-0.215208	0.111439	-1.93117	0.0534619	0.566044
ENSMUSG00000066607	'6030419C18Rik	4008.88	0.265539	0.137338	1.93347	0.0531784	0.566044
ENSMUSG00000085438	'1700020I14Rik	15510.9	0.320347	0.165844	1.93161	0.0534075	0.566044
ENSMUSG00000027488	'Snta1	730.582	0.291049	0.150788	1.93019	0.053583	0.566281
ENSMUSG00000036752	'Tubb4b	2804.78	0.198861	0.103099	1.92883	0.0537514	0.567685
ENSMUSG00000024978	'Gpam	1057.26	0.244724	0.126907	1.92838	0.0538083	0.567909
ENSMUSG00000006356	'Crip2	775.556	0.269322	0.139723	1.92755	0.0539115	0.56846
ENSMUSG00000024219	'Anks1	626.46	0.242082	0.125601	1.92738	0.0539318	0.56846
ENSMUSG00000016559	'H3f3b	2650.68	0.19323	0.100336	1.92582	0.054127	0.568536
ENSMUSG00000031983	'2310022B05Rik	1901.47	0.243593	0.126424	1.9268	0.0540049	0.568536
ENSMUSG00000032269	'Htr3a	281.536	0.316315	0.164268	1.92561	0.0541531	0.568536
ENSMUSG00000034055	'Phka1	638.489	0.240517	0.12484	1.92661	0.0540282	0.568536
ENSMUSG00000041544	'Disp3	846.027	0.247965	0.128722	1.92637	0.0540586	0.568536
ENSMUSG00000058174	'Gm5148	57.4342	-0.623769	0.323886	-1.92589	0.0541176	0.568536
ENSMUSG00000031161	'Hdac6	718.318	0.245037	0.127365	1.92389	0.0543683	0.57042
ENSMUSG00000041354	'Rgl2	250.644	0.3446	0.179182	1.92319	0.0544566	0.57097
ENSMUSG00000031109	'Enox2	412.078	-0.282582	0.147019	-1.92208	0.0545953	0.572048
ENSMUSG00000074923	'Pak6	1451.52	0.292259	0.152107	1.9214	0.0546816	0.572576
ENSMUSG00000030322	'Mbd4	165.368	0.376784	0.1962	1.92041	0.0548064	0.573506
ENSMUSG00000032375	'Aph1b	733.107	-0.2206	0.114945	-1.91918	0.0549621	0.574757
ENSMUSG00000049536	'Tceal1	590.023	-0.238911	0.12454	-1.91835	0.0550663	0.575469
ENSMUSG00000022212	'Cpne6	9072.04	-0.287944	0.150209	-1.91695	0.0552441	0.575618
ENSMUSG00000028414	'Fktn	1569.77	-0.216699	0.113055	-1.91675	0.05527	0.575618
ENSMUSG00000042178	'Armc5	285.521	0.335943	0.175239	1.91706	0.0552307	0.575618
ENSMUSG00000046378	'Asphd1	308.337	0.358012	0.186735	1.91721	0.0552108	0.575618
ENSMUSG00000047407	'Tgif1	26.4331	0.92635	0.483347	1.91653	0.0552972	0.575618
ENSMUSG00000097415	'AU020206	46.6376	0.87041	0.454146	1.91659	0.0552903	0.575618
ENSMUSG00000028496	'Mllt3	906.917	-0.236692	0.123569	-1.91546	0.0554341	0.575951
ENSMUSG00000032422	'Snx14	816.638	-0.212704	0.11102	-1.9159	0.0553772	0.575951
ENSMUSG00000062931	'Zfp938	432.691	-0.297483	0.155355	-1.91486	0.0555099	0.575951
ENSMUSG00000090863	'A530084C06Rik	21.7317	-1.20779	0.630709	-1.91498	0.0554956	0.575951
ENSMUSG00000091956	'C2cd4b	68.0877	0.813067	0.424535	1.91519	0.055468	0.575951
ENSMUSG00000048118	'Arid4a	988.837	-0.231196	0.120793	-1.91398	0.0556222	0.576741
ENSMUSG00000021930	'Spryd7	1330.84	-0.196056	0.102455	-1.91358	0.055674	0.576903
ENSMUSG00000010066	'Cacna2d2	390.896	0.368452	0.192587	1.91318	0.0557254	0.57706
ENSMUSG00000019966	'Kitl	580.149	-0.5296	0.276873	-1.91279	0.0557748	0.577197
ENSMUSG00000028402	'Mpdz	1784.27	-0.364144	0.190427	-1.91224	0.055845	0.577548
ENSMUSG00000047866	'Lonp2	1588.85	-0.206153	0.10788	-1.91094	0.0560119	0.578899
ENSMUSG00000028016	'Ints12	237.579	-0.327903	0.171626	-1.91057	0.0560596	0.579016
ENSMUSG00000011837	'Snapc2	397.974	0.311965	0.163313	1.91023	0.056104	0.579099
ENSMUSG00000078429	'Ctdsp2	1786.97	0.186406	0.097605	1.9098	0.0561586	0.579288
ENSMUSG00000022272	'Myo10	986.167	0.285107	0.149321	1.90935	0.056217	0.579515
ENSMUSG00000045349	'Sh2d5	1013.71	0.301677	0.158063	1.90859	0.0563148	0.580148
ENSMUSG00000006273	'Atp6v1b2	13394.3	-0.17678	0.0926613	-1.9078	0.0564167	0.580521
ENSMUSG00000027784	'Ppm1l	3719.73	0.310133	0.162565	1.90775	0.0564239	0.580521
ENSMUSG00000041037	'Irgq	2410.04	0.222861	0.116861	1.90705	0.0565136	0.581069
ENSMUSG00000041423	'Paqr6	102.014	0.506317	0.265602	1.9063	0.0566117	0.581703
ENSMUSG00000037211	'Spry1	222.185	-0.337522	0.177102	-1.90581	0.0566753	0.581981
ENSMUSG00000026279	'Thap4	309.616	0.31569	0.165694	1.90526	0.0567467	0.582339
ENSMUSG00000022376	'Adcy8	429.893	0.412703	0.216668	1.90477	0.0568103	0.582349
ENSMUSG00000044034	'Npb	7.20942	1.72596	0.906224	1.90457	0.0568364	0.582349
ENSMUSG00000068697	'Myoz1	11.1513	1.39976	0.735012	1.90441	0.0568573	0.582349
ENSMUSG00000015749	'Anp32e	2438.54	0.192004	0.100846	1.90394	0.0569185	0.582355
ENSMUSG00000035697	'Arhgap45	87.7172	0.602001	0.316203	1.90384	0.0569309	0.582355
ENSMUSG00000021573	'Tppp	12638.7	-0.154919	0.0813895	-1.90343	0.0569844	0.582527
ENSMUSG00000022816	'Fstl1	935.674	0.259244	0.136248	1.90273	0.0570753	0.582733
ENSMUSG00000058498	'Rnf207	21.1793	1.12669	0.592148	1.90272	0.0570776	0.582733
ENSMUSG00000025964	'Adam23	3310.47	0.159912	0.0841453	1.90043	0.0573771	0.585041
ENSMUSG00000038705	'Gmeb2	381.323	0.330995	0.174155	1.90058	0.0573567	0.585041
ENSMUSG00000013707	'Tnfaip8l2	24.2548	0.95831	0.504665	1.8989	0.0575771	0.58633
ENSMUSG00000028800	'Hdac1	342.404	-0.321456	0.16927	-1.89907	0.0575548	0.58633
ENSMUSG00000021792	'Fam213a	2424.44	-0.233506	0.12305	-1.89765	0.0577424	0.587638
ENSMUSG00000029561	'Oasl2	114.289	1.70533	0.898801	1.89734	0.0577835	0.587681
ENSMUSG00000031672	'Got2	2990.62	0.202262	0.106628	1.8969	0.0578415	0.587896
ENSMUSG00000035934	'Pknox2	691.658	0.216551	0.114183	1.89653	0.0578905	0.588018
ENSMUSG00000022191	'Drosha	2037.45	-0.186076	0.0981506	-1.89582	0.0579837	0.588216
ENSMUSG00000029469	'Ift81	611.714	-0.291818	0.153919	-1.89593	0.0579698	0.588216
ENSMUSG00000048970	'C1galt1c1	413.29	-0.289799	0.152929	-1.89499	0.0580931	0.58895
ENSMUSG00000038011	'Dnah10	28.2877	1.1911	0.628738	1.89443	0.0581686	0.589066
ENSMUSG00000043833	'2900005J15Rik	16.289	-1.08009	0.570164	-1.89435	0.0581785	0.589066
ENSMUSG00000040373	'Cacng5	315.708	0.303495	0.160294	1.89337	0.058309	0.590013
ENSMUSG00000008348	'Ubc	2145.71	0.311876	0.164797	1.89249	0.0584254	0.590179
ENSMUSG00000018698	'Lhx1	8.58306	1.70841	0.902772	1.89241	0.0584365	0.590179
ENSMUSG00000102234	'Gm37885	248.339	0.48489	0.25617	1.89285	0.0583784	0.590179
ENSMUSG00000005973	'Rcn1	309.766	-0.368976	0.195116	-1.89105	0.0586171	0.591628
ENSMUSG00000097119	'B230354K17Rik	383.755	-0.306942	0.162364	-1.89045	0.0586977	0.592067
ENSMUSG00000033083	'Tbc1d4	243.876	0.434509	0.229934	1.88971	0.0587962	0.592433
ENSMUSG00000050029	'Rap2c	935.395	-0.207908	0.110026	-1.88962	0.0588084	0.592433
ENSMUSG00000021200	'Asb2	40.2246	0.726849	0.384869	1.88856	0.0589505	0.592564
ENSMUSG00000021259	'Cyp46a1	2251.76	0.269822	0.14286	1.88872	0.058929	0.592564
ENSMUSG00000029167	'Ppargc1a	1178.39	0.19473	0.103127	1.88825	0.0589922	0.592564
ENSMUSG00000030282	'Cmas	1471.38	-0.244642	0.129587	-1.88786	0.0590444	0.592564
ENSMUSG00000030748	'Il4ra	54.959	0.638044	0.337752	1.88909	0.0588799	0.592564
ENSMUSG00000035443	'Thyn1	748.199	-0.250166	0.132502	-1.88801	0.0590242	0.592564
ENSMUSG00000020167	'Tcf3	380.607	0.275311	0.145872	1.88735	0.0591136	0.592885
ENSMUSG00000030830	'Itgal	9.92762	2.26735	1.2017	1.88678	0.0591901	0.592986
ENSMUSG00000040520	'Manea	1039.65	-0.216707	0.114859	-1.88672	0.0591981	0.592986
ENSMUSG00000007029	'Vars	852.481	0.216192	0.114629	1.88602	0.0592923	0.593556
ENSMUSG00000021743	'Fezf2	455.603	0.316804	0.168062	1.88504	0.0594241	0.594502
ENSMUSG00000019883	'Echdc1	583.408	-0.234727	0.12456	-1.88445	0.0595036	0.594924
ENSMUSG00000020282	'Rhbdf1	132.096	0.527655	0.280172	1.88332	0.0596568	0.595493
ENSMUSG00000023249	'Parp3	52.4992	0.753901	0.400478	1.8825	0.0597677	0.595493
ENSMUSG00000024019	'Cmtr1	489.023	0.25871	0.137438	1.88238	0.0597847	0.595493
ENSMUSG00000032128	'Robo3	158.487	0.654674	0.347576	1.88354	0.0596273	0.595493
ENSMUSG00000037573	'Tob1	1068.07	0.242456	0.12875	1.88315	0.05968	0.595493
ENSMUSG00000045576	'St7l	550.865	-0.229776	0.122036	-1.88285	0.0597207	0.595493
ENSMUSG00000023044	'Csad	324.346	0.268489	0.142714	1.88131	0.05993	0.596567
ENSMUSG00000032786	'Alas1	1173.48	0.198013	0.105355	1.87948	0.0601794	0.598676
ENSMUSG00000074748	'Atxn7l3b	5301.54	-0.165779	0.0882179	-1.87919	0.0602179	0.598685
ENSMUSG00000027035	'Cers6	1700.06	-0.253625	0.135079	-1.8776	0.0604357	0.600476
ENSMUSG00000021548	'Ccnh	983.4	-0.208835	0.111284	-1.8766	0.0605736	0.600873
ENSMUSG00000031196	'F8	63.8587	-0.625456	0.333293	-1.87659	0.0605738	0.600873
ENSMUSG00000037005	'Xpnpep2	8.18128	-1.85718	0.989711	-1.87648	0.0605888	0.600873
ENSMUSG00000079017	'Ifi27l2a	13.5246	1.97765	1.05424	1.87589	0.0606705	0.60131
ENSMUSG00000028613	'Lrp8	1564.26	0.247921	0.132185	1.87556	0.0607158	0.601384
ENSMUSG00000016028	'Celsr1	234.137	0.363931	0.194132	1.87466	0.0608397	0.601491
ENSMUSG00000019122	'Ccl9	37.1017	0.76249	0.40669	1.87487	0.060811	0.601491
ENSMUSG00000019935	'Slc17a8	185.279	0.339978	0.181338	1.87483	0.0608163	0.601491
ENSMUSG00000040693	'Slco4c1	59.2401	-0.72525	0.387166	-1.87323	0.0610367	0.603064
ENSMUSG00000037419	'Endod1	2567.65	0.198662	0.106107	1.87227	0.061169	0.603996
ENSMUSG00000000682	'Cd52	18.539	1.18269	0.632137	1.87094	0.0613536	0.604175
ENSMUSG00000005580	'Adcy9	2453.3	0.263189	0.140685	1.87077	0.0613766	0.604175
ENSMUSG00000022024	'Sugt1	2698.13	-0.220812	0.118006	-1.8712	0.0613178	0.604175
ENSMUSG00000032940	'Rbm11	179.316	-0.428706	0.229154	-1.87082	0.0613701	0.604175
ENSMUSG00000086211	'Gm12462	9.67069	-1.42658	0.762396	-1.87118	0.0613203	0.604175
ENSMUSG00000002625	'Akap8l	697.507	0.265801	0.142104	1.87046	0.0614196	0.604225
ENSMUSG00000054435	'Gimap4	8.231	1.95412	1.04532	1.86939	0.0615679	0.60531
ENSMUSG00000004446	'Bid	254.211	0.365626	0.195677	1.86851	0.0616905	0.606141
ENSMUSG00000032850	'Rnft2	1624.95	-0.20692	0.110763	-1.86813	0.0617435	0.606288
ENSMUSG00000114780	'CT009733.2	19.1132	-1.12912	0.604573	-1.86763	0.0618132	0.606599
ENSMUSG00000029723	'Tsc22d4	1336.87	0.227201	0.121716	1.86665	0.0619498	0.607566
ENSMUSG00000107331	'Gm42732	442.206	-0.433891	0.232496	-1.86623	0.0620097	0.607779
ENSMUSG00000047021	'Cfap65	48.8851	0.825226	0.442441	1.86517	0.0621581	0.608859
ENSMUSG00000063558	'Aox1	101.339	0.559133	0.299922	1.86426	0.0622853	0.60973
ENSMUSG00000045284	'Dcaf12l1	1345	-0.218687	0.117328	-1.86389	0.0623367	0.609859
ENSMUSG00000002900	'Lamb1	820.198	-0.296751	0.15927	-1.86319	0.0624359	0.610254
ENSMUSG00000031618	'Nr3c2	5344.8	-0.230295	0.123682	-1.86199	0.062605	0.610254
ENSMUSG00000037772	'Mrpl23	64.0093	0.565114	0.303414	1.86251	0.0625306	0.610254
ENSMUSG00000038975	'Rabggtb	732.301	-0.229351	0.123163	-1.86217	0.0625793	0.610254
ENSMUSG00000046668	'Cxxc5	1598.89	0.196513	0.10554	1.86197	0.0626069	0.610254
ENSMUSG00000064341	'mt-Nd1	94576.2	-0.204217	0.109644	-1.86255	0.0625258	0.610254
ENSMUSG00000009035	'Tmem184b	1152.77	0.194292	0.104366	1.86163	0.062655	0.61035
ENSMUSG00000025630	'Hprt	2441.72	-0.18352	0.0986344	-1.86061	0.0627987	0.611376
ENSMUSG00000027864	'Ptgfrn	271.914	0.483706	0.260026	1.86022	0.0628539	0.61154
ENSMUSG00000029335	'Bmp3	83.6266	0.615729	0.331084	1.85973	0.0629232	0.611741
ENSMUSG00000044468	'Fam46c	79.0787	0.680319	0.365854	1.85954	0.0629513	0.611741
ENSMUSG00000057337	'Chst3	64.1497	0.61392	0.330336	1.85847	0.063102	0.612831
ENSMUSG00000043531	'Sorcs1	190.126	0.405043	0.217986	1.85812	0.0631525	0.612949
ENSMUSG00000050663	'Trhde	1244.17	-0.317526	0.170934	-1.8576	0.0632263	0.613291
ENSMUSG00000022032	'Scara5	21.5942	1.48942	0.802115	1.85687	0.0633302	0.613926
ENSMUSG00000001173	'Ocrl	1554.75	-0.188108	0.101383	-1.85542	0.0635356	0.614042
ENSMUSG00000028180	'Zranb2	2014.98	-0.194532	0.104857	-1.85521	0.0635663	0.614042
ENSMUSG00000031438	'Rnf128	897.249	-0.303467	0.163587	-1.85508	0.063585	0.614042
ENSMUSG00000036529	'Sbf1	5739.64	0.151037	0.0814572	1.85419	0.0637126	0.614042
ENSMUSG00000039145	'Camk1d	7175.35	-0.186864	0.100785	-1.85408	0.0637275	0.614042
ENSMUSG00000040234	'Tm7sf3	1058.38	-0.235758	0.12711	-1.85476	0.0636304	0.614042
ENSMUSG00000046330	'Rpl37a	1215.07	0.244318	0.131754	1.85436	0.0636883	0.614042
ENSMUSG00000048175	'Asb8	772.619	-0.252731	0.136259	-1.85478	0.0636278	0.614042
ENSMUSG00000067288	'Rps28	626.09	0.269642	0.145251	1.85639	0.063398	0.614042
ENSMUSG00000078578	'Ube2d3	4516.17	-0.205787	0.110891	-1.85577	0.0634868	0.614042
ENSMUSG00000007097	'Atp1a2	21476.4	0.146499	0.0790711	1.85275	0.0639187	0.614624
ENSMUSG00000020061	'Mybpc1	17.9081	1.06718	0.575851	1.85322	0.0638512	0.614624
ENSMUSG00000024976	'Shoc2	1401.35	-0.223412	0.120595	-1.85258	0.0639421	0.614624
ENSMUSG00000072966	'Gprasp2	2115.81	-0.193966	0.104682	-1.8529	0.0638963	0.614624
ENSMUSG00000032193	'Ldlr	505.83	0.47431	0.25611	1.85197	0.0640295	0.614722
ENSMUSG00000034707	'Gns	2145.47	0.187843	0.101426	1.85201	0.0640243	0.614722
ENSMUSG00000068762	'Gstm6	141.509	-0.476412	0.25734	-1.85129	0.0641279	0.615296
ENSMUSG00000000805	'Car4	512.836	-0.302036	0.163216	-1.85053	0.064237	0.615495
ENSMUSG00000022491	'Glycam1	6.28183	1.84052	0.995614	1.84863	0.0645111	0.615495
ENSMUSG00000023832	'Acat2	438.242	0.268564	0.14537	1.84745	0.0646821	0.615495
ENSMUSG00000028382	'Ptbp3	874.017	-0.357052	0.193252	-1.8476	0.0646604	0.615495
ENSMUSG00000028838	'Extl1	1349.81	0.239204	0.129435	1.84806	0.0645943	0.615495
ENSMUSG00000028919	'Arhgef19	325.069	0.34335	0.185856	1.8474	0.0646893	0.615495
ENSMUSG00000035277	'Arx	338.385	0.284112	0.153626	1.84938	0.0644032	0.615495
ENSMUSG00000038255	'Neurod2	3297.5	-0.239245	0.129407	-1.84878	0.06449	0.615495
ENSMUSG00000038665	'Dgki	822.284	0.483918	0.261543	1.85025	0.0642781	0.615495
ENSMUSG00000040621	'Gemin8	107.747	-0.445458	0.240995	-1.84841	0.064543	0.615495
ENSMUSG00000058297	'Spock2	16549.5	-0.138587	0.0749905	-1.84807	0.0645928	0.615495
ENSMUSG00000063281	'Zfp35	471.2	-0.283463	0.153152	-1.85086	0.0641899	0.615495
ENSMUSG00000078920	'Ifi47	37.601	2.94202	1.59125	1.84887	0.0644765	0.615495
ENSMUSG00000099696	'2900052N01Rik	895.262	-0.281411	0.152306	-1.84767	0.0646498	0.615495
ENSMUSG00000020397	'Med7	347.798	-0.33114	0.17931	-1.84674	0.0647843	0.616031
ENSMUSG00000014496	'Ankrd28	1698.67	0.197011	0.106924	1.84253	0.065398	0.617122
ENSMUSG00000020038	'Cry1	346.419	0.27232	0.147781	1.84272	0.0653694	0.617122
ENSMUSG00000021139	'Gm20498	8.40118	-1.42366	0.772388	-1.84319	0.0653016	0.617122
ENSMUSG00000021218	'Gdi2	4667.56	-0.190622	0.10341	-1.84336	0.0652758	0.617122
ENSMUSG00000030850	'Ate1	2101.28	-0.213648	0.115952	-1.84255	0.0653945	0.617122
ENSMUSG00000038807	'Rap1gap2	4057.72	0.163748	0.0887706	1.84462	0.0650923	0.617122
ENSMUSG00000039202	'Abhd2	2635.04	0.37354	0.202602	1.84372	0.0652247	0.617122
ENSMUSG00000041309	'Nkx6-2	183.559	0.506479	0.27485	1.84275	0.0653654	0.617122
ENSMUSG00000056536	'Pign	339.278	0.300809	0.163073	1.84462	0.0650922	0.617122
ENSMUSG00000062456	'Rpl9-ps6	39.771	-0.840547	0.45552	-1.84525	0.0650016	0.617122
ENSMUSG00000070822	'Zscan18	371.622	-0.299711	0.162588	-1.84338	0.065273	0.617122
ENSMUSG00000079293	'Clec7a	14.3378	1.62487	0.881885	1.8425	0.0654024	0.617122
ENSMUSG00000111394	'AC160637.1	54.646	0.771781	0.418822	1.84274	0.0653668	0.617122
ENSMUSG00000016346	'Kcnq2	11661.4	-0.24092	0.130828	-1.84151	0.0655474	0.618124
ENSMUSG00000022501	'Prm1	48.397	2.37525	1.2903	1.84085	0.065643	0.618659
ENSMUSG00000032186	'Tmod2	12823.5	-0.215181	0.116955	-1.83986	0.0657888	0.619301
ENSMUSG00000084989	'Crocc2	16.6346	1.1735	0.637789	1.83996	0.0657748	0.619301
ENSMUSG00000053166	'Cdh22	252.379	0.351765	0.191433	1.83754	0.0661306	0.622151
ENSMUSG00000004110	'Cacna1e	6743.7	-0.422369	0.229994	-1.83643	0.0662941	0.623321
ENSMUSG00000035171	'1110059E24Rik	389.126	-0.25294	0.13777	-1.83596	0.0663631	0.623602
ENSMUSG00000020458	'Rtn4	15569.4	0.164196	0.0894615	1.83538	0.0664497	0.62368
ENSMUSG00000044968	'Napepld	887.579	-0.255877	0.139412	-1.8354	0.0664464	0.62368
ENSMUSG00000074405	'Zfp865	619.928	0.23556	0.128365	1.83508	0.0664937	0.623726
ENSMUSG00000030629	'Zfand6	869.216	-0.206982	0.112817	-1.83467	0.0665546	0.62393
ENSMUSG00000004319	'Clcn3	4835.49	-0.17292	0.0943721	-1.83232	0.0669041	0.625949
ENSMUSG00000008683	'Rps15a	2422.52	0.169307	0.0924615	1.83111	0.0670842	0.625949
ENSMUSG00000020734	'Grin2c	867.488	0.307938	0.168148	1.83135	0.0670489	0.625949
ENSMUSG00000022521	'Crebbp	1349.95	0.297166	0.162132	1.83286	0.066823	0.625949
ENSMUSG00000027273	'Snap25	41205.2	-0.219401	0.119742	-1.83229	0.0669088	0.625949
ENSMUSG00000029152	'Ociad1	5695.78	-0.172918	0.0943942	-1.83187	0.0669707	0.625949
ENSMUSG00000039285	'Azi2	1210.91	-0.210007	0.114653	-1.83167	0.0670003	0.625949
ENSMUSG00000113679	'Gm10432	39.003	-0.75655	0.413126	-1.83128	0.0670584	0.625949
ENSMUSG00000046709	'Mapk10	7086.61	-0.208463	0.113866	-1.83078	0.067134	0.626047
ENSMUSG00000052485	'Tmem171	8.62101	-1.49556	0.817119	-1.83028	0.0672074	0.626365
ENSMUSG00000057182	'Scn3a	1208.8	-0.297235	0.162439	-1.82983	0.067276	0.62642
ENSMUSG00000068859	'Sp9	134.258	0.405468	0.22162	1.82957	0.0673148	0.62642
ENSMUSG00000076441	'Ass1	252.279	0.339586	0.185621	1.82946	0.0673313	0.62642
ENSMUSG00000006676	'Usp19	2256.15	0.196744	0.107597	1.82853	0.0674702	0.626864
ENSMUSG00000007817	'Zmiz1	2511.3	0.279199	0.15282	1.82699	0.0677018	0.626864
ENSMUSG00000022016	'Akap11	8499.24	-0.24592	0.134565	-1.82752	0.0676222	0.626864
ENSMUSG00000027712	'Anxa5	749.872	0.333226	0.182412	1.82678	0.067733	0.626864
ENSMUSG00000027944	'Hax1	296.022	-0.291162	0.159215	-1.82874	0.0674382	0.626864
ENSMUSG00000031389	'Arhgap4	24.0168	0.920189	0.503594	1.82724	0.0676632	0.626864
ENSMUSG00000041936	'Agrn	2363.1	0.218145	0.119406	1.82693	0.0677108	0.626864
ENSMUSG00000046854	'Pip5kl1	14.657	1.17977	0.645314	1.82821	0.067518	0.626864
ENSMUSG00000072494	'Ppp1r3e	166.117	0.381124	0.208577	1.82726	0.067661	0.626864
ENSMUSG00000024228	'Nudt12	145.787	-0.39907	0.218522	-1.82622	0.0678168	0.627276
ENSMUSG00000053291	'Rab4b	13.9951	1.14588	0.627862	1.82505	0.067994	0.62855
ENSMUSG00000015189	'Casd1	1856.09	-0.179418	0.0983452	-1.82437	0.0680961	0.628621
ENSMUSG00000018548	'Trim37	7427.7	-0.200765	0.110074	-1.82392	0.0681646	0.628621
ENSMUSG00000033082	'Clec1a	82.1219	-0.79211	0.434268	-1.82401	0.0681504	0.628621
ENSMUSG00000044715	'Gskip	621.195	-0.240398	0.131852	-1.82324	0.0682663	0.628621
ENSMUSG00000059336	'Slc14a1	472.183	0.379038	0.207901	1.82317	0.0682777	0.628621
ENSMUSG00000066613	'Zfp932	185.488	-0.350696	0.192348	-1.82323	0.0682683	0.628621
ENSMUSG00000086324	'Gm15564	1166.45	0.418322	0.22934	1.82403	0.0681482	0.628621
ENSMUSG00000034584	'Exph5	110.64	-0.520029	0.285348	-1.82244	0.0683884	0.62921
ENSMUSG00000041078	'Grid1	1573.52	-0.243403	0.133593	-1.82197	0.0684602	0.62921
ENSMUSG00000056258	'Kcnq3	5993.66	-0.251226	0.137883	-1.82203	0.0684511	0.62921
ENSMUSG00000041625	'Ggact	300.095	-0.352679	0.193614	-1.82155	0.0685228	0.629422
ENSMUSG00000006522	'Itih3	374.567	0.337662	0.185398	1.82128	0.0685639	0.629437
ENSMUSG00000025034	'Trim8	1591.73	0.207496	0.113974	1.82055	0.0686751	0.629967
ENSMUSG00000028218	'Fam92a	835.162	-0.239748	0.131702	-1.82038	0.0687007	0.629967
ENSMUSG00000029397	'Rchy1	772.07	-0.259199	0.142431	-1.81982	0.0687859	0.630024
ENSMUSG00000105736	'Gm42456	8.25972	1.46599	0.805513	1.81994	0.0687682	0.630024
ENSMUSG00000063362	'Alg11	903.638	-0.218095	0.119949	-1.81822	0.0690298	0.631894
ENSMUSG00000000753	'Serpinf1	253.567	0.569413	0.313397	1.81691	0.0692315	0.631904
ENSMUSG00000027185	'Nat10	505.788	0.232217	0.127823	1.81672	0.0692603	0.631904
ENSMUSG00000031170	'Slc38a5	52.99	0.821059	0.451813	1.81725	0.0691782	0.631904
ENSMUSG00000035863	'Palm	3749.04	0.186555	0.102705	1.8164	0.0693084	0.631904
ENSMUSG00000052291	'5330438D12Rik	75.4954	-0.478276	0.263087	-1.81794	0.0690739	0.631904
ENSMUSG00000069874	'Irgm2	154.749	2.04912	1.12776	1.81698	0.0692207	0.631904
ENSMUSG00000078851	'Hist3h2a	287.547	-0.37905	0.208679	-1.81642	0.0693053	0.631904
ENSMUSG00000049103	'Ccr2	9.89059	2.44617	1.34751	1.81533	0.0694738	0.633049
ENSMUSG00000022951	'Rcan1	1071.62	0.236085	0.130116	1.81442	0.0696132	0.63306
ENSMUSG00000028132	'Tmem56	1399.36	-0.25195	0.13893	-1.81351	0.069753	0.63306
ENSMUSG00000028849	'Map7d1	4807.7	0.182533	0.100638	1.81376	0.0697148	0.63306
ENSMUSG00000030763	'Lcmt1	1058.15	-0.229288	0.126412	-1.81382	0.0697059	0.63306
ENSMUSG00000056917	'Sipa1	227.014	0.320715	0.176795	1.81405	0.0696703	0.63306
ENSMUSG00000059897	'Zfp930	216.23	-0.337004	0.185751	-1.81428	0.0696351	0.63306
ENSMUSG00000068962	'Zfp114	33.648	-0.717669	0.395692	-1.81371	0.0697231	0.63306
ENSMUSG00000028252	'Ccnc	670.382	-0.21556	0.11892	-1.81265	0.0698863	0.633294
ENSMUSG00000031787	'Katnb1	715.896	0.318573	0.175752	1.81263	0.0698896	0.633294
ENSMUSG00000055675	'Kbtbd11	6531.42	0.163982	0.0904691	1.81257	0.069898	0.633294
ENSMUSG00000035283	'Adrb1	343.85	0.279405	0.154279	1.81104	0.0701349	0.635079
ENSMUSG00000079083	'Jrkl	245.891	-0.324088	0.178979	-1.81076	0.0701783	0.635112
ENSMUSG00000028277	'Ube2j1	2271.53	-0.187106	0.103385	-1.8098	0.0703264	0.63609
ENSMUSG00000005514	'Por	1674.02	0.194256	0.107498	1.80707	0.0707511	0.636141
ENSMUSG00000013539	'Tango2	829.343	-0.249307	0.137923	-1.80758	0.0706712	0.636141
ENSMUSG00000024502	'Jakmip2	1325.66	-0.211698	0.11707	-1.80831	0.0705585	0.636141
ENSMUSG00000027583	'Zbtb46	142.158	-0.355134	0.196502	-1.80728	0.0707183	0.636141
ENSMUSG00000030096	'Slc6a6	2278.59	0.255526	0.141295	1.80846	0.0705357	0.636141
ENSMUSG00000031673	'Cdh11	2091.68	-0.223453	0.123593	-1.80798	0.0706096	0.636141
ENSMUSG00000033152	'Podxl2	2139.17	0.323342	0.178808	1.80832	0.0705564	0.636141
ENSMUSG00000034993	'Vat1	893.332	0.402849	0.22277	1.80836	0.0705503	0.636141
ENSMUSG00000039873	'Neurl2	29.7391	0.790569	0.437068	1.8088	0.0704822	0.636141
ENSMUSG00000042195	'Slc35f2	76.6752	-0.500866	0.27719	-1.80694	0.070771	0.636141
ENSMUSG00000060743	'H3f3a	776.724	0.252308	0.139558	1.80791	0.0706209	0.636141
ENSMUSG00000031807	'Pgls	292.024	0.315494	0.17463	1.80665	0.0708176	0.636201
ENSMUSG00000056753	'C330011M18Rik	56.3428	-0.562581	0.311705	-1.80485	0.0710986	0.638365
ENSMUSG00000035632	'Cnot3	571.101	0.222259	0.123262	1.80315	0.071365	0.640396
ENSMUSG00000032089	'Il10ra	75.322	0.559951	0.310616	1.80271	0.0714332	0.640648
ENSMUSG00000020120	'Plek	321.219	0.289576	0.16067	1.8023	0.0714975	0.64084
ENSMUSG00000034353	'Ramp1	1019.5	0.225595	0.125187	1.80207	0.0715351	0.64084
ENSMUSG00000015647	'Lama5	155.189	0.763901	0.423972	1.80177	0.071581	0.640891
ENSMUSG00000027599	'Armc1	2068.97	-0.179829	0.0998375	-1.80121	0.0716692	0.641321
ENSMUSG00000008822	'Acyp1	222.135	-0.346103	0.192229	-1.80047	0.0717863	0.641867
ENSMUSG00000048612	'Myof	204.101	0.617845	0.343187	1.80032	0.0718108	0.641867
ENSMUSG00000002897	'Il17ra	184.976	0.333779	0.185438	1.79995	0.0718679	0.642017
ENSMUSG00000003657	'Calb2	896.164	-0.301115	0.167421	-1.79855	0.0720898	0.642283
ENSMUSG00000027536	'Chmp4c	12.2995	1.37422	0.7638	1.79919	0.0719888	0.642283
ENSMUSG00000031523	'Dlc1	1222.47	-0.286502	0.159437	-1.79697	0.072341	0.642283
ENSMUSG00000031696	'Vps35	4441.68	-0.178763	0.0994343	-1.7978	0.0722089	0.642283
ENSMUSG00000033006	'Sox10	681.119	0.266309	0.148045	1.79883	0.0720453	0.642283
ENSMUSG00000035021	'Baz1a	29.1478	0.946623	0.526779	1.797	0.0723355	0.642283
ENSMUSG00000036246	'Gmip	66.8997	0.523314	0.291125	1.79756	0.0722472	0.642283
ENSMUSG00000042622	'Maff	23.505	1.43342	0.797681	1.79698	0.0723381	0.642283
ENSMUSG00000059923	'Grb2	3399.82	0.201772	0.112212	1.79813	0.0721568	0.642283
ENSMUSG00000087385	'Frg2f1	203.925	-0.318345	0.176986	-1.7987	0.0720669	0.642283
ENSMUSG00000105594	'Gm43398	16.7615	1.13475	0.631098	1.79806	0.072168	0.642283
ENSMUSG00000043051	'Disc1	26.0174	-0.877086	0.488757	-1.79452	0.0727296	0.645374
ENSMUSG00000020864	'Ankrd40	2661.78	0.160078	0.089323	1.79213	0.073112	0.647326
ENSMUSG00000021639	'Gtf2h2	352.623	-0.285986	0.159548	-1.79248	0.0730557	0.647326
ENSMUSG00000039853	'Trim14	6.46324	1.92619	1.07443	1.79275	0.0730122	0.647326
ENSMUSG00000050071	'Bex1	526.918	-0.258376	0.14416	-1.79229	0.0730866	0.647326
ENSMUSG00000004609	'Cd33	132.694	0.556891	0.310918	1.79112	0.0732744	0.647684
ENSMUSG00000020003	'Pex7	424.338	-0.244941	0.136721	-1.79153	0.0732081	0.647684
ENSMUSG00000060530	'A930017M01Rik	246.089	-0.292252	0.163157	-1.79123	0.0732563	0.647684
ENSMUSG00000026761	'Orc4	845.059	-0.217825	0.121663	-1.7904	0.0733896	0.648342
ENSMUSG00000097239	'Gm27029	16.9108	1.00454	0.561215	1.78994	0.0734636	0.648637
ENSMUSG00000014426	'Map3k4	1083.11	-0.232242	0.12992	-1.78757	0.0738448	0.64999
ENSMUSG00000026019	'Wdr12	726.658	-0.210866	0.117917	-1.78827	0.0737332	0.64999
ENSMUSG00000033793	'Atp6v1h	3507.14	-0.201245	0.112538	-1.78824	0.0737378	0.64999
ENSMUSG00000034936	'Arl4d	260.628	0.540824	0.302543	1.78759	0.0738414	0.64999
ENSMUSG00000039456	'Morc3	471.766	-0.281711	0.157544	-1.78815	0.0737521	0.64999
ENSMUSG00000046753	'Ccdc66	301.854	-0.273574	0.153051	-1.78747	0.0738616	0.64999
ENSMUSG00000024965	'Fermt3	67.0161	0.566707	0.317101	1.78715	0.0739137	0.650089
ENSMUSG00000067594	'Krt77	119.072	-0.516151	0.288876	-1.78676	0.0739768	0.650286
ENSMUSG00000033777	'Tlr13	62.5957	0.605578	0.339026	1.78623	0.0740623	0.650679
ENSMUSG00000032012	'Nectin1	1276.85	0.264542	0.14818	1.78527	0.0742171	0.651679
ENSMUSG00000036390	'Gadd45a	75.6794	0.470225	0.263495	1.78457	0.0743312	0.652322
ENSMUSG00000022772	'Senp5	807.052	-0.218656	0.122545	-1.78429	0.0743763	0.652358
ENSMUSG00000020472	'Zkscan17	187.795	0.381844	0.214188	1.78275	0.0746268	0.653836
ENSMUSG00000074766	'Ism1	110.686	-0.459092	0.257511	-1.78281	0.0746179	0.653836
ENSMUSG00000022972	'1110004E09Rik	503.926	0.260566	0.146196	1.78231	0.0746991	0.65411
ENSMUSG00000039740	'Alg2	3562.94	-0.1519	0.0852436	-1.78196	0.0747562	0.65425
ENSMUSG00000032773	'Chrm1	6110.99	0.17779	0.0997948	1.78156	0.0748217	0.654464
ENSMUSG00000018417	'Myo1b	350.575	0.284541	0.159782	1.7808	0.0749445	0.654693
ENSMUSG00000041515	'Irf8	106.571	0.486995	0.273495	1.78064	0.0749712	0.654693
ENSMUSG00000085151	'1110018N20Rik	63.6809	0.553719	0.310891	1.78107	0.0749004	0.654693
ENSMUSG00000053141	'Ptprt	2300.85	0.229382	0.128856	1.78014	0.0750535	0.655053
ENSMUSG00000055540	'Epha6	1446.08	-0.460753	0.258892	-1.77971	0.0751228	0.655299
ENSMUSG00000075010	'AW112010	18.2565	1.63966	0.921441	1.77945	0.0751656	0.655314
ENSMUSG00000022338	'Eny2	1275.39	-0.186027	0.104592	-1.7786	0.0753054	0.656174
ENSMUSG00000004936	'Map2k1	7742.94	-0.213112	0.119911	-1.77726	0.0755257	0.656691
ENSMUSG00000018486	'Wnt9b	14.6735	-1.06759	0.600786	-1.77698	0.0755708	0.656691
ENSMUSG00000036606	'Plxnb2	1354.36	0.292108	0.164335	1.77751	0.0754845	0.656691
ENSMUSG00000042272	'Sestd1	1121.62	0.186206	0.104782	1.77707	0.0755568	0.656691
ENSMUSG00000042625	'Safb2	808.246	0.211952	0.119233	1.77763	0.0754642	0.656691
ENSMUSG00000020680	'Taf15	807.107	-0.233119	0.131239	-1.77629	0.0756846	0.657322
ENSMUSG00000006932	'Ctnnb1	10035.1	-0.177158	0.0999081	-1.77321	0.0761941	0.657889
ENSMUSG00000018126	'Baiap2l2	18.8661	-0.986169	0.555764	-1.77444	0.0759905	0.657889
ENSMUSG00000024261	'Syt4	3544.87	-0.242463	0.136685	-1.77388	0.076083	0.657889
ENSMUSG00000029512	'Ulk1	1508.21	0.193524	0.109024	1.77506	0.075888	0.657889
ENSMUSG00000031714	'Gab1	645.861	0.316166	0.178307	1.77315	0.076204	0.657889
ENSMUSG00000032349	'Elovl5	1356.87	0.215012	0.121255	1.77322	0.0761928	0.657889
ENSMUSG00000033285	'Wdr3	420.306	-0.249005	0.140381	-1.77378	0.076099	0.657889
ENSMUSG00000033882	'Rbm46	17.5696	-0.936905	0.528265	-1.77355	0.0761376	0.657889
ENSMUSG00000093661	'Eif4e3	327.886	-0.280801	0.158162	-1.7754	0.0758315	0.657889
ENSMUSG00000096740	'Lbhd1	72.2552	-0.520404	0.293468	-1.77329	0.0761806	0.657889
ENSMUSG00000106746	'2900064F13Rik	90.1141	0.444758	0.250668	1.77429	0.0760154	0.657889
ENSMUSG00000021814	'Anxa7	1937.5	-0.191659	0.108107	-1.77286	0.0762512	0.65794
ENSMUSG00000015355	'Cd48	15.7054	1.08751	0.614474	1.76982	0.0767576	0.660077
ENSMUSG00000020354	'Sgcd	31.517	-0.809358	0.457305	-1.76984	0.0767532	0.660077
ENSMUSG00000027931	'Npr1	88.4348	-0.887187	0.50134	-1.76963	0.0767888	0.660077
ENSMUSG00000028127	'Abcd3	1632.5	-0.171023	0.0965638	-1.77109	0.0765456	0.660077
ENSMUSG00000038037	'Socs1	14.7554	1.15102	0.650297	1.76998	0.0767297	0.660077
ENSMUSG00000044167	'Foxo1	1779.67	0.243999	0.137837	1.77019	0.0766951	0.660077
ENSMUSG00000064247	'Plcxd1	88.0873	0.550601	0.311083	1.76995	0.0767357	0.660077
ENSMUSG00000028420	'Tmem38b	295.039	-0.305652	0.172773	-1.7691	0.0768779	0.660487
ENSMUSG00000022231	'Sema5a	3933.47	-0.343831	0.194458	-1.76815	0.0770357	0.661486
ENSMUSG00000042116	'Vwa1	400.388	0.511096	0.289113	1.7678	0.0770936	0.661627
ENSMUSG00000063856	'Gpx1	741.9	0.221443	0.125315	1.76709	0.0772125	0.662291
ENSMUSG00000030432	'Rpl28	1312.91	0.233429	0.132139	1.76653	0.0773062	0.662737
ENSMUSG00000037321	'Tap1	116.174	1.43329	0.811605	1.76599	0.0773976	0.663164
ENSMUSG00000024614	'Tmx3	1709.08	-0.221294	0.125373	-1.76508	0.0775499	0.663229
ENSMUSG00000025905	'Oprk1	37.4295	0.771321	0.437295	1.76385	0.0777579	0.663229
ENSMUSG00000027950	'Chrnb2	1248.14	-0.209692	0.11878	-1.76538	0.0775007	0.663229
ENSMUSG00000028859	'Csf3r	66.5777	0.624611	0.354009	1.76439	0.0776656	0.663229
ENSMUSG00000032305	'Fam219b	348.877	0.254067	0.143913	1.76542	0.0774925	0.663229
ENSMUSG00000032601	'Prkar2a	1521.94	-0.170217	0.0965172	-1.76359	0.0778014	0.663229
ENSMUSG00000033885	'Pxk	499.891	0.236428	0.134015	1.76419	0.0777004	0.663229
ENSMUSG00000034667	'Xpot	2149.37	-0.179713	0.101909	-1.76346	0.0778235	0.663229
ENSMUSG00000035964	'Tmem59l	5034.17	-0.221006	0.125342	-1.76322	0.0778629	0.663229
ENSMUSG00000040712	'Camta2	11116.8	0.190427	0.10797	1.76371	0.0777806	0.663229
ENSMUSG00000106692	'Gm36447	46.4239	-0.582187	0.330056	-1.7639	0.0777483	0.663229
ENSMUSG00000020527	'Myo19	54.919	0.580898	0.329605	1.7624	0.0780012	0.663992
ENSMUSG00000032258	'Lca5	132.675	0.448618	0.254579	1.7622	0.0780359	0.663992
ENSMUSG00000020810	'Cygb	1107.54	-0.320032	0.181674	-1.76158	0.0781411	0.664354
ENSMUSG00000025804	'Ccr1	20.9578	1.23674	0.702128	1.76142	0.0781674	0.664354
ENSMUSG00000038160	'Atg5	504.12	-0.236755	0.134446	-1.76096	0.0782451	0.664354
ENSMUSG00000085665	'Gm12059	28.0523	-0.754625	0.428515	-1.76102	0.0782344	0.664354
ENSMUSG00000024587	'Nars	4096.86	-0.176112	0.100035	-1.76051	0.0783218	0.664651
ENSMUSG00000089911	'Mfsd14a	1104.38	-0.191449	0.108762	-1.76026	0.0783638	0.664653
ENSMUSG00000024033	'Rsph1	85.3027	0.690062	0.392109	1.75987	0.0784294	0.664856
ENSMUSG00000083307	'AA414768	115.495	-0.410366	0.233244	-1.75938	0.0785124	0.665205
ENSMUSG00000035601	'Trmt10b	171.556	-0.402949	0.229081	-1.75898	0.0785813	0.665436
ENSMUSG00000025933	'Tmem14a	386.497	-0.260117	0.14791	-1.75861	0.078644	0.665458
ENSMUSG00000038132	'Rbm24	349.052	-0.263702	0.149961	-1.75847	0.0786674	0.665458
ENSMUSG00000040446	'Rprd1a	1567.27	-0.186574	0.106115	-1.75822	0.0787098	0.665463
ENSMUSG00000020256	'Aldh1l2	84.2209	0.53158	0.302744	1.75587	0.0791104	0.66644
ENSMUSG00000021270	'Hsp90aa1	10910.8	-0.180933	0.103017	-1.75634	0.0790296	0.66644
ENSMUSG00000025665	'Rps6ka6	123.317	-0.452246	0.257535	-1.75605	0.0790793	0.66644
ENSMUSG00000033436	'Armcx2	1935.11	-0.173961	0.0990726	-1.75589	0.0791069	0.66644
ENSMUSG00000040548	'Tex2	2632.27	-0.17091	0.0973146	-1.75626	0.0790436	0.66644
ENSMUSG00000041995	'Zbed3	156.109	0.384583	0.219032	1.75583	0.079118	0.66644
ENSMUSG00000078137	'Ankrd63	350.332	0.348107	0.198213	1.75622	0.0790503	0.66644
ENSMUSG00000035232	'Pdk3	691.552	-0.232879	0.132688	-1.75508	0.0792448	0.667155
ENSMUSG00000021000	'Ctage5	823.884	-0.214198	0.122093	-1.75439	0.079364	0.66772
ENSMUSG00000047238	'Mageh1	594.268	-0.239662	0.136622	-1.7542	0.0793957	0.66772
ENSMUSG00000031906	'Smpd3	2959.15	0.222372	0.126857	1.75293	0.0796147	0.669209
ENSMUSG00000035722	'Abca7	275.817	0.317362	0.181187	1.75157	0.0798482	0.670111
ENSMUSG00000049521	'Cdc42ep1	287.064	0.259514	0.148145	1.75176	0.0798154	0.670111
ENSMUSG00000074505	'Fat3	1623.34	0.685119	0.391138	1.7516	0.079842	0.670111
ENSMUSG00000040785	'Ttc3	21482	-0.143838	0.0821392	-1.75114	0.0799213	0.670372
ENSMUSG00000029392	'Rilpl1	1441.34	0.200446	0.114507	1.75052	0.0800292	0.670796
ENSMUSG00000045608	'Dbx2	352.334	0.292208	0.166942	1.75036	0.0800561	0.670796
ENSMUSG00000026104	'Stat1	255.973	0.572992	0.327617	1.74897	0.0802963	0.67122
ENSMUSG00000028383	'Hsdl2	620.305	-0.204761	0.117083	-1.74885	0.0803173	0.67122
ENSMUSG00000029212	'Gabrb1	6089.86	-0.235157	0.134423	-1.74938	0.080226	0.67122
ENSMUSG00000036473	'Tbc1d24	2067.08	0.158914	0.0908548	1.7491	0.0802732	0.67122
ENSMUSG00000074829	'2010315B03Rik	212.417	-0.312884	0.178849	-1.74943	0.080217	0.67122
ENSMUSG00000001767	'Crnkl1	470.377	-0.24061	0.137706	-1.74727	0.0805904	0.671742
ENSMUSG00000032508	'Myd88	98.3348	0.444411	0.254216	1.74816	0.0804358	0.671742
ENSMUSG00000042659	'Arrdc4	258.924	0.345614	0.197775	1.74751	0.0805494	0.671742
ENSMUSG00000063286	'Gm8995	56.6834	1.05742	0.605111	1.74749	0.080553	0.671742
ENSMUSG00000068037	'Mas1	822.906	-0.225965	0.129294	-1.74768	0.0805188	0.671742
ENSMUSG00000037686	'Aspg	32.8127	0.778537	0.445644	1.74699	0.0806384	0.67179
ENSMUSG00000041164	'Zmiz2	4000.81	0.172044	0.0984994	1.74665	0.0806984	0.671939
ENSMUSG00000019874	'Fabp7	356.838	-0.363177	0.207995	-1.74608	0.0807968	0.672406
ENSMUSG00000039501	'Znfx1	1183.98	0.257978	0.147793	1.74553	0.0808919	0.672846
ENSMUSG00000039648	'Kyat1	148.195	-0.383558	0.219789	-1.74512	0.0809642	0.673097
ENSMUSG00000028467	'Gba2	1434.01	0.197609	0.113266	1.74464	0.0810471	0.673389
ENSMUSG00000035860	'Cdhr3	56.1882	0.766279	0.439394	1.74395	0.0811684	0.673389
ENSMUSG00000046215	'Rprml	1213.98	0.385693	0.22113	1.74419	0.0811261	0.673389
ENSMUSG00000113429	'Gm20063	26.0946	-0.825208	0.473164	-1.74402	0.0811551	0.673389
ENSMUSG00000009555	'Cdk9	972.425	0.238886	0.137058	1.74295	0.0813418	0.674055
ENSMUSG00000031453	'Rasa3	1629.65	0.192483	0.110447	1.74276	0.0813755	0.674055
ENSMUSG00000039367	'Sec24c	1711.12	0.192647	0.110529	1.74296	0.0813401	0.674055
ENSMUSG00000039033	'Tasp1	409.668	-0.262792	0.150843	-1.74216	0.0814802	0.674221
ENSMUSG00000054679	'Srsf12	531.05	-0.209217	0.120084	-1.74225	0.0814653	0.674221
ENSMUSG00000027962	'Vcam1	730.249	0.369475	0.212119	1.74182	0.0815391	0.674359
ENSMUSG00000018459	'Slc13a3	428.373	0.484644	0.278317	1.74134	0.0816242	0.674712
ENSMUSG00000020926	'Adam11	4530.28	-0.246046	0.141332	-1.74091	0.0816995	0.674984
ENSMUSG00000024613	'Tcof1	414.948	0.239981	0.137931	1.73986	0.0818842	0.67581
ENSMUSG00000026553	'Copa	4377.11	-0.184974	0.106311	-1.73993	0.0818719	0.67581
ENSMUSG00000086179	'Gm14317	13.5929	1.15823	0.666093	1.73884	0.0820633	0.676938
ENSMUSG00000020801	'Med31	145.545	-0.355526	0.204545	-1.73813	0.082188	0.677053
ENSMUSG00000030047	'Arhgap25	41.2314	0.752847	0.43322	1.73779	0.0822473	0.677053
ENSMUSG00000041439	'Mfsd6	2170.55	-0.167878	0.0965671	-1.73846	0.0821295	0.677053
ENSMUSG00000055866	'Per2	716.458	0.410411	0.236164	1.73783	0.0822415	0.677053
ENSMUSG00000030583	'Sipa1l3	4039.37	-0.205676	0.118413	-1.73694	0.0823971	0.677936
ENSMUSG00000022525	'Hrasls	289.776	-0.302136	0.173978	-1.73664	0.0824516	0.678034
ENSMUSG00000002602	'Axl	1024.32	0.225411	0.12996	1.73446	0.0828365	0.678413
ENSMUSG00000019432	'Ddx39b	1863.21	0.155178	0.0894648	1.73452	0.0828261	0.678413
ENSMUSG00000021392	'Nol8	661.361	-0.238655	0.137687	-1.73332	0.0830396	0.678413
ENSMUSG00000021608	'Lpcat1	805.902	0.211747	0.122114	1.73402	0.0829153	0.678413
ENSMUSG00000024548	'Setbp1	1172.28	0.235712	0.135826	1.7354	0.0826704	0.678413
ENSMUSG00000024560	'Cxxc1	604.344	0.211385	0.121836	1.735	0.0827415	0.678413
ENSMUSG00000024983	'Vti1a	1439.3	0.181808	0.104876	1.73355	0.0829981	0.678413
ENSMUSG00000034152	'Exoc3	2310.94	-0.160942	0.0927716	-1.73482	0.0827735	0.678413
ENSMUSG00000041670	'Rims1	4658.56	0.228457	0.131808	1.73325	0.083051	0.678413
ENSMUSG00000058748	'Zfp958	221.264	-0.293353	0.169238	-1.73338	0.0830282	0.678413
ENSMUSG00000061232	'H2-K1	615.834	1.29657	0.747999	1.73339	0.0830263	0.678413
ENSMUSG00000078878	'Gm14305	109.942	-0.416391	0.240148	-1.73389	0.0829367	0.678413
ENSMUSG00000103899	'Gm37940	26.7669	0.816655	0.470901	1.73424	0.0828753	0.678413
ENSMUSG00000031374	'Zfp92	55.7608	-0.536053	0.309438	-1.73234	0.0832123	0.679347
ENSMUSG00000057367	'Birc2	611.807	-0.217689	0.125677	-1.73213	0.0832506	0.679347
ENSMUSG00000039375	'Wdr17	527.15	-0.231273	0.133555	-1.73166	0.0833342	0.679681
ENSMUSG00000002017	'Fam98a	535.814	-0.210846	0.121823	-1.73076	0.0834944	0.679778
ENSMUSG00000026213	'Stk11ip	403.359	0.227148	0.131251	1.73064	0.0835167	0.679778
ENSMUSG00000042529	'Kcnj12	73.4719	0.484478	0.279937	1.73067	0.0835115	0.679778
ENSMUSG00000045624	'Esf1	768.607	-0.258892	0.149557	-1.73105	0.083442	0.679778
ENSMUSG00000005846	'Rsl1d1	1133.01	-0.200359	0.115903	-1.72868	0.0838671	0.681249
ENSMUSG00000024007	'Ppil1	201.922	-0.365984	0.21165	-1.7292	0.0837741	0.681249
ENSMUSG00000029671	'Wnt16	10.6649	-1.31425	0.760774	-1.72752	0.0840738	0.681249
ENSMUSG00000035914	'Cd276	215.187	0.300432	0.173914	1.72748	0.0840822	0.681249
ENSMUSG00000039913	'Pak7	723.604	-0.211345	0.122299	-1.72811	0.0839686	0.681249
ENSMUSG00000044950	'Pwwp2a	546.839	-0.21838	0.126414	-1.7275	0.0840782	0.681249
ENSMUSG00000049115	'Agtr1a	7.36395	-1.47988	0.856254	-1.72832	0.0839312	0.681249
ENSMUSG00000071719	'Tmem28	770.619	-0.256836	0.148574	-1.72867	0.0838685	0.681249
ENSMUSG00000074785	'Plxnc1	1072.92	-0.228227	0.132111	-1.72753	0.0840719	0.681249
ENSMUSG00000035352	'Ccl12	8.92755	1.49327	0.864681	1.72697	0.0841739	0.681646
ENSMUSG00000027634	'Ndrg3	11638.6	0.198613	0.115089	1.72574	0.0843941	0.682043
ENSMUSG00000035095	'Fam167a	68.4953	0.759988	0.440271	1.72618	0.0843144	0.682043
ENSMUSG00000043323	'Fbrsl1	919.907	0.238886	0.13838	1.72631	0.0842924	0.682043
ENSMUSG00000095742	'CAAA01147332.1	129.687	0.426171	0.246919	1.72595	0.0843558	0.682043
ENSMUSG00000021569	'Trip13	22.3866	0.912982	0.529298	1.72489	0.0845468	0.682931
ENSMUSG00000021357	'Exoc2	1210.46	-0.17073	0.099023	-1.72415	0.0846812	0.683324
ENSMUSG00000031465	'Angpt2	34.9462	0.963571	0.558847	1.72421	0.0846696	0.683324
ENSMUSG00000002489	'Tiam1	3605.97	0.242334	0.140633	1.72317	0.0848572	0.684066
ENSMUSG00000032870	'Smap2	3544.47	0.217864	0.126433	1.72316	0.0848596	0.684066
ENSMUSG00000037563	'Rps16	739.463	0.247235	0.143505	1.72283	0.08492	0.684066
ENSMUSG00000063065	'Mapk3	3227.18	0.24005	0.139346	1.72269	0.0849448	0.684066
ENSMUSG00000005610	'Eif4g2	15084.3	-0.199799	0.116014	-1.7222	0.0850325	0.68408
ENSMUSG00000007872	'Id3	490.896	0.347363	0.201685	1.72231	0.0850133	0.68408
ENSMUSG00000026655	'Fam107b	348.666	-0.341816	0.198608	-1.72106	0.0852408	0.684374
ENSMUSG00000030554	'Synm	1368.39	-0.240529	0.139747	-1.72118	0.0852183	0.684374
ENSMUSG00000031517	'Gpm6a	34393.5	-0.144815	0.0841276	-1.72137	0.0851835	0.684374
ENSMUSG00000038736	'Nudcd1	414.133	-0.235179	0.13661	-1.72153	0.0851543	0.684374
ENSMUSG00000026585	'Kifap3	6946.62	-0.178641	0.10383	-1.72052	0.085338	0.68481
ENSMUSG00000025509	'Pnpla2	306.387	0.285235	0.165836	1.71998	0.0854359	0.684905
ENSMUSG00000028351	'Brinp1	6195.88	0.245873	0.142941	1.7201	0.0854145	0.684905
ENSMUSG00000023068	'Nus1	2232.1	-0.188381	0.109547	-1.71964	0.0854978	0.684951
ENSMUSG00000062866	'Phactr2	841.217	-0.302917	0.176168	-1.71948	0.0855275	0.684951
ENSMUSG00000021477	'Ctsl	1497.41	0.179746	0.104606	1.71832	0.0857387	0.685062
ENSMUSG00000029032	'Arhgef16	8.3793	1.6902	0.983492	1.71857	0.0856918	0.685062
ENSMUSG00000031990	'Jam3	413.11	0.243381	0.141644	1.71826	0.0857498	0.685062
ENSMUSG00000037984	'Neurod6	5249.37	-0.243377	0.141645	-1.71822	0.0857563	0.685062
ENSMUSG00000055305	'Zfp93	169.361	-0.328923	0.191332	-1.71912	0.0855922	0.685062
ENSMUSG00000005362	'Crbn	1442.94	-0.175246	0.102149	-1.71559	0.0862368	0.688027
ENSMUSG00000034156	'Tspoap1	2223.5	-0.152557	0.0889096	-1.71586	0.0861873	0.688027
ENSMUSG00000056737	'Capg	50.223	0.769289	0.448439	1.71548	0.086257	0.688027
ENSMUSG00000034295	'Fhod3	242.852	0.299357	0.174555	1.71497	0.08635	0.688424
[truncated: 51,466 more rows]
