# Supplementary material for: Class IIa HDACs regulate learning and memory through dynamic experience-dependent repression of transcription
Source: Nat Commun. 2019 Aug 2;10:3469. doi: 10.1038/s41467-019-11409-0 (PMC6677776; doi:10.1038/s41467-019-11409-0)
Supplement: Supplementary file 8 — Source Data [file 41467_2019_11409_MOESM8_ESM.xlsx]

## Sheet: Fig 1b
Short-term associative fear memory of wildtype mice, assessed as percentage of freezing in context A (s)
Mouse #	Habituation (Control)	1.5 h after CFC	6 h after CFC
1	0	43	13
2	0	84	53
3	0	40	23
4	0	1	45
5	0	85	33
6	1	47	8
7	0.4	12
8	0	24
9	0.3	9
10	0.89	25
11	1.4	24
12		4
13		54
14		43
15		29
16		28
17		36
18		20
19		14
20		31
21		16
22		9
23		1
24		25
25		73
26		13
27		51
T-test	2.65965e-07		0.0106481

## Sheet: Fig 1d
Percentages of cells with nuclear HDAC4 after CFC (4 mice/group, 1-3 sections/mice)
CA1	CA1	CA1	CA3	CA3	CA3
Habituation (Control)	1.5 h after CFC	6 h after CFC	Habituation (Control)	1.5 h after CFC	6 h after CFC
14.4	23.8	4.90798	1.74	38.5	0.65
6.7	25	1.21212	10.3	48.15	0
3.75	27.5	3.8961	20.15	27.6	8.1
3.8	33.3	3.75	16.96	39.66	0.97
11.5	20.7	3.8	7.75	31.02	8.4507
2.8	27.6	4.5	13.9	29.19	2.99401
	26.9		8.59	26.98	0
			3.29	41.78	8.53659
				32.97	5
				30.5	5.88235
T-TEST	1.57519e-05	9.67318e-07		1.09463e-06	1.18722e-08
		0.137061			0.0314648

## Sheet: Fig 1f
Quantifications of Fos-positive cells with cytoplasmic (C) and nuclear (N) HDAC4 in wildtype mice 1.5 h after CFC (3 mice/region, 2-3 sections/mice)
CA1			CA3
C	N		C	N
84.6154	15.3846		90.9091	9.09091
71.4286	28.5714		62.5	37.5
75	25		75	25
62.5	37.5		100	0
77.7778	22.2222		100	0
82.9787	17.0213		80	20
73.3333	26.6667		83.3333	16.6667
94.4444	5.55556		75	25
			100	0
			100	0
			87.5	12.5
			87.5	12.5
T-test	8.21747e-05			4.81321e-07

## Sheet: Fig 1g
All raw RNA-seq data are provided in separate Excel Table S1

## Sheet: Fig 1h
qPCR measurements of ERG induction in cultured neurons expressing indicated HDAC4 constructs from LVs (4 independent cultures)
	Arc	Fos	Egr1	Npas4	Nr4a1
HDAC4-WT	3.58798	3.24422	2.07438	9.42311	3.30212
	2.23075	2.85381	2.72446	4.48942	2.03163
	6.06294	10.2743	5.20745	25.7639	4.50534
	14.2288	10.7596	9.80104	26.6028
HDAC4-3SA	1.56075	0.89923	0.95905	2.54771	0.75016
	1.12872	1.69391	1.8085	2.24696	0.8195
	1.27854	1.80222	0.75885	3.66176	0.60154
	1.97595	4.10006	3.6845	14.5257	1.35909
T-test	0.0700352	0.037374	0.0453148	0.0423556	0.040653

## Sheet: Fig 1j
Induction of ESARE-GFP (3 independent cultures/condition)
HDAC4-WT			HDAC4-3SA			HDAC5-WT			HDAC5-3SA
Control	KCl		Control	KCl		Control	KCl		Control	KCl
0	47.4576		0	1.36986		4.70588	29.7297		0	11.4583
0	55.8139		1.0989	5.16129		0.51282	22.5806		1.33588	0
1.42857	68.2927		0.43011	3.65854		0.84746	23.0769		0.22222	4.90798
0.57143	17.2345		0.69767	1.86667		3.61446	33.9286		0.49505	1.85185
0.58651	23.6915		4.63158	1.10803		1.06667	25.641		0	13.1148
4.29104	46.7153		10.5112	11.9192		0.7177	18.2957		0.41063	8.97436
9.21228	39.2619		--	21.5069		--	21.6138		--	5.40541
									--	9.27835
									--	1.40845
									--	4.25532
									--	10.7438
									--	1.67785
									--	2.59259
										4.66926
	0.000808111	0.00109451		0.282743			7.36929e-06	8.11476e-06		0.000395841

## Sheet: Fig 2b
Clasping indexes in tail suspention test
Mouse #	Control	4KO	5KO	DKO
1	0	0	0	3
2	0	0	0	2
3	0	0	0	3
4	0	0	0	3
5	0	0	0	2
6	0	0	0	3
7	0	0	0	3
8	0	0	0	1
9	0	0	0	2
10	0	0	0	3
11	0	0	0	2
12	0	0	0	3
13	0	0	0	3
14	0	0	0	3
15	0	0	0	3
16	0	0	0	3
17	0	0	0	2
18	0	0	0	2
19	0	0	0	2

## Sheet: Fig 2g
scRNA-seq data are provided in separate Excel Table S3

## Sheet: Fig 2f
All raw RNA-seq data are provided in the separate DATA file

## Sheet: Fig 2h
Short-term associative fear memory of wildtype and DKO mice, assessed as percentage of freezing in context A (s)
	Wildtype mice (same datasets as in Fig 1b)				DKO
Mouse #	Habituation (Control)	1.5 h after CFC	6 h after CFC		Habituation (Control)	1.5 h after CFC	6 h after CFC
1	0	43	13		11.3	37	46
2	0	84	53		0	18	7
3	0	40	23		5.3	51	4
4	0	1	45		0	6	33
5	0	85	33		0	28	7
6	1	47	8		0		12
7	0.4	12			0		41
8	0	24			1.4		76
9	0.3	9			7		47
10	0.89	25			1.9		4
11	1.4	24			1.9		17
12		4					6
13		54
14		43
15		29
16		28
17		36
18		20
19		14
20		31
21		16
22		9
23		1
24		25
25		73
26		13
27		51
T-TESt		2.65965e-07	0.0106481			0.0295115	0.0390306

[truncated: 25 more sheets: Fig 2j, Fig 2k, Fig 3a, Fig 3c, Fig 3d, Fig 3e, Fig 3f, Fig 3g, Fig 3h, Fig 3i, Fig 4c, Fig 4e, Fig 4g, Fig 5b, Fig 5d, Fig 5h, Fig 6d, Fig 6g, Fig 6h, Fig 6j …]
